# Supplementary material for: CRISPR sequences are sometimes erroneously translated and can contaminate public databases with spurious proteins containing spaced repeats
Source: Database (Oxford). 2020 Nov 18;2020:baaa088. doi: 10.1093/database/baaa088 (PMC7673337; doi:10.1093/database/baaa088)
Supplement: baaa088_Supp [file baaa088_supp.zip]

Archive with 3 entries (3 files):
- suppl_tableS1.xls
- suppl_tableS2.xls
- suppl_tableS3.xls
