# Supplementary material for: CRISPR sequences are sometimes erroneously translated and can contaminate public databases with spurious proteins containing spaced repeats
Source: Database (Oxford). 2020 Nov 18;2020:baaa088. doi: 10.1093/database/baaa088 (PMC7673337; doi:10.1093/database/baaa088)
Supplement: baaa088_Supp [file baaa088_supp.zip › suppl_tableS1.xls]

## Sheet: Hoja1
# Supplementary Table S1. PFP UniProtKB proteins proposed by the first approach (search for already-annotated repeats). The different columns represent: UniProt identifier, database section, repeat sequence from CRISPRCasdb database, peptide repeat, number of repeats in the protein sequence, locus identifier into the genome, genome identifier, creation date of the protein entry, Pfam family, Cas …
UniProt_ID	DB_section	DB_repeats	Aa_repeats	Number_of_repeats	Locus_ID	Genome_ID	Year	Pfam	Cas_genes	Cas_locus_list	min_distance
Y001_ARCFU	sprot_archaea	CTTTCAATCCCATTTTGGTCTGATTTCAAC	FQSHFGLIS|LSIPFWSDFN	6	AF_0001	AE000782	1998		Cas2_I_II_III,Cas1_I-B,Cas4_I-A_I-B_I-C_I-D_II-B	AF_2434,AF_2435,AF_2436	660
Y002_ARCFU	sprot_archaea	CTTTCAATCCCATTTTGGTCTGATTTCAAC	FQSHFGLIS|LSIPFWSDFN	7	AF_0002	AE000782	1998		Cas2_I_II_III,Cas1_I-B,Cas4_I-A_I-B_I-C_I-D_II-B	AF_2434,AF_2435,AF_2436	3476
Y1881_ARCFU	sprot_archaea	CTTTCAATCTCCATTTTCAGGAGCCTCCCTTTCTTAT,CTTTCAATCTCCATTTTCAGGAGCCTCCCTTTCTTAC	FNLHFQEPPFL|FQSPFSGASLSY|LSISIFRSLPFL	10	AF_1881	AE000782	1998		Csa5_I-A,Cas7_I-A,Cas5_I-A,Cas3_I,Cas3''_I,Cas2_I_II_III,Cas4_I-A_I-B_I-C_I-D_II-B,Cas1_I-II-III,Cas4_I-A	AF_1870,AF_1871,AF_1872,AF_1874,AF_1875,AF_1876,AF_1877,AF_1878,AF_1879	1441
Y1882_ARCFU	sprot_archaea	CTTTCAATCTCCATTTTCAGGAGCCTCCCTTTCTTAT,CTTTCAATCTCCATTTTCAGGAGCCTCCCTTTCTTAC	FNLHFQEPPFL|FQSPFSGASLSY|LSISIFRSLPFL	7	AF_1882	AE000782	1998		Cas3_I,Cas3''_I,Cas2_I_II_III,Cas4_I-A_I-B_I-C_I-D_II-B,Cas1_I-II-III,Cas4_I-A	AF_1874,AF_1875,AF_1876,AF_1877,AF_1878,AF_1879	3019
Y309_PASMU	sprot_bacteria	GGTTCACCATCGTGTAGATGGCTTAGAAA	GSPSCRWLR|VHHRVDGLE	6	PM0309	AE004439	2001		Csy1_I-F,Csy2_I-F,Csy3_I-F,Cas1_I-F,Cas3_Cas2_I-F	PM0305,PM0306,PM0307,PM0311,PM0312	570
Y310_PASMU	sprot_bacteria	GGTTCACCATCGTGTAGATGGCTTAGAAA	GSPSCRWLR|VHHRVDGLE	4	PM0310	AE004439	2001		Csy1_I-F,Csy2_I-F,Csy3_I-F,Cas1_I-F,Cas3_Cas2_I-F	PM0305,PM0306,PM0307,PM0311,PM0312	207
A0A090I0N4_METFO	trembl_archaea	GGCTAAAATCAGACTATTTTAGGATTGAAAT,CGCTAAAATCAGACTATTTTAGGATTGAAAC,TGCTAAAATCAGACTATTTTAGGATTGAAAC,AGCTAAAATCAGACTATTTTAGGATTGAAAC,GCTAAAATCAGACTATTTTAGGATTGAAAT,ACTAAAATCAGACTACTTTAGGATTGAAAT,GGCTAAAATCAGACTATTTTAGGATTGAAAA,GCTAAAATCCGACTATTTTAGGATTGAAAT,GCTGAAATCAGACTATTTTAGGATTGAAAT,GGCTAAAATCAGACTATTTTAGGATTGAAAC,GTTAAAATCAGACTATTTTAGGATTGAAAT	LKSDYFRIE	2	DSM1535_0087	LN515531	2014		Cas1_I-B,Cas2_I_II_III	DSM1535_0083,DSM1535_0084	7841
A0A090I0W1_METFO	trembl_archaea	GGCTAAAATCAGACTATTTTAGGATTGAAAT,CGCTAAAATCAGACTATTTTAGGATTGAAAC,TGCTAAAATCAGACTATTTTAGGATTGAAAC,AGCTAAAATCAGACTATTTTAGGATTGAAAC,GCTAAAATCAGACTATTTTAGGATTGAAAT,ACTAAAATCAGACTACTTTAGGATTGAAAT,GGCTAAAATCAGACTATTTTAGGATTGAAAA,GCTAAAATCCGACTATTTTAGGATTGAAAT,GCTGAAATCAGACTATTTTAGGATTGAAAT,GGCTAAAATCAGACTATTTTAGGATTGAAAC,GTTAAAATCAGACTATTTTAGGATTGAAAT	LKSDYFRIE	5	DSM1535_0088	LN515531	2014		Cas1_I-B,Cas2_I_II_III	DSM1535_0083,DSM1535_0084	7938
A0A090I612_METFO	trembl_archaea	GGCTAAAATCAGACTATTTTAGGATTGAAAT,CGCTAAAATCAGACTATTTTAGGATTGAAAC,TGCTAAAATCAGACTATTTTAGGATTGAAAC,AGCTAAAATCAGACTATTTTAGGATTGAAAC,GCTAAAATCAGACTATTTTAGGATTGAAAT,ACTAAAATCAGACTACTTTAGGATTGAAAT,GGCTAAAATCAGACTATTTTAGGATTGAAAA,GCTAAAATCCGACTATTTTAGGATTGAAAT,GCTGAAATCAGACTATTTTAGGATTGAAAT,GGCTAAAATCAGACTATTTTAGGATTGAAAC,GTTAAAATCAGACTATTTTAGGATTGAAAT	LKSDYFRIE	2	DSM1535_0086	LN515531	2014		Cas1_I-B,Cas2_I_II_III	DSM1535_0083,DSM1535_0084	7235
A0A090JSQ4_METFO	trembl_archaea	GGCTAAAATCAGACTATTTTAGGATTGAAAT,CGCTAAAATCAGACTATTTTAGGATTGAAAC,TGCTAAAATCAGACTATTTTAGGATTGAAAC,AGCTAAAATCAGACTATTTTAGGATTGAAAC,GCTAAAATCAGACTATTTTAGGATTGAAAT,ACTAAAATCAGACTACTTTAGGATTGAAAT,GGCTAAAATCAGACTATTTTAGGATTGAAAA,GCTAAAATCCGACTATTTTAGGATTGAAAT,GCTGAAATCAGACTATTTTAGGATTGAAAT,GGCTAAAATCAGACTATTTTAGGATTGAAAC,GTTAAAATCAGACTATTTTAGGATTGAAAT	LKSDYFRIE	2	DSM1535_0085	LN515531	2014		Cas1_I-B,Cas2_I_II_III	DSM1535_0083,DSM1535_0084	5521
A0A0E3KVK3_9EURY	trembl_archaea	AGGTTCATCCCCACGCGTGTGGGGAACTC,CGGTTCATCCCCACGCGTGTGGGGAACTC	GSSPRVWGT|RFIPTRVGN|VHPHACGEL	4	MSWHS_2895	CP009503	2015		CasRa_I-A,Cas3_I,Cse1_I-E,Cas7_I-E,Cas5_I-E,Cas6_I-E,Cas1_I-E,Cas2_I-E	MSWHS_2887,MSWHS_2888,MSWHS_2889,MSWHS_2890,MSWHS_2891,MSWHS_2892,MSWHS_2893,MSWHS_2894	99
A0A0E3L3H1_9EURY	trembl_archaea	AGGTTCATCCCCACGCGTGTGGGGAACTC,CGGTTCATCCCCACGCGTGTGGGGAACTC	GSSPRVWGT|RFIPTRVGN|VHPHACGEL	6	MSWHS_2898	CP009503	2015		Cse1_I-E,Cas7_I-E,Cas5_I-E,Cas6_I-E,Cas1_I-E,Cas2_I-E	MSWHS_2889,MSWHS_2890,MSWHS_2891,MSWHS_2892,MSWHS_2893,MSWHS_2894	1803
A0A0E3L4R1_9EURY	trembl_archaea	GTTTCAATCCTTGTTTTGCTGGAAGCTGTTTTTCAAC	FNPCFAGSCFS|FQSLFCWKLFFN|VSILVLLEAVFQ	5	MSWH1_1690	CP009504	2015		Cas10_III,Cas1_I-II-III,Cas2_I_II_III,Cas1_I-II-III	MSWH1_1684,MSWH1_1685,MSWH1_1686,MSWH1_1691	453
A0A0E3LRW0_METMZ	trembl_archaea	ATTCGCGAGCAAGATCCATTAAAACAAGGATTGAAAC,ATTCGAGAGCAAGATCCATTAAAACAAGGATTGAAAC	IREQDPLKQGLK|SRARSIKTRIE	7	MSMAP_0721	CP009511	2015		Cas1_I-II-III,Cas2_I_II_III,Cas4_I-A_I-B_I-C_I-D_II-B	MSMAP_0714,MSMAP_0715,MSMAP_0716	6610
A0A0E3NE20_METTT	trembl_archaea	ATTCGAATGCAAGATCCATTAAAACAAGGATTGAAAC,ATTCGAATGCAAGATCCATTAAAACAAGGATTGAAGC	IRMQDPLKQGLK|SNARSIKTRIE	3	MSTHT_1974	CP009501	2015		Cmr3_III-B,Cas10_III,Cmr1_III-B	MSTHT_1967,MSTHT_1968,MSTHT_1969	5823
A0A0E3NLP3_9EURY	trembl_archaea	AGGTTCATCCCCACGCGTGTGGGGAACTC,CGGTTCATCCCCACGCGTGTGGGGAACTC	GSSPRVWGT|RFIPTRVGN|VHPHACGEL	7	MSWHS_2899	CP009503	2015		Cse1_I-E,Cas7_I-E,Cas5_I-E,Cas6_I-E,Cas1_I-E,Cas2_I-E	MSWHS_2889,MSWHS_2890,MSWHS_2891,MSWHS_2892,MSWHS_2893,MSWHS_2894	2972
A0A0E3NMV2_9EURY	trembl_archaea	AGGTTCATCCCCACGCGTGTGGGGAACTC,CGGTTCATCCCCACGCGTGTGGGGAACTC	GSSPRVWGT|RFIPTRVGN|VHPHACGEL	5	MSWHS_2897	CP009503	2015		Cas3_I,Cse1_I-E,Cas7_I-E,Cas5_I-E,Cas6_I-E,Cas1_I-E,Cas2_I-E	MSWHS_2888,MSWHS_2889,MSWHS_2890,MSWHS_2891,MSWHS_2892,MSWHS_2893,MSWHS_2894	1085
A0A0E3NQ06_9EURY	trembl_archaea	AGGTTCATCCCCACGCGTGTGGGGAACTC,CGGTTCATCCCCACGCGTGTGGGGAACTC	GSSPRVWGT|RFIPTRVGN|VHPHACGEL	3	MSWHS_2896	CP009503	2015		Cas3_I,Cse1_I-E,Cas7_I-E,Cas5_I-E,Cas6_I-E,Cas1_I-E,Cas2_I-E	MSWHS_2888,MSWHS_2889,MSWHS_2890,MSWHS_2891,MSWHS_2892,MSWHS_2893,MSWHS_2894	641
A0A0E3P1T8_9EURY	trembl_archaea	GTTGCAAAACAGCTTCCAGCAAAACAAGGATTGAAGC,GTTGCAAAACAGCTTCCAGCAAAACAAGGATTGAAAC	CKTASSKTRIE|VAKQLPAKQGLK	3	MSMTP_2840	CP009505	2015		Cas5_I-B,Cas7_I-B,Cas8a1_I-A,CasRa_I-A,Csm5_III-A	MSMTP_2832,MSMTP_2833,MSMTP_2834,MSMTP_2835,MSMTP_2843	4772
A0A0E3P7C0_9EURY	trembl_archaea	ATTCGAAAGCAAGATCCACTAAAACAAGGATTGAAAC	IRKQDPLKQGLK|SKARSTKTRIE	3	MSSIT_3070	CP009506	2015		Cas4_I-A_I-B_I-C_I-D_II-B,Cas2_I_II_III,Cas1_I-II-III,Cas5_I-B,Cas7_I-B,Cas8a1_I-A	MSSIT_3072,MSSIT_3073,MSSIT_3074,MSSIT_3077,MSSIT_3078,MSSIT_3079	967
A0A0E3P9I2_9EURY	trembl_archaea	ATTCGAAAGCAAGATCCACTAAAACAAGGATTGAAAC	IRKQDPLKQGLK|SKARSTKTRIE	6	MSSIT_3071	CP009506	2015		Cas4_I-A_I-B_I-C_I-D_II-B,Cas2_I_II_III,Cas1_I-II-III,Cas5_I-B,Cas7_I-B,Cas8a1_I-A	MSSIT_3072,MSSIT_3073,MSSIT_3074,MSSIT_3077,MSSIT_3078,MSSIT_3079	452
A0A0E3QAQ0_9EURY	trembl_archaea	GTTTCAATCCTTGTTTTAGTGGATCTTGCTCTCGAAT	FNPCFSGSCSR|VSILVLVDLALE	2	MSKOL_0586	CP009524	2015		Cas4_I-A_I-B_I-C_I-D_II-B,Cas2_I_II_III,Cas1_I-II-III,Cas5_I-B	MSKOL_0587,MSKOL_0588,MSKOL_0589,MSKOL_0592	3919
A0A0E3QB18_9EURY	trembl_archaea	GTTTCAATCCTTGTTTTAGTGGATCTTGCTCTCGAAT	FNPCFSGSCSR|VSILVLVDLALE	3	MSKOL_0585	CP009524	2015		Cas4_I-A_I-B_I-C_I-D_II-B,Cas2_I_II_III,Cas1_I-II-III	MSKOL_0587,MSKOL_0588,MSKOL_0589	6780
A0A0E3QDL6_9EURY	trembl_archaea	AGGTTCATCCCCACGCGTGTGGGGAACTC,CGGTTCATCCCCACGCGTGTGGGGAACTC	GSSPRVWGT|RFIPTRVGN|VHPHACGEL	9	MSKOL_1830	CP009524	2015		Cas3_I,Cse1_I-E,Cas7_I-E,Cas5_I-E,Cas6_I-E,Cas1_I-E,Cas2_I-E	MSKOL_1823,MSKOL_1824,MSKOL_1825,MSKOL_1826,MSKOL_1827,MSKOL_1828,MSKOL_1829	397
A0A0E3QLN0_METBA	trembl_archaea	GCTTCAATTCTGCCACAACCTTTCGGTTATGGAAAC	ASILPQPFGYGN|FNSATTFRLWK|LQFCHNLSVME	8	MSBRW_1621	CP009526	2015		Csb1_I-U,Cas1_I-C,Cas2_I_II_III	MSBRW_1616,MSBRW_1618,MSBRW_1619	864
A0A0E3QMD2_METBA	trembl_archaea	GCTTCAATTCTGCCACAACCTTTCGGTTATGGAAAC	ASILPQPFGYGN|FNSATTFRLWK|LQFCHNLSVME	4	MSBRW_1620	CP009526	2015		Csb1_I-U,Cas1_I-C,Cas2_I_II_III	MSBRW_1616,MSBRW_1618,MSBRW_1619	104
A0A0E3QVS2_METBA	trembl_archaea	GTTTCAATCCTTGTTTTAGTGGATCTTGCTCACGAAT	FNPCFSGSCSR|VSILVLVDLAHE	7	MSBRM_2642	CP009528	2015		Cas4_I-A_I-B_I-C_I-D_II-B,Cas2_I_II_III,Cas1_I-II-III	MSBRM_2643,MSBRM_2644,MSBRM_2645	4969
A0A0E3R1S6_METBA	trembl_archaea	CGGTTCATCCCCACGCTTGTGGGGAACTC,AGGTTCATCCCCACGCTTGTGGGGAACTC	GSSPRLWGT|RFIPTLVGN|VHPHACGEL	2	MSBR2_1629	CP009530	2015		CasRa_I-A,Cas3_I,Cas7_I-E,Cas5_I-E,Cas6_I-E,Cas1_I-E,Cas2_I-E	MSBR2_1621,MSBR2_1622,MSBR2_1624,MSBR2_1625,MSBR2_1626,MSBR2_1627,MSBR2_1628	520
A0A0E3R6D5_METMZ	trembl_archaea	GTTTCCATCCTTGTTTTAATGGAT	FHPCFNG|VSILVLMD	3	MSMAP_0718	CP009511	2015		Cas5_I-B,Cas1_I-II-III,Cas2_I_II_III,Cas4_I-A_I-B_I-C_I-D_II-B	MSMAP_0711,MSMAP_0714,MSMAP_0715,MSMAP_0716	4033
A0A0E3R6W6_METMZ	trembl_archaea	ATTCGCGAGCAAGATCCATTAAAACAAGGATTGAAAC,ATTCGAGAGCAAGATCCATTAAAACAAGGATTGAAAC	IREQDPLKQGLK|SRARSIKTRIE	3	MSMAP_0717	CP009511	2015		Cas7_I-B,Cas5_I-B,Cas1_I-II-III,Cas2_I_II_III,Cas4_I-A_I-B_I-C_I-D_II-B	MSMAP_0710,MSMAP_0711,MSMAP_0714,MSMAP_0715,MSMAP_0716	2282
A0A0E3R9E9_METMZ	trembl_archaea	GTTTCCATCCTTGTTTTAATGGAT	FHPCFNG|VSILVLMD	3	MSMAP_0719	CP009511	2015		Cas1_I-II-III,Cas2_I_II_III,Cas4_I-A_I-B_I-C_I-D_II-B	MSMAP_0714,MSMAP_0715,MSMAP_0716	4947
A0A0E3S375_9EURY	trembl_archaea	GTTTCAATCCTTGTTTTGCTGGAAGCTGTTTTTCAAC	FNPCFAGSCFS|FQSLFCWKLFFN|VSILVLLEAVFQ	8	MSLAZ_2083	CP009515	2015		Cas1_I-II-III,Cas2_I_II_III	MSLAZ_2085,MSLAZ_2086	2221
A0A0E3S7F6_9EURY	trembl_archaea	GTTTCAATCCTTGTTTTGCTGGAAGCTGTTTTTCAAC	FNPCFAGSCFS|FQSLFCWKLFFN|VSILVLLEAVFQ	2	MSLAZ_2081	CP009515	2015		Cas1_I-II-III,Cas2_I_II_III	MSLAZ_2085,MSLAZ_2086	5694
A0A0E3S8C1_9EURY	trembl_archaea	GTTTCAATCCTTGTTTTGCTGGAAGCTGTTTTTCAAC	FNPCFAGSCFS|FQSLFCWKLFFN|VSILVLLEAVFQ	3	MSLAZ_2082	CP009515	2015		Cas1_I-II-III,Cas2_I_II_III	MSLAZ_2085,MSLAZ_2086	3863
A0A0E3WRY4_9EURY	trembl_archaea	GTTGAAAAACAGCTTCCAGCAAAACAAGGATTGAAAA,GTTGAAAAACAGCTTCCAGCAAAACAAGGATTGAAAC	VEKQLPAKQGLK	2	MSLAZ_2084	CP009515	2015		Cas1_I-II-III,Cas2_I_II_III	MSLAZ_2085,MSLAZ_2086	1915
A0A0S1XEQ6_9EURY	trembl_archaea	GTTTCCATTTAACTATGAGCTTCTGAAAC,GTTTCCATTCAACTATGAGCTTCTGAAAC	FPFNYELLK	2	TBCH5v1_2376	CP013050	2016		Cmr1_III-B,Cas10_III,Cmr3_III-B,Csx3_III-U,Cmr5_III-B,Cmr6_III-B	TBCH5v1_2368,TBCH5v1_2369,TBCH5v1_2370,TBCH5v1_2372,TBCH5v1_2374,TBCH5v1_2375	1090
A0A0S4FN82_METFO	trembl_archaea	ATTTCAATCCCAAAATGGTCTGATTTTAAC	FQSQNGLIL|ISIPKWSDFN	3	MB9_0871	LN734822	2016		Cas3_I,Cas2_I_II_III,Cas1_I-B	MB9_0869,MB9_0873,MB9_0874	1884
A0A0S4FN96_METFO	trembl_archaea	ATTTCAATCCCAAAATGGTCTGATTTTAAC	FQSQNGLIL|ISIPKWSDFN	3	MB9_0872	LN734822	2016		Cas2_I_II_III,Cas1_I-B	MB9_0873,MB9_0874	648
A0A0S4FNC0_METFO	trembl_archaea	ACTAAAATCAGACCATTTTGGGATTGAAAC,ACTAAAATCAGACCATTTTGGGATTGAAAT,GTTAAAATCAGACCATTTTGGGATTGAAAT	LKSDHFGIE	5	MB9_0870	LN734822	2016		Cas7_I-C,Cas5_I-B,Cas3_I,Cas2_I_II_III,Cas1_I-B	MB9_0866,MB9_0867,MB9_0869,MB9_0873,MB9_0874	1152
A0A0S4FQA9_METFO	trembl_archaea	GGCTAAAATCAGACTATTTTAGGATTGAAAT,CGCTAAAATCAGACTATTTTAGGATTGAAAC,TGCTAAAATCAGACTATTTTAGGATTGAAAC,AGCTAAAATCAGACTATTTTAGGATTGAAAC,GCTAAAATCAGACTATTTTAGGATTGAAAT,ACTAAAATCAGACTACTTTAGGATTGAAAT,GGCTAAAATCAGACTATTTTAGGATTGAAAA,GCTAAAATCCGACTATTTTAGGATTGAAAT,GCTGAAATCAGACTATTTTAGGATTGAAAT,GGCTAAAATCAGACTATTTTAGGATTGAAAC,GTTAAAATCAGACTATTTTAGGATTGAAAT	LKSDYFRIE	2	MB9_0453	LN734822	2016		Cas2_I_II_III,Cas1_I-B	MB9_0455,MB9_0456	6677
A0A0U3S9F8_9EURY	trembl_archaea	CTTTCAATTCTCTTAAAGTCTTATTGGAAC	FNSLKVLLE|LSILLKSYWN	2	ADU37_CDS13360	CP012200	2016		Csa5_I-A,Cas7_I-A,Cas5_I-A,Cas8a2_I-A,Cas3_I,Cas3''_I,CasRa_I-A,Cas2_I_II_III	ADU37_CDS13280,ADU37_CDS13290,ADU37_CDS13300,ADU37_CDS13310,ADU37_CDS13320,ADU37_CDS13330,ADU37_CDS13340,ADU37_CDS13350	1031
A0A0X8XY51_9EURY	trembl_archaea	GCTTCAATGGAGCCATGTCTTTTCAGACATGGTAAG	ASMEPCLFRHGK|LQWSHVFSDMV	2	MMAB1_3271	LT158599	2016		Csb1_I-U,Cas1_I-C,Cas2_I_II_III	MMAB1_3263,MMAB1_3265,MMAB1_3266	1051
A0A0X8XY52_9EURY	trembl_archaea	GCTTCAATGGAGCCATGTCTTTTCAGACATGGTAAG	ASMEPCLFRHGK|LQWSHVFSDMV	3	MMAB1_3269	LT158599	2016		Csb1_I-U,Cas1_I-C,Cas2_I_II_III	MMAB1_3263,MMAB1_3265,MMAB1_3266	200
A0A0X8XY53_9EURY	trembl_archaea	GCTTCAATGGAGCCATGTCTTTTCAGACATGGTAAG	ASMEPCLFRHGK|LQWSHVFSDMV	4	MMAB1_3270	LT158599	2016		Csb1_I-U,Cas1_I-C,Cas2_I_II_III	MMAB1_3263,MMAB1_3265,MMAB1_3266	863
A0A0X8XY60_9EURY	trembl_archaea	GCTTCAATGGAGCCATGTCTTTTCAGACATGGTAAG	ASMEPCLFRHGK|LQWSHVFSDMV	3	MMAB1_3286	LT158599	2016		Csb1_I-U,Cas1_I-C,Cas2_I_II_III	MMAB1_3263,MMAB1_3265,MMAB1_3266	4427
A0A0X8XY61_9EURY	trembl_archaea	GCTTCAATGGAGCCATGTCTTTTCAGACATGGTAAG	ASMEPCLFRHGK|LQWSHVFSDMV	2	MMAB1_3284	LT158599	2016		Csb1_I-U,Cas1_I-C,Cas2_I_II_III	MMAB1_3263,MMAB1_3265,MMAB1_3266	3727
A0A0X8XY63_9EURY	trembl_archaea	GCTTCAATGGAGCCATGTCTTTTCAGACATGGTAAG	ASMEPCLFRHGK|LQWSHVFSDMV	6	MMAB1_3285	LT158599	2016		Csb1_I-U,Cas1_I-C,Cas2_I_II_III	MMAB1_3263,MMAB1_3265,MMAB1_3266	3945
A0A0X8XY68_9EURY	trembl_archaea	GCTTCAATGGAGCCATGTCTTTTCAGACATGGTAAG	ASMEPCLFRHGK|LQWSHVFSDMV	2	MMAB1_3301	LT158599	2016		Cas1_I-C,Cas2_I_II_III	MMAB1_3265,MMAB1_3266	7436
A0A0X8XY70_9EURY	trembl_archaea	GCTTCAATGGAGCCATGTCTTTTCAGACATGGTAAG	ASMEPCLFRHGK|LQWSHVFSDMV	2	MMAB1_3299	LT158599	2016		Cas1_I-C,Cas2_I_II_III	MMAB1_3265,MMAB1_3266	6942
A0A0X8XY72_9EURY	trembl_archaea	GCTTCAATGGAGCCATGTCTTTTCAGACATGGTAAG	ASMEPCLFRHGK|LQWSHVFSDMV	3	MMAB1_3300	LT158599	2016		Cas1_I-C,Cas2_I_II_III	MMAB1_3265,MMAB1_3266	7225
A0A0X8XYI8_9EURY	trembl_archaea	GCTTCAATGGAGCCATGTCTTTTCAGACATGGTAAG	ASMEPCLFRHGK|LQWSHVFSDMV	3	MMAB1_3302	LT158599	2016		Cas1_I-C,Cas2_I_II_III	MMAB1_3265,MMAB1_3266	7673
A0A0X8XYN7_9EURY	trembl_archaea	GCTTCAATGGAGCCATGTCTTTTCAGACATGGTAAG	ASMEPCLFRHGK|LQWSHVFSDMV	4	MMAB1_3283	LT158599	2016		Csb1_I-U,Cas1_I-C,Cas2_I_II_III	MMAB1_3263,MMAB1_3265,MMAB1_3266	3357
A0A0X8XYP3_9EURY	trembl_archaea	GCTTCAATGGAGCCATGTCTTTTCAGACATGGTAAG	ASMEPCLFRHGK|LQWSHVFSDMV	3	MMAB1_3281	LT158599	2016		Csb1_I-U,Cas1_I-C,Cas2_I_II_III	MMAB1_3263,MMAB1_3265,MMAB1_3266	2810
A0A0X8XYP8_9EURY	trembl_archaea	GCTTCAATGGAGCCATGTCTTTTCAGACATGGTAAG	ASMEPCLFRHGK|LQWSHVFSDMV	2	MMAB1_3298	LT158599	2016		Cas1_I-C,Cas2_I_II_III	MMAB1_3265,MMAB1_3266	6763
A0A0X8XYP9_9EURY	trembl_archaea	GCTTCAATGGAGCCATGTCTTTTCAGACATGGTAAG	ASMEPCLFRHGK|LQWSHVFSDMV	3	MMAB1_3296	LT158599	2016		Cas1_I-C,Cas2_I_II_III	MMAB1_3265,MMAB1_3266	6426
A0A0X8XYR1_9EURY	trembl_archaea	GCTTCAATGGAGCCATGTCTTTTCAGACATGGTAAG	ASMEPCLFRHGK|LQWSHVFSDMV	4	MMAB1_3279	LT158599	2016		Csb1_I-U,Cas1_I-C,Cas2_I_II_III	MMAB1_3263,MMAB1_3265,MMAB1_3266	2386
A0A0X8XYS1_9EURY	trembl_archaea	GCTTCAATGGAGCCATGTCTTTTCAGACATGGTAAG	ASMEPCLFRHGK|LQWSHVFSDMV	3	MMAB1_3294	LT158599	2016		Cas1_I-C,Cas2_I_II_III	MMAB1_3265,MMAB1_3266	6185
A0A0X8XYT2_9EURY	trembl_archaea	GCTTCAATGGAGCCATGTCTTTTCAGACATGGTAAG	ASMEPCLFRHGK|LQWSHVFSDMV	4	MMAB1_3309	LT158599	2016		Cas2_I_II_III	MMAB1_3266	9511
A0A0X8XYU4_9EURY	trembl_archaea	GCTTCAATGGAGCCATGTCTTTTCAGACATGGTAAG	ASMEPCLFRHGK|LQWSHVFSDMV	3	MMAB1_3295	LT158599	2016		Cas1_I-C,Cas2_I_II_III	MMAB1_3265,MMAB1_3266	6271
A0A0X8XYV3_9EURY	trembl_archaea	GCTTCAATGGAGCCATGTCTTTTCAGACATGGTAAG	ASMEPCLFRHGK|LQWSHVFSDMV	11	MMAB1_3310	LT158599	2016		Cas2_I_II_III	MMAB1_3266	9573
A0A0X8XZA4_9EURY	trembl_archaea	GCTTCAATGGAGCCATGTCTTTTCAGACATGGTAAG	ASMEPCLFRHGK|LQWSHVFSDMV	2	MMAB1_3274	LT158599	2016		Csb1_I-U,Cas1_I-C,Cas2_I_II_III	MMAB1_3263,MMAB1_3265,MMAB1_3266	1382
A0A0X8XZC1_9EURY	trembl_archaea	GCTTCAATGGAGCCATGTCTTTTCAGACATGGTAAG	ASMEPCLFRHGK|LQWSHVFSDMV	2	MMAB1_3304	LT158599	2016		Cas2_I_II_III	MMAB1_3266	8114
A0A0X8Y009_9EURY	trembl_archaea	GCTTCAATGGAGCCATGTCTTTTCAGACATGGTAAG	ASMEPCLFRHGK|LQWSHVFSDMV	6	MMAB1_3282	LT158599	2016		Csb1_I-U,Cas1_I-C,Cas2_I_II_III	MMAB1_3263,MMAB1_3265,MMAB1_3266	2992
A0A0X8Y018_9EURY	trembl_archaea	GCTTCAATGGAGCCATGTCTTTTCAGACATGGTAAG	ASMEPCLFRHGK|LQWSHVFSDMV	2	MMAB1_3297	LT158599	2016		Cas1_I-C,Cas2_I_II_III	MMAB1_3265,MMAB1_3266	6574
A0A110BIJ2_9EURY	trembl_archaea	GCTTCAATGGAGCCATGTCTTTTCAGACATGGTAAG	ASMEPCLFRHGK|LQWSHVFSDMV	2	MMAB1_3308	LT158599	2016		Cas2_I_II_III	MMAB1_3266	9056
A0A110BIJ3_9EURY	trembl_archaea	GCTTCAATGGAGCCATGTCTTTTCAGACATGGTAAG	ASMEPCLFRHGK|LQWSHVFSDMV	4	MMAB1_3306	LT158599	2016		Cas2_I_II_III	MMAB1_3266	8709
A0A110BIJ4_9EURY	trembl_archaea	GCTTCAATGGAGCCATGTCTTTTCAGACATGGTAAG	ASMEPCLFRHGK|LQWSHVFSDMV	4	MMAB1_3307	LT158599	2016		Cas2_I_II_III	MMAB1_3266	8782
A0A110BIV7_9EURY	trembl_archaea	GCTTCAATGGAGCCATGTCTTTTCAGACATGGTAAG	ASMEPCLFRHGK|LQWSHVFSDMV	4	MMAB1_3303	LT158599	2016		Cas1_I-C,Cas2_I_II_III	MMAB1_3265,MMAB1_3266	7891
A0A110BIW1_9EURY	trembl_archaea	GCTTCAATGGAGCCATGTCTTTTCAGACATGGTAAG	ASMEPCLFRHGK|LQWSHVFSDMV	4	MMAB1_3305	LT158599	2016		Cas2_I_II_III	MMAB1_3266	8389
A0A110BK18_9EURY	trembl_archaea	GCTTCAATGGAGCCATGTCTTTTCAGACATGGTAAG	ASMEPCLFRHGK|LQWSHVFSDMV	2	MMAB1_3292	LT158599	2016		Cas1_I-C,Cas2_I_II_III	MMAB1_3265,MMAB1_3266	5840
A0A110BK87_9EURY	trembl_archaea	GCTTCAATGGAGCCATGTCTTTTCAGACATGGTAAG	ASMEPCLFRHGK|LQWSHVFSDMV	2	MMAB1_3293	LT158599	2016		Cas1_I-C,Cas2_I_II_III	MMAB1_3265,MMAB1_3266	5985
A0A110BKB8_9EURY	trembl_archaea	GCTTCAATGGAGCCATGTCTTTTCAGACATGGTAAG	ASMEPCLFRHGK|LQWSHVFSDMV	2	MMAB1_3275	LT158599	2016		Csb1_I-U,Cas1_I-C,Cas2_I_II_III	MMAB1_3263,MMAB1_3265,MMAB1_3266	1658
A0A110BKC9_9EURY	trembl_archaea	GCTTCAATGGAGCCATGTCTTTTCAGACATGGTAAG	ASMEPCLFRHGK|LQWSHVFSDMV	2	MMAB1_3290	LT158599	2016		Cas1_I-C,Cas2_I_II_III	MMAB1_3265,MMAB1_3266	5469
A0A120N6U2_9EURY	trembl_archaea	GCTTCAATGGAGCCATGTCTTTTCAGACATGGTAAG	ASMEPCLFRHGK|LQWSHVFSDMV	2	MMAB1_3276	LT158599	2016		Csb1_I-U,Cas1_I-C,Cas2_I_II_III	MMAB1_3263,MMAB1_3265,MMAB1_3266	1926
A0A120N6U4_9EURY	trembl_archaea	GCTTCAATGGAGCCATGTCTTTTCAGACATGGTAAG	ASMEPCLFRHGK|LQWSHVFSDMV	3	MMAB1_3288	LT158599	2016		Csb1_I-U,Cas1_I-C,Cas2_I_II_III	MMAB1_3263,MMAB1_3265,MMAB1_3266	5159
A0A120N6U6_9EURY	trembl_archaea	GCTTCAATGGAGCCATGTCTTTTCAGACATGGTAAG	ASMEPCLFRHGK|LQWSHVFSDMV	5	MMAB1_3291	LT158599	2016		Cas1_I-C,Cas2_I_II_III	MMAB1_3265,MMAB1_3266	5524
A0A167SF32_9EURY	trembl_archaea	GTTTCAATCCTTGTTTTCGTGGATGTTCCTCTGAGAC	FNPCFRGCSSE|VSILVFVDVPLR	7	MBBA_0686	LT549891	2016		Cas3_I,Cas1_I-II-III,Cas2_I_II_III,Cas4_I-A_I-B_I-C_I-D_II-B	MBBA_0681,MBBA_0683,MBBA_0684,MBBA_0685	4587
A0A1D3L2X7_9EURY	trembl_archaea	GGCTAAAATCAGACTATTTTAGGATTGAAAT,CGCTAAAATCAGACTATTTTAGGATTGAAAC,TGCTAAAATCAGACTATTTTAGGATTGAAAC,AGCTAAAATCAGACTATTTTAGGATTGAAAC,GCTAAAATCAGACTATTTTAGGATTGAAAT,ACTAAAATCAGACTACTTTAGGATTGAAAT,GGCTAAAATCAGACTATTTTAGGATTGAAAA,GCTAAAATCCGACTATTTTAGGATTGAAAT,GCTGAAATCAGACTATTTTAGGATTGAAAT,GGCTAAAATCAGACTATTTTAGGATTGAAAC,GTTAAAATCAGACTATTTTAGGATTGAAAT	LKSDYFRIE	2	MCBB_1311	LT607756	2016		Cas2_I_II_III,Cas1_I-B	MCBB_1312,MCBB_1314	6765
A0A2K5ATF6_9ARCH	trembl_archaea	GTTTGAATCGAACTATAGTAGGATTGAAAT,GTTTGAATCGAACTATAGTAGGATTGAAAG	FESNYSRIE|LNRTIVGLK	2	NCAV_1775	LT981265	2018		Cas2_I_II_III,Cas1_I-B,Cas4_I-A_I-B_I-C_I-D_II-B,Cas3_I,Cas5_I-B,Cas7_I-C	NCAV_1777,NCAV_1779,NCAV_1780,NCAV_1781,NCAV_1782,NCAV_1783	1641
A0A2K5ATG0_9ARCH	trembl_archaea	GTTTGAATCGAACTATAGTAGGATTGAAAT,GTTTGAATCGAACTATAGTAGGATTGAAAG	FESNYSRIE|LNRTIVGLK	5	NCAV_1773	LT981265	2018		Cas2_I_II_III,Cas1_I-B,Cas4_I-A_I-B_I-C_I-D_II-B,Cas3_I,Cas5_I-B	NCAV_1777,NCAV_1779,NCAV_1780,NCAV_1781,NCAV_1782	3232
A0A2K5ATG2_9ARCH	trembl_archaea	ATTTCAATCCTACTATAGTTCGATTCAAAC,CTTTCAATCCTACTATAGTTCGATTCAAAC	FNPTIVRFK|FQSYYSSIQ	3	NCAV_1769	LT981265	2018		Cas2_I_II_III,Cas1_I-B,Cas4_I-A_I-B_I-C_I-D_II-B	NCAV_1777,NCAV_1779,NCAV_1780	5371
A0A2K5ATH0_9ARCH	trembl_archaea	ATTTCAATCCTACTATAGTTCGATTCAAAC,CTTTCAATCCTACTATAGTTCGATTCAAAC	FNPTIVRFK|FQSYYSSIQ	2	NCAV_1772	LT981265	2018		Cas2_I_II_III,Cas1_I-B,Cas4_I-A_I-B_I-C_I-D_II-B,Cas3_I	NCAV_1777,NCAV_1779,NCAV_1780,NCAV_1781	3747
A0A2K5ATH3_9ARCH	trembl_archaea	GTTTGAATCGAACTATAGTAGGATTGAAAT,GTTTGAATCGAACTATAGTAGGATTGAAAG	FESNYSRIE|LNRTIVGLK	4	NCAV_1774	LT981265	2018		Cas2_I_II_III,Cas1_I-B,Cas4_I-A_I-B_I-C_I-D_II-B,Cas3_I,Cas5_I-B	NCAV_1777,NCAV_1779,NCAV_1780,NCAV_1781,NCAV_1782	2753
A0A2K5ATI3_9ARCH	trembl_archaea	GTTTGAATCGAACTATAGTAGGATTGAAAT,GTTTGAATCGAACTATAGTAGGATTGAAAG	FESNYSRIE|LNRTIVGLK	2	NCAV_1768	LT981265	2018		Cas2_I_II_III,Cas1_I-B,Cas4_I-A_I-B_I-C_I-D_II-B	NCAV_1777,NCAV_1779,NCAV_1780	5711
A0A2K5ATJ0_9ARCH	trembl_archaea	ATTTCAATCCTACTATAGTTCGATTCAAAC,CTTTCAATCCTACTATAGTTCGATTCAAAC	FNPTIVRFK|FQSYYSSIQ	2	NCAV_1776	LT981265	2018		Cas2_I_II_III,Cas1_I-B,Cas4_I-A_I-B_I-C_I-D_II-B,Cas3_I,Cas5_I-B,Cas7_I-C	NCAV_1777,NCAV_1779,NCAV_1780,NCAV_1781,NCAV_1782,NCAV_1783	926
A0A2K5ATK3_9ARCH	trembl_archaea	GTTTGAATCGAACTATAGTAGGATTGAAAT,GTTTGAATCGAACTATAGTAGGATTGAAAG	FESNYSRIE|LNRTIVGLK	2	NCAV_1771	LT981265	2018		Cas2_I_II_III,Cas1_I-B,Cas4_I-A_I-B_I-C_I-D_II-B,Cas3_I	NCAV_1777,NCAV_1779,NCAV_1780,NCAV_1781	4206
A0A2U9IQ30_9CREN	trembl_archaea	CTTTCAATTCCTTTCTGGATGCAAC	FNSFLDA|FQFLSGCN|LSIPFWMQ	5	DFR86_11435	CP029288	2018		Csm3_III-A,Csm3_III-A,Csx1_III-U	DFR86_11400,DFR86_11405,DFR86_11440	1507
A0A3G9CRL2_METTE	trembl_archaea	ATTCGAATGCAAGATCCATTAAAACAAGGATTGAAAC,ATTCGAATGCAAGATCCATTAAAACAAGGATTGAAGC	IRMQDPLKQGLK|SNARSIKTRIE	3	MESMT1_0822	AP017646	2019		Cmr3_III-B,Cas10_III	MESMT1_0813,MESMT1_0814	6503
A0A3G9CSW8_METTE	trembl_archaea	GTTAAAATCAGACCTTAGAGGGATTGAAAC	LKSDLRGIE	2	MESMT1_1368	AP017646	2019		Cas4_I-A_I-B_I-C_I-D_II-B,Cas1_I-B,Cas2_I_II_III,Cas8a1_I-A,Cas7_I-C,Cas3_I	MESMT1_1361,MESMT1_1362,MESMT1_1363,MESMT1_1369,MESMT1_1370,MESMT1_1372	1188
A0A3G9CT20_METTE	trembl_archaea	GTTAAAATCAGACCTTAGAGGGATTGAAAC	LKSDLRGIE	3	MESMT1_1365	AP017646	2019		Cas6_I-A,Cas4_I-A_I-B_I-C_I-D_II-B,Cas1_I-B,Cas2_I_II_III,Cas8a1_I-A,Cas7_I-C	MESMT1_1360,MESMT1_1361,MESMT1_1362,MESMT1_1363,MESMT1_1369,MESMT1_1370	2764
A0A3G9CT43_METTE	trembl_archaea	GTTAAAATCAGACCTTAGAGGGATTGAAAC	LKSDLRGIE	4	MESMT1_1366	AP017646	2019		Cas6_I-A,Cas4_I-A_I-B_I-C_I-D_II-B,Cas1_I-B,Cas2_I_II_III,Cas8a1_I-A,Cas7_I-C	MESMT1_1360,MESMT1_1361,MESMT1_1362,MESMT1_1363,MESMT1_1369,MESMT1_1370	3075
A0A3G9CT62_METTE	trembl_archaea	GTTAAAATCAGACCTTAGAGGGATTGAAAC	LKSDLRGIE	3	MESMT1_1376	AP017646	2019		Cas8a1_I-A,Cas7_I-C,Cas3_I,Cas7_I-C,Cas3_I	MESMT1_1369,MESMT1_1370,MESMT1_1372,MESMT1_1380,MESMT1_1383	2317
A0A3G9CTF7_METTE	trembl_archaea	GTTAAAATCAGACCTTAGAGGGATTGAAAC	LKSDLRGIE	3	MESMT1_1364	AP017646	2019		Cas6_I-A,Cas4_I-A_I-B_I-C_I-D_II-B,Cas1_I-B,Cas2_I_II_III,Cas8a1_I-A,Cas7_I-C	MESMT1_1360,MESMT1_1361,MESMT1_1362,MESMT1_1363,MESMT1_1369,MESMT1_1370	1793
A0A3G9CVF6_METTE	trembl_archaea	ATTCGAATGCAAGATCCACTAAAACAAGGATTGAAAC	IRMQDPLKQGLK|SNARSTKTRIE	2	MESMT1_0821	AP017646	2019		Cmr3_III-B,Cas10_III	MESMT1_0813,MESMT1_0814	6258
A0A3G9CW69_METTE	trembl_archaea	GTTAAAATCAGACCTTAGAGGGATTGAAAC	LKSDLRGIE	4	MESMT1_1367	AP017646	2019		Cas6_I-A,Cas4_I-A_I-B_I-C_I-D_II-B,Cas1_I-B,Cas2_I_II_III,Cas8a1_I-A,Cas7_I-C	MESMT1_1360,MESMT1_1361,MESMT1_1362,MESMT1_1363,MESMT1_1369,MESMT1_1370	3550
A0A3G9D0L5_9EURY	trembl_archaea	ATTTCCATACTATTTAGTCTATTTCAAAGC	FPYYLVYFK|ISILFSLFQS	4	METMT2_1103	AP017647	2019		Cas2_I_II_III,Cas1_I-B,Cas4_I-A_I-B_I-C_I-D_II-B	METMT2_1104,METMT2_1105,METMT2_1106	7190
B1YCJ0_PYRNV	trembl_archaea	GTTTCTACTATCTTTTGATTTCTGG,CTTTCTACTATCTTTTGATTTCTGG,ATTTCTACTATCTTTTGATTTCTGG	FLLSFDFW|FYYLLIS	4	Tneu_0561	CP001014	2008		Cmr5_III-B,Cmr6_III-B	Tneu_0565,Tneu_0567	5804
C3NJC7_SULIN	trembl_archaea	GTTTCAATTCTATAGTAGATTATC,CTTTCAATTCTATAGTAGATTATC,ATTTCAATTCTATAGTAGATTATC	FNSIVDY|FQFYSRL	4	YN1551_2123	CP001404	2009		CasRa_I-A,CasRa_I-A,Cas4_I-A_I-B_I-C_I-D_II-B,Cas2_I_II_III,Cas1_I-II-III,Cas4_I-A	YN1551_2117,YN1551_2118,YN1551_2119,YN1551_2120,YN1551_2121,YN1551_2122	2225
C3NJC8_SULIN	trembl_archaea	GCTAATCTACTATAGAATTGAAAG,GCTAATCTACTATAGAATTGAAGC,GTTAATCTATTATAGAATTGAAAG,GTTAATCTACTATAGAATTGAAAG,GTTAATCTACTATAGAATTGAAAT,GTTAATCTACTATAGAATTGAAGT,ACTAATCTACTATAGAATTGAAAG,GTTGATCTACTATAGAATTGAAAG,TCTAATCTACTATAGAATTGAAAG,ATTAATCTATTATAGAATTGAAAG,GCTAATCTACTATAGAATTGAAAA	LIYYRIE	2	YN1551_2124	CP001404	2009		CasRa_I-A,Cas4_I-A_I-B_I-C_I-D_II-B,Cas2_I_II_III,Cas1_I-II-III,Cas4_I-A	YN1551_2118,YN1551_2119,YN1551_2120,YN1551_2121,YN1551_2122	4162
C6A4J0_THESM	trembl_archaea	CTTTCAATTCTTTTAAAGTCTTATTGGAAC	FNSFKVLLE|LSILLKSYWN	2	TSIB_1484	CP001463	2009		Cas6_I-A,Cas3_I,Cas4_I-A_I-B_I-C_I-D_II-B,Cas1_I-B,Cas2_I_II_III	TSIB_1486,TSIB_1490,TSIB_1491,TSIB_1492,TSIB_1494	986
F0LJJ1_THEBM	trembl_archaea	CTTTCAATTCTCTTGGAGTCTTATTGGAAC	FNSLGVLLE|FQFSWSLIG|LSILLESYWN	2	TERMP_00480	CP002372	2011		Cas6_I-A,Cas3_I,Cas4_I-A_I-B_I-C_I-D_II-B,Cas1_I-B,Cas2_I_II_III	TERMP_00471,TERMP_00472,TERMP_00477,TERMP_00478,TERMP_00479	469
F4BUF6_METSG	trembl_archaea	CATCAAGAGCAAGTTCCACGAAAACAAGGATTGAAAC	HQEQVPRKQGLK|SRASSTKTRIE	3	MCON_3260	CP002565	2011		Cas5_I-B,Cas7_I-B,Cas8a1_I-A,Cas4_I-A_I-B_I-C_I-D_II-B,Cas2_I_II_III,Cas1_I-II-III	MCON_3266,MCON_3267,MCON_3268,MCON_3269,MCON_3270,MCON_3271	3890
F4BVM1_METSG	trembl_archaea	GTTTCAATTCCCTTTTCATCGGGATAGGCTCTGCAAT	FNSLFIGIGSA|FQFPFHRDRLCN	10	MCON_3387	CP002565	2011		Cas1_I-II-III,Cas3_I,Cas6_III	MCON_3378,MCON_3379,MCON_3409	6285
F4BVM4_METSG	trembl_archaea	GTTTCAATTCCCTTTTCATCGGGATAGGCTCTGCAAT	FNSLFIGIGSA|FQFPFHRDRLCN	3	MCON_3393	CP002565	2011		Cas6_III	MCON_3409	5978
F4BVM6_METSG	trembl_archaea	GTTTCAATTCCCTTTTCATCGGGATAGGCTCTGCAAT	FNSLFIGIGSA|FQFPFHRDRLCN	2	MCON_3395	CP002565	2011		Cas6_III	MCON_3409	4369
F4BVM7_METSG	trembl_archaea	GTTTCAATTCCCTTTTCATCGGGATAGGCTCTGCAAT	FNSLFIGIGSA|FQFPFHRDRLCN	4	MCON_3396	CP002565	2011		Cas6_III	MCON_3409	3981
F4BVM8_METSG	trembl_archaea	GTTTCAATTCCCTTTTCATCGGGATAGGCTCTGCAAT	FNSLFIGIGSA|FQFPFHRDRLCN	3	MCON_3397	CP002565	2011		Cas6_III	MCON_3409	3466
F4BVM9_METSG	trembl_archaea	GTTTCAATTCCCTTTTCATCGGGATAGGCTCTGCAAT	FNSLFIGIGSA|FQFPFHRDRLCN	3	MCON_3398	CP002565	2011		Cas6_III	MCON_3409	3180
F4BVN0_METSG	trembl_archaea	GTTTCAATTCCCTTTTCATCGGGATAGGCTCTGCAAT	FNSLFIGIGSA|FQFPFHRDRLCN	6	MCON_3405	CP002565	2011		Cas6_III	MCON_3409	1524
F4BVN1_METSG	trembl_archaea	GTTTCAATTCCCTTTTCATCGGGATAGGCTCTGCAAT	FNSLFIGIGSA|FQFPFHRDRLCN	3	MCON_3406	CP002565	2011		Cas6_III	MCON_3409	1191
F4G2Y8_METCR	trembl_archaea	CTTTCAACTCCATGAAGGATTCTAC,ATTTCAACTCCATGAAGGATTCTAC	FNSMKDS|FQLHEGFY	3	Mcup_1081	CP002656	2011		Cas1_I-II-III	Mcup_1102	9087
F4G2Y9_METCR	trembl_archaea	GTAGAATCCTTCATGGAGTTGAAAG,GTAGAATCCTTCATGGAGTTGAAAT	RILHGVE|VESFMELK	3	Mcup_1082	CP002656	2011		Cas1_I-II-III,Cas2_I_II_III	Mcup_1102,Mcup_1103	8754
F4G2Z0_METCR	trembl_archaea	CTTTCAACTCCATGAAGGATTCTAC,ATTTCAACTCCATGAAGGATTCTAC	FNSMKDS|FQLHEGFY	2	Mcup_1083	CP002656	2011		Cas1_I-II-III,Cas2_I_II_III	Mcup_1102,Mcup_1103	8314
F4G2Z2_METCR	trembl_archaea	CTTTCAACTCCATGAAGGATTTTAC	FNSMKDF|FQLHEGFY	2	Mcup_1085	CP002656	2011		Cas1_I-II-III,Cas2_I_II_III	Mcup_1102,Mcup_1103	6633
F4G2Z3_METCR	trembl_archaea	GTAGAATCCTTCATGGAGTTGAAAG,GTAGAATCCTTCATGGAGTTGAAAT	RILHGVE|VESFMELK	2	Mcup_1086	CP002656	2011		Cas1_I-II-III,Cas2_I_II_III	Mcup_1102,Mcup_1103	6502
F4G2Z4_METCR	trembl_archaea	GTAGAATCCTTCATGGAGTTGAAAG,GTAGAATCCTTCATGGAGTTGAAAT	RILHGVE|VESFMELK	2	Mcup_1087	CP002656	2011		Cas1_I-II-III,Cas2_I_II_III	Mcup_1102,Mcup_1103	6311
F4G2Z5_METCR	trembl_archaea	GTAGAATCCTTCATGGAGTTGAAAG,GTAGAATCCTTCATGGAGTTGAAAT	RILHGVE|VESFMELK	2	Mcup_1088	CP002656	2011		Cas1_I-II-III,Cas2_I_II_III,Cas4_I-A	Mcup_1102,Mcup_1103,Mcup_1105	6035
F4G2Z6_METCR	trembl_archaea	TTAGAATCCTTCATGGAGTTGAAAG	LESFMELK|RILHGVE	2	Mcup_1089	CP002656	2011		Cas1_I-II-III,Cas2_I_II_III,Cas4_I-A	Mcup_1102,Mcup_1103,Mcup_1105	5785
F4G2Z7_METCR	trembl_archaea	TTAGAATCCTTCATGGAGTTGAAAG	LESFMELK|RILHGVE	2	Mcup_1090	CP002656	2011		Cas1_I-II-III,Cas2_I_II_III,Cas4_I-A,Cas4_I-A_I-B_I-C_I-D_II-B	Mcup_1102,Mcup_1103,Mcup_1105,Mcup_1106	5222
F4G2Z8_METCR	trembl_archaea	GTAGAATCCTTCATGGAGTTGAAAG,GTAGAATCCTTCATGGAGTTGAAAT	RILHGVE|VESFMELK	2	Mcup_1091	CP002656	2011		Cas1_I-II-III,Cas2_I_II_III,Cas4_I-A,Cas4_I-A_I-B_I-C_I-D_II-B	Mcup_1102,Mcup_1103,Mcup_1105,Mcup_1106	5030
F4G300_METCR	trembl_archaea	CTTTCAACTCTATGAAGGATTCTAC	FNSMKDS|FQLYEGFY	2	Mcup_1093	CP002656	2011		Cas1_I-II-III,Cas2_I_II_III,Cas4_I-A,Cas4_I-A_I-B_I-C_I-D_II-B	Mcup_1102,Mcup_1103,Mcup_1105,Mcup_1106	4645
F4G301_METCR	trembl_archaea	GTAGAATCCTTCATGGAGTTGAAAG,GTAGAATCCTTCATGGAGTTGAAAT	RILHGVE|VESFMELK	2	Mcup_1094	CP002656	2011		Cas1_I-II-III,Cas2_I_II_III,Cas4_I-A,Cas4_I-A_I-B_I-C_I-D_II-B	Mcup_1102,Mcup_1103,Mcup_1105,Mcup_1106	3984
F4G302_METCR	trembl_archaea	CTTTCAACTCTATGAAGGATTCTAC	FNSMKDS|FQLYEGFY	3	Mcup_1095	CP002656	2011		Cas1_I-II-III,Cas2_I_II_III,Cas4_I-A,Cas4_I-A_I-B_I-C_I-D_II-B	Mcup_1102,Mcup_1103,Mcup_1105,Mcup_1106	3737
F4G303_METCR	trembl_archaea	CTTTCAACTCCATGAAGGATTCTAC,ATTTCAACTCCATGAAGGATTCTAC	FNSMKDS|FQLHEGFY	2	Mcup_1096	CP002656	2011		Cas1_I-II-III,Cas2_I_II_III,Cas4_I-A,Cas4_I-A_I-B_I-C_I-D_II-B	Mcup_1102,Mcup_1103,Mcup_1105,Mcup_1106	3648
F4G304_METCR	trembl_archaea	GTAGAATCCTTCATGGAGTTGAAAG,GTAGAATCCTTCATGGAGTTGAAAT	RILHGVE|VESFMELK	2	Mcup_1097	CP002656	2011		Cas1_I-II-III,Cas2_I_II_III,Cas4_I-A,Cas4_I-A_I-B_I-C_I-D_II-B	Mcup_1102,Mcup_1103,Mcup_1105,Mcup_1106	3367
F4G306_METCR	trembl_archaea	GTAGAATCCTTCATGGAGTTGAAAG,GTAGAATCCTTCATGGAGTTGAAAT	RILHGVE|VESFMELK	3	Mcup_1099	CP002656	2011		Cas1_I-II-III,Cas2_I_II_III,Cas4_I-A,Cas4_I-A_I-B_I-C_I-D_II-B	Mcup_1102,Mcup_1103,Mcup_1105,Mcup_1106	2210
F4G307_METCR	trembl_archaea	CTTTCAACTCCATGAAGGATTCTAC,ATTTCAACTCCATGAAGGATTCTAC	FNSMKDS|FQLHEGFY	2	Mcup_1100	CP002656	2011		Cas1_I-II-III,Cas2_I_II_III,Cas4_I-A,Cas4_I-A_I-B_I-C_I-D_II-B	Mcup_1102,Mcup_1103,Mcup_1105,Mcup_1106	2044
F4G308_METCR	trembl_archaea	CTTTCAACTCTATGAAGGATTCTAC	FNSMKDS|FQLYEGFY	2	Mcup_1101	CP002656	2011		Cas1_I-II-III,Cas2_I_II_III,Cas4_I-A,Cas4_I-A_I-B_I-C_I-D_II-B	Mcup_1102,Mcup_1103,Mcup_1105,Mcup_1106	1213
F4G321_METCR	trembl_archaea	GTAGAATCCTTCATGGAGTTGAAAG,GTAGAATCCTTCATGGAGTTGAAAT	RILHGVE|VESFMELK	2	Mcup_1114	CP002656	2011		Cas1_I-II-III,Cas2_I_II_III,Cas4_I-A,Cas4_I-A_I-B_I-C_I-D_II-B	Mcup_1102,Mcup_1103,Mcup_1105,Mcup_1106	4279
F4G322_METCR	trembl_archaea	CTTTCAACTCCATGAAGGATTCTAC,ATTTCAACTCCATGAAGGATTCTAC	FNSMKDS|FQLHEGFY	2	Mcup_1115	CP002656	2011		Cas1_I-II-III,Cas2_I_II_III,Cas4_I-A,Cas4_I-A_I-B_I-C_I-D_II-B	Mcup_1102,Mcup_1103,Mcup_1105,Mcup_1106	4379
F4G323_METCR	trembl_archaea	CTTTCAACTCTATGAAGGATTCTAC	FNSMKDS|FQLYEGFY	2	Mcup_1116	CP002656	2011		Cas1_I-II-III,Cas2_I_II_III,Cas4_I-A,Cas4_I-A_I-B_I-C_I-D_II-B	Mcup_1102,Mcup_1103,Mcup_1105,Mcup_1106	4885
F4G325_METCR	trembl_archaea	CTTTCAACTCCATGAAGGATTCTAC,ATTTCAACTCCATGAAGGATTCTAC	FNSMKDS|FQLHEGFY	2	Mcup_1118	CP002656	2011		Cas2_I_II_III,Cas4_I-A,Cas4_I-A_I-B_I-C_I-D_II-B	Mcup_1103,Mcup_1105,Mcup_1106	5807
F4G327_METCR	trembl_archaea	CTTTCAACTCCATGAAGGATTCTAC,ATTTCAACTCCATGAAGGATTCTAC	FNSMKDS|FQLHEGFY	2	Mcup_1120	CP002656	2011		Cas4_I-A,Cas4_I-A_I-B_I-C_I-D_II-B	Mcup_1105,Mcup_1106	6257
F4G330_METCR	trembl_archaea	TTAGAATCCTTCATGGAGTTGAAAG	LESFMELK|RILHGVE	2	Mcup_1123	CP002656	2011		Cas4_I-A_I-B_I-C_I-D_II-B	Mcup_1106	8236
F4G332_METCR	trembl_archaea	GTAGAATCCTTCATGGAGTTGAAAG,GTAGAATCCTTCATGGAGTTGAAAT	RILHGVE|VESFMELK	2	Mcup_1125	CP002656	2011		Cas4_I-A_I-B_I-C_I-D_II-B	Mcup_1106	8633
F4G333_METCR	trembl_archaea	CTTTCAACTCCATGAAGGATTTTAC	FNSMKDF|FQLHEGFY	3	Mcup_1126	CP002656	2011		Cas4_I-A_I-B_I-C_I-D_II-B	Mcup_1106	9066
F8AED8_PYRYC	trembl_archaea	CTTTCAATTCTCTTTGAGTCTTATTGGAAC	FQFSLSLIG|LSILFESYWN	2	PYCH_09700	CP002779	2011		Cas4_I-A_I-B_I-C_I-D_II-B,Cas1_I-B,Csa5_I-A,Cas7_I-A,Cas5_I-A,Cas8a2_I-A,Cas3_I,Cas3''_I,CasRa_I-A,Cas2_I_II_III	PYCH_09590,PYCH_09600,PYCH_09610,PYCH_09620,PYCH_09630,PYCH_09640,PYCH_09650,PYCH_09660,PYCH_09670,PYCH_09690	436
F8AEH8_PYRYC	trembl_archaea	CTTTCAATTCTCTTTGAGTCTTATTGGAAC	FQFSLSLIG|LSILFESYWN	3	PYCH_09720	CP002779	2011		Cas4_I-A_I-B_I-C_I-D_II-B,Cas1_I-B,Csa5_I-A,Cas7_I-A,Cas5_I-A,Cas8a2_I-A,Cas3_I,Cas3''_I,CasRa_I-A,Cas2_I_II_III	PYCH_09590,PYCH_09600,PYCH_09610,PYCH_09620,PYCH_09630,PYCH_09640,PYCH_09650,PYCH_09660,PYCH_09670,PYCH_09690	1078
F8AGC8_PYRYC	trembl_archaea	CTTTCCACACGATTCCGTTCTACGGAAAC	FHTIPFYGN|FPHDSVLRK|LSTRFRSTE	2	PYCH_14540	CP002779	2011		Csm2_III-A,Csm3_III-A,Csm4_III-A,Csm5_III-A,Csx1_III-U,Cas7_I-C,Cas5_I-B,Cas1_I-B,Cas2_I_II_III,Cas4_I-A_I-B_I-C_I-D_II-B,Cas3_I	PYCH_14450,PYCH_14460,PYCH_14470,PYCH_14480,PYCH_14490,PYCH_14510,PYCH_14520,PYCH_14560,PYCH_14570,PYCH_14580,PYCH_14590	358
F8AGC9_PYRYC	trembl_archaea	CTTTCCACACGATTCCGTTCTACGGAAAC	FHTIPFYGN|FPHDSVLRK|LSTRFRSTE	2	PYCH_14550	CP002779	2011		Csm2_III-A,Csm3_III-A,Csm4_III-A,Csm5_III-A,Csx1_III-U,Cas7_I-C,Cas5_I-B,Cas1_I-B,Cas2_I_II_III,Cas4_I-A_I-B_I-C_I-D_II-B,Cas3_I	PYCH_14450,PYCH_14460,PYCH_14470,PYCH_14480,PYCH_14490,PYCH_14510,PYCH_14520,PYCH_14560,PYCH_14570,PYCH_14580,PYCH_14590	136
F8AJ00_PYRYC	trembl_archaea	CTTTCAATTCTCTTTGAGTCTTATTGGAAC	FQFSLSLIG|LSILFESYWN	2	PYCH_07960	CP002779	2011		Csx1_III-U,Cmr1_III-B,Cas10_III,Cmr3_III-B,Csx3_III-U	PYCH_07980,PYCH_07990,PYCH_08000,PYCH_08010,PYCH_08020	2317
F8AJ28_PYRYC	trembl_archaea	CTTTCAATTCTCTTTGAGTCTTATTGGAAC	FQFSLSLIG|LSILFESYWN	8	PYCH_07950	CP002779	2011		Csx1_III-U,Cmr1_III-B,Cas10_III,Cmr3_III-B	PYCH_07980,PYCH_07990,PYCH_08000,PYCH_08010	3212
F8AJ45_PYRYC	trembl_archaea	CTTTCAATTCTCTTTGAGTCTTATTGGAAC	FQFSLSLIG|LSILFESYWN	2	PYCH_09710	CP002779	2011		Cas4_I-A_I-B_I-C_I-D_II-B,Cas1_I-B,Csa5_I-A,Cas7_I-A,Cas5_I-A,Cas8a2_I-A,Cas3_I,Cas3''_I,CasRa_I-A,Cas2_I_II_III	PYCH_09590,PYCH_09600,PYCH_09610,PYCH_09620,PYCH_09630,PYCH_09640,PYCH_09650,PYCH_09660,PYCH_09670,PYCH_09690	889
G0H096_METMI	trembl_archaea	GTTTCAATGCTTGTTATTTTGCAAGTTATTCTTTTAG	FNACYFASYSF|VSMLVILQVILL	2	GYY_05560	CP002913	2011		Cas3_I,Cas5_I-B,Cas7_I-B,Cas8a1_I-A,Cas1_I-II-III,Cas2_I_II_III,Cas4_I-A_I-B_I-C_I-D_II-B	GYY_05525,GYY_05530,GYY_05535,GYY_05540,GYY_05545,GYY_05550,GYY_05555	412
G0H097_METMI	trembl_archaea	GTTTCAATGCTTGTTATTTTGCAAGTTATTCTTTTAG	FNACYFASYSF|VSMLVILQVILL	2	GYY_05565	CP002913	2011		Cas3_I,Cas5_I-B,Cas7_I-B,Cas8a1_I-A,Cas1_I-II-III,Cas2_I_II_III,Cas4_I-A_I-B_I-C_I-D_II-B	GYY_05525,GYY_05530,GYY_05535,GYY_05540,GYY_05545,GYY_05550,GYY_05555	1233
G0H098_METMI	trembl_archaea	GTTTCAATGCTTGTTATTTTGCAAGTTATTCTTTTAG	FNACYFASYSF|VSMLVILQVILL	2	GYY_05570	CP002913	2011		Cas3_I,Cas5_I-B,Cas7_I-B,Cas8a1_I-A,Cas1_I-II-III,Cas2_I_II_III,Cas4_I-A_I-B_I-C_I-D_II-B	GYY_05525,GYY_05530,GYY_05535,GYY_05540,GYY_05545,GYY_05550,GYY_05555	2140
G0H0A0_METMI	trembl_archaea	GTTTCAATGCTTGTTATTTTGCAAGTTATTCTTTTAG	FNACYFASYSF|VSMLVILQVILL	2	GYY_05580	CP002913	2011		Cas5_I-B,Cas7_I-B,Cas8a1_I-A,Cas1_I-II-III,Cas2_I_II_III,Cas4_I-A_I-B_I-C_I-D_II-B	GYY_05530,GYY_05535,GYY_05540,GYY_05545,GYY_05550,GYY_05555	4075
G0HK92_THES4	trembl_archaea	CTTTCCACACAACACTGTTCTACGGAAAC	FHTTLFYGN|FPHNTVLRK|LSTQHCSTE	3	GQS_00600	CP002920	2011		Cas4_I-A_I-B_I-C_I-D_II-B,Cas2_I_II_III,Cas1_I-B,Cas5_I-B,Cas7_I-C	GQS_00565,GQS_00570,GQS_00575,GQS_00580,GQS_00585	3181
G2M2I6_9EURY	trembl_archaea	TTTCAATTCTCTTAGAGTCTTATTGCAAC	FNSLRVLLQ|SILLESYCN	3	TAM4_2360	CP002952	2011		Cas2_I_II_III,Cas4_I-A_I-B_I-C_I-D_II-B,Cas1_I-B,Cas4_I-A_I-B_I-C_I-D_II-B,Cas3_I,Cas5_I-B,Cas7_I-C	TAM4_2056,TAM4_2058,TAM4_1903,TAM4_2046,TAM4_2175,TAM4_1939,TAM4_1969	982
G4RK00_THETK	trembl_archaea	GAATCTCAAAAAGAGGATTGAAAG,AAATCTCAAAAAGAGGATTGAAAG	ISKRGLK|NLKKRIE	2	TTX_1260	FN869859	2011		Cas4_I-A,CasRa_I-A,Cas7_I-A	TTX_1248,TTX_1249,TTX_1251	6730
G7VB28_9CREN	trembl_archaea	GTTTCAACTATCTTTTGATTTCTGG	FNYLLIS|FQLSFDFW	2	P186_0897	CP003098	2012		Cas1_I-II-III,Cas2_I_II_III,Cas4_I-A_I-B_I-C_I-D_II-B	P186_0900,P186_0901,P186_0902	1192
G7VBF3_9CREN	trembl_archaea	GTATCTCAAAAAGAGGATTGAAAG	ISKRGLK|YLKKRIE	4	P186_0942	CP003098	2012		Cas4_I-A_I-B_I-C_I-D_II-B,Cas2_I_II_III,Cas1_I-II-III,Cas4_I-A,Cas7_I-A	P186_0954,P186_0955,P186_0956,P186_0957,P186_0960	4032
G7VBF4_9CREN	trembl_archaea	GTATCTCAAAAAGAGGATTGAAAG	ISKRGLK|YLKKRIE	4	P186_0943	CP003098	2012		Cas4_I-A_I-B_I-C_I-D_II-B,Cas2_I_II_III,Cas1_I-II-III,Cas4_I-A,Cas7_I-A	P186_0954,P186_0955,P186_0956,P186_0957,P186_0960	3650
G7VBF5_9CREN	trembl_archaea	CTTTCAATCCTCTTTTTGAGATAC	FNPLFEI|LSILFLRY	2	P186_0944	CP003098	2012		Cas4_I-A_I-B_I-C_I-D_II-B,Cas2_I_II_III,Cas1_I-II-III,Cas4_I-A,Cas7_I-A	P186_0954,P186_0955,P186_0956,P186_0957,P186_0960	3373
G7VBF8_9CREN	trembl_archaea	CTTTCAATCCTCTCTTTGAGATTC	FNPLFEI|LSILSLRF	2	P186_0947	CP003098	2012		Cas4_I-A_I-B_I-C_I-D_II-B,Cas2_I_II_III,Cas1_I-II-III,Cas4_I-A,Cas7_I-A,Cas3_I	P186_0954,P186_0955,P186_0956,P186_0957,P186_0960,P186_0963	2007
G7VBG0_9CREN	trembl_archaea	GAATCTCAAAGAGAGGATTGAAAG	ISKRGLK|NLKERIE	2	P186_0949	CP003098	2012		Cas4_I-A_I-B_I-C_I-D_II-B,Cas2_I_II_III,Cas1_I-II-III,Cas4_I-A,Cas7_I-A,Cas3_I	P186_0954,P186_0955,P186_0956,P186_0957,P186_0960,P186_0963	1373
G7VBG1_9CREN	trembl_archaea	GTATCTCAAAAAGAGGATTGAAAG	ISKRGLK|YLKKRIE	3	P186_0950	CP003098	2012		Cas4_I-A_I-B_I-C_I-D_II-B,Cas2_I_II_III,Cas1_I-II-III,Cas4_I-A,Cas7_I-A,Cas3_I	P186_0954,P186_0955,P186_0956,P186_0957,P186_0960,P186_0963	1032
G7VBL2_9CREN	trembl_archaea	ATTTCAATTCTTTTGTAGGTTCTTC,GTTTCAATTCTTTTGTAGGTTCTTC	FNSFVGS|FQFFCRFF	2	P186_1003	CP003098	2012		Cas6-I-III,Csm6_III-A	P186_1005,P186_1007	920
G7VBL3_9CREN	trembl_archaea	GAAGAACCTACAAAAGAATTGAAAT,GAAGAACCTACAAAAGAATTGAAAC	EEPTKELK|RTYKRIE	2	P186_1004	CP003098	2012		Cas6-I-III,Csm6_III-A,Cas2_I_II_III	P186_1005,P186_1007,P186_1013	566
G7VBV5_9CREN	trembl_archaea	GAAGAACCTACAAAAGAATTGAAAT,GAAGAACCTACAAAAGAATTGAAAC	EEPTKELK|RTYKRIE	2	P186_1018	CP003098	2012		Cas2_I_II_III,Cas1_I-II-III,Cas4_I-A,Cas4_I-A_I-B_I-C_I-D_II-B	P186_1013,P186_1014,P186_1015,P186_1016	903
H9ZZA2_FERFK	trembl_archaea	GAATCTGTTAGATAGAATTGAAAG,GAATCTGTTAGATAGAATTGAAAA,GAATCTATTAGATAGAATTGAAAG	NLLDRIE	2	FFONT_0065	CP003423	2012		CasRa_I-A,Cas3_I,Cas5_I-A,Cas7_I-A,Cas4_I-A,Cas1_I-II-III,Cas2_I_II_III,Cas4_I-A_I-B_I-C_I-D_II-B,Csm6_III-A,Cmr6_III-B	FFONT_0058,FFONT_0060,FFONT_0062,FFONT_0063,FFONT_0066,FFONT_0067,FFONT_0068,FFONT_0069,FFONT_0074,FFONT_0075	472
H9ZZB0_FERFK	trembl_archaea	GAATCTGTTAGATAGAATTGAAAG,GAATCTGTTAGATAGAATTGAAAA,GAATCTATTAGATAGAATTGAAAG	NLLDRIE	2	FFONT_0073	CP003423	2012		Cas5_I-A,Cas7_I-A,Cas4_I-A,Cas1_I-II-III,Cas2_I_II_III,Cas4_I-A_I-B_I-C_I-D_II-B,Csm6_III-A,Cmr6_III-B,Cmr5_III-B	FFONT_0062,FFONT_0063,FFONT_0066,FFONT_0067,FFONT_0068,FFONT_0069,FFONT_0074,FFONT_0075,FFONT_0077	392
I3TFC6_THEC1	trembl_archaea	CTTTCAATTCTTCTTGATTGCTTC	FQFFLIA|LSILLDCF	2	TCELL_1041	CP003531	2012		Cas4_I-A,Cas1_I-II-III,Cas4_I-A_I-B_I-C_I-D_II-B,CasRa_I-A	TCELL_1043,TCELL_1044,TCELL_1045,TCELL_1046	3168
I7BIQ8_NATSJ	trembl_archaea	GTTACAGACGGACCCTTGTGGGGTTGAAGC	LQTDPCGVE|YRRTLVGLK	2	NJ7G_0934	CP003412	2012		Cas7_I-B,Cas5_I-B,Cas4_I-A_I-B_I-C_I-D_II-B,Cas1_I-B,Cas2_I_II_III	NJ7G_0925,NJ7G_0926,NJ7G_0928,NJ7G_0929,NJ7G_0930	2356
I7BTK4_NATSJ	trembl_archaea	GTTACAGACGGACCCTTGTGGGGTTGAAGC	LQTDPCGVE|YRRTLVGLK	2	NJ7G_0932	CP003412	2012		Cas7_I-B,Cas5_I-B,Cas4_I-A_I-B_I-C_I-D_II-B,Cas1_I-B,Cas2_I_II_III	NJ7G_0925,NJ7G_0926,NJ7G_0928,NJ7G_0929,NJ7G_0930	1384
I7CFD2_NATSJ	trembl_archaea	GTTACAGACGGACCCTTGTGGGGTCGAAGC	LQTDPCGVE|VTDGPLWGRS|YRRTLVGSK	2	NJ7G_0931	CP003412	2012		Cas7_I-B,Cas5_I-B,Cas4_I-A_I-B_I-C_I-D_II-B,Cas1_I-B,Cas2_I_II_III	NJ7G_0925,NJ7G_0926,NJ7G_0928,NJ7G_0929,NJ7G_0930	1044
I7CU29_NATSJ	trembl_archaea	GTTACAGACGGACCCTTGTGGGGTTGAAGC	LQTDPCGVE|YRRTLVGLK	3	NJ7G_0933	CP003412	2012		Cas7_I-B,Cas5_I-B,Cas4_I-A_I-B_I-C_I-D_II-B,Cas1_I-B,Cas2_I_II_III	NJ7G_0925,NJ7G_0926,NJ7G_0928,NJ7G_0929,NJ7G_0930	1956
K0ILT5_NITGG	trembl_archaea	CTTTCAATCTCCACTATTTGGAGATTCGCGTTTTAAC,ATTTCAATCTCCACTATTTGGAGATTCGCGTTTTAAC	FNLHYLEIRVL|FQSPLFGDSRFN	2	Ngar_c03760	CP002408	2012		Cas4_I-A,Cas1_I-II-III,Cas2_I_II_III,Cas3_I	Ngar_c03770,Ngar_c03780,Ngar_c03790,Ngar_c03840	1393
Q2FQ58_METHJ	trembl_archaea	GTCACAATGGAAAAGAAAACCCGATAGGGATTGAAAC	HNGKENPIGIE	4	Mhun_1852	CP000254	2006		Cas2_I_II_III,Cas1_I-C,Cas4_I-A_I-B_I-C_I-D_II-B	Mhun_1857,Mhun_1858,Mhun_1859	8095
Q2FQQ3_METHJ	trembl_archaea	GTCACAATGGAAAAGAAAACCCGATAGGGATTGAAAC	HNGKENPIGIE	3	Mhun_1853	CP000254	2006		Cas2_I_II_III,Cas1_I-C,Cas4_I-A_I-B_I-C_I-D_II-B	Mhun_1857,Mhun_1858,Mhun_1859	7441
Q2FQQ5_METHJ	trembl_archaea	GTCACAATGGAAAAGAAAACCCGATAGGGATTGAAAC	HNGKENPIGIE	3	Mhun_1856	CP000254	2006		Cas2_I_II_III,Cas1_I-C,Cas4_I-A_I-B_I-C_I-D_II-B,Cas3_I-D,Csc2_I-D,Cas10d_I-D	Mhun_1857,Mhun_1858,Mhun_1859,Mhun_1861,Mhun_1863,Mhun_1864	148
Q2NFR0_METST	trembl_archaea	ATTTCAATTTCATTATGATCTTATTCTATT	FNFIMILFY|FQFHYDLIL	3	Msp_0955	CP000102	2006		Cas6_I-A,Cas4_I-A_I-B_I-C_I-D_II-B,Cas1_I-B,Cas2_I_II_III	Msp_0944,Msp_0945,Msp_0946,Msp_0947	3302
Q2NFR1_METST	trembl_archaea	ATTTCAATTTCATTATGATCTTATTCTATT	FNFIMILFY|FQFHYDLIL	3	Msp_0954	CP000102	2006		Cas6_I-A,Cas4_I-A_I-B_I-C_I-D_II-B,Cas1_I-B,Cas2_I_II_III	Msp_0944,Msp_0945,Msp_0946,Msp_0947	3154
Q2NFR2_METST	trembl_archaea	ATTTCAATTTCATTATGATCTTATTCTATT	FNFIMILFY|FQFHYDLIL	3	Msp_0953	CP000102	2006		Cas6_I-A,Cas4_I-A_I-B_I-C_I-D_II-B,Cas1_I-B,Cas2_I_II_III	Msp_0944,Msp_0945,Msp_0946,Msp_0947	2179
Q2NFR3_METST	trembl_archaea	ATTTCAATTTCATTATGATCTTATTCTATT	FNFIMILFY|FQFHYDLIL	5	Msp_0952	CP000102	2006		Cas6_I-A,Cas4_I-A_I-B_I-C_I-D_II-B,Cas1_I-B,Cas2_I_II_III	Msp_0944,Msp_0945,Msp_0946,Msp_0947	1824
Q2NFR4_METST	trembl_archaea	ATTTCAATTTCATTATGATCTTATTCTATT	FNFIMILFY|FQFHYDLIL	2	Msp_0951	CP000102	2006		Cas6_I-A,Cas4_I-A_I-B_I-C_I-D_II-B,Cas1_I-B,Cas2_I_II_III	Msp_0944,Msp_0945,Msp_0946,Msp_0947	1109
Q2NFR5_METST	trembl_archaea	ATTTCAATTTCATTATGATCTTATTCTATT	FNFIMILFY|FQFHYDLIL	4	Msp_0950	CP000102	2006		Cas6_I-A,Cas4_I-A_I-B_I-C_I-D_II-B,Cas1_I-B,Cas2_I_II_III	Msp_0944,Msp_0945,Msp_0946,Msp_0947	625
Q2NFR6_METST	trembl_archaea	ATTTCAATTTCATTATGATCTTATTCTATT	FNFIMILFY|FQFHYDLIL	2	Msp_0949	CP000102	2006		Cas6_I-A,Cas4_I-A_I-B_I-C_I-D_II-B,Cas1_I-B,Cas2_I_II_III	Msp_0944,Msp_0945,Msp_0946,Msp_0947	319
Q2NFR7_METST	trembl_archaea	ATTTCAATTTCATTATGATCTTATTCTATT	FNFIMILFY|FQFHYDLIL	2	Msp_0948	CP000102	2006		Cas6_I-A,Cas4_I-A_I-B_I-C_I-D_II-B,Cas1_I-B,Cas2_I_II_III	Msp_0944,Msp_0945,Msp_0946,Msp_0947	136
Q2NH76_METST	trembl_archaea	GTTTTCATACTATTAAGTCTATTTTAAAC	FHTIKSILN	4	Msp_0426	CP000102	2006		Cas6-I-III,Cas8a1_I-A,Cas7_I-B,Cas5_I-B,Cas4_I-A_I-B_I-C_I-D_II-B,Cas1_I-B,Cas2_I_II_III	Msp_0418,Msp_0419,Msp_0420,Msp_0421,Msp_0423,Msp_0424,Msp_0425	702
Q467D8_METBF	trembl_archaea	GCTTCAATTCTGCCACAACCTTTCGGTTATGGAAAC	ASILPQPFGYGN|FNSATTFRLWK|LQFCHNLSVME	5	Mbar_A3117	CP000099	2005		Cas2_I_II_III,Cas1_I-C,Csb1_I-U	Mbar_A3118,Mbar_A3119,Mbar_A3121	104
Q467D9_METBF	trembl_archaea	GCTTCAATTCTGCCACAACCTTTCGGTTATGGAAAC	ASILPQPFGYGN|FNSATTFRLWK|LQFCHNLSVME	8	Mbar_A3116	CP000099	2005		Cas2_I_II_III,Cas1_I-C,Csb1_I-U	Mbar_A3118,Mbar_A3119,Mbar_A3121	864
Q46FQ3_METBF	trembl_archaea	GTTAAAATCAGGTCTTAGAGGGATTGAAAC,GTTAAAATCAGGCCTTAGAGGGATTGAAAC	LKSGLRGIE	3	Mbar_A0305	CP000099	2005		Cas6_I-A,Cas4_I-A_I-B_I-C_I-D_II-B,Cas1_I-B,Cas2_I_II_III,Cas8a1_I-A,Cas7_I-C,Cas3_I	Mbar_A0301,Mbar_A0302,Mbar_A0303,Mbar_A0304,Mbar_A0306,Mbar_A0307,Mbar_A0309	1147
Q6L365_PICTO	trembl_archaea	CTTTCAATCCTATTTAGGTTATTATTTAAC	FQSYLGYYL|LSILFRLLFN	5	PTO0001	AE017261	2004		Cas2_I_II_III,Cas1_I-B,Cas6-I-III	PTO0002,PTO0003,PTO0009	179
Q8PRS3_METMA	trembl_archaea	ATTCGCGAGCAAGATCCACTAAAACAAGGATTGAAAC,ATTCGCGAGCAAGATCCACTAAAACAAGGATTGAAAT,ATTCGAGAGCAAGATCCACTAAAACAAGGATTGAAAC,ATTCGAGAGCAAGATCCACTAAAACAAGGATTGAAGT	IREQDPLKQGLK|SRARSTKTRIE	5	MM_3370	AE008384	2002		Cmr1_III-B	MM_3358	6963
Q8PRS4_METMA	trembl_archaea	GTTTCAATCCTTGTTTTAGTGGATCTTGCTCACGAAT	FNPCFSGSCSR|VSILVLVDLAHE	2	MM_3369	AE008384	2002		Cmr1_III-B	MM_3358	6091
Q8PRS5_METMA	trembl_archaea	GTTTCAATCCTTGTTTTAGTGGATCTTGCTCACGAAT	FNPCFSGSCSR|VSILVLVDLAHE	2	MM_3368	AE008384	2002		Cmr1_III-B	MM_3358	5585
Q8PRS7_METMA	trembl_archaea	GTTTCAATCCTTGTTTTAGTGGATCTTGCTCACGAAT	FNPCFSGSCSR|VSILVLVDLAHE	2	MM_3366	AE008384	2002		Cas10_III,Cmr1_III-B	MM_3356,MM_3358	4719
Q8PRS8_METMA	trembl_archaea	GTTTCAATCCTTGTTTTAGTGGATCCTGCTCACGAAT	FNPCFSGSCSR|VSILVLVDPAHE	2	MM_3365	AE008384	2002		Cas10_III,Cmr1_III-B	MM_3356,MM_3358	4516
Q8PRS9_METMA	trembl_archaea	GTTTCAATCCTTGTTTTAGTGGATCCTGCTCACGAAT	FNPCFSGSCSR|VSILVLVDPAHE	2	MM_3364	AE008384	2002		Cas10_III,Cmr1_III-B	MM_3356,MM_3358	4141
Q8PRT0_METMA	trembl_archaea	GTTTCAATCCTTGTTTTAGTGGATCTTGCTCACGAAT	FNPCFSGSCSR|VSILVLVDLAHE	3	MM_3363	AE008384	2002		Cas10_III,Cmr1_III-B	MM_3356,MM_3358	3444
Q8PRT1_METMA	trembl_archaea	GTTTCAATCCTTGTTTTAGTGGATCTTGCTCACGAAT	FNPCFSGSCSR|VSILVLVDLAHE	3	MM_3362	AE008384	2002		Cas10_III,Cmr1_III-B	MM_3356,MM_3358	2965
Q8PRT2_METMA	trembl_archaea	GTTTCAATCCTTGTTTTAGTGGATCTTGCTCACGAAT	FNPCFSGSCSR|VSILVLVDLAHE	4	MM_3361	AE008384	2002		Cas10_III,Cmr1_III-B	MM_3356,MM_3358	2018
Q8PZD9_METMA	trembl_archaea	GTTTCAATCCTTGTTTTAATGGATCTTGCTCGCGAAT	FNPCFNGSCSR|VSILVLMDLARE	3	MM_0555	AE008384	2002		Cas4_I-A_I-B_I-C_I-D_II-B,Cas2_I_II_III,Cas1_I-II-III,Cas5_I-B,Cas7_I-B,Cas8a1_I-A	MM_0557,MM_0558,MM_0559,MM_0562,MM_0563,MM_0564	1599
Q8PZE0_METMA	trembl_archaea	ATTCGCGAGCAAGATCCATTAAAACAAGGATTGAAAC,ATTCGAGAGCAAGATCCATTAAAACAAGGATTGAAAC	IREQDPLKQGLK|SRARSIKTRIE	3	MM_0554	AE008384	2002		Cas4_I-A_I-B_I-C_I-D_II-B,Cas2_I_II_III,Cas1_I-II-III,Cas5_I-B,Cas7_I-B	MM_0557,MM_0558,MM_0559,MM_0562,MM_0563	2221
Q8PZE1_METMA	trembl_archaea	GTTTCAATCCTTGTTTTAATGGATCTTGCTCGCGAAT	FNPCFNGSCSR|VSILVLMDLARE	3	MM_0553	AE008384	2002		Cas4_I-A_I-B_I-C_I-D_II-B,Cas2_I_II_III,Cas1_I-II-III,Cas5_I-B,Cas7_I-B	MM_0557,MM_0558,MM_0559,MM_0562,MM_0563	2452
Q8TPI4_METAC	trembl_archaea	GTTTCAATCCTTGTTTTAGTGGATCTTGCTCGCGAAT	FNPCFSGSCSR|VSILVLVDLARE	6	MA_1927	AE010299	2002		Cas10_III,Csm2_III-A,Csm3_III-A,Csm4_III-A,Csm5_III-A	MA_1931,MA_1932,MA_1933,MA_1934,MA_1935	3314
U3T8F7_9CREN	trembl_archaea	CTCGCAATTCTATCGCGAAGATTC	LAILSRRF|RNSIAKI|SQFYRED	3	ACAM_0343	AP012489	2013		Cas4_I-A_I-B_I-C_I-D_II-B,Cas2_I_II_III,Cas1_I-II-III,Cas4_I-A,CasRa_I-A,Cas7_I-A,Cas5_I-A	ACAM_0344,ACAM_0345,ACAM_0346,ACAM_0347,ACAM_0350,ACAM_0352,ACAM_0353	262
U3TE69_9CREN	trembl_archaea	CTTTCTATTCCCTTTAGGGATATGC	FLFPLGIC|LSIPFRDM	3	ACAM_0789	AP012489	2013		Cas3''_I,Cas3_I,Cas7_I-A,CasRa_I-A,Cas4_I-A_I-B_I-C_I-D_II-B,Cas2_I_II_III,Cas1_I-II-III,Cas4_I-A	ACAM_0779,ACAM_0780,ACAM_0782,ACAM_0784,ACAM_0785,ACAM_0786,ACAM_0787,ACAM_0788	992
U6EA24_9EURY	trembl_archaea	GGCTAAAATCAGACTATTTTAGGATTGAAAT,CGCTAAAATCAGACTATTTTAGGATTGAAAC,TGCTAAAATCAGACTATTTTAGGATTGAAAC,AGCTAAAATCAGACTATTTTAGGATTGAAAC,GCTAAAATCAGACTATTTTAGGATTGAAAT,ACTAAAATCAGACTACTTTAGGATTGAAAT,GGCTAAAATCAGACTATTTTAGGATTGAAAA,GCTAAAATCCGACTATTTTAGGATTGAAAT,GCTGAAATCAGACTATTTTAGGATTGAAAT,GGCTAAAATCAGACTATTTTAGGATTGAAAC,GTTAAAATCAGACTATTTTAGGATTGAAAT	LKSDYFRIE	2	MBMB1_0360	HG425166	2014		Cas2_I_II_III,Cas1_I-B,Cas3_I,Cas5_I-B	MBMB1_0362,MBMB1_0363,MBMB1_0365,MBMB1_0367	3692
W6PPR8_METBM	trembl_archaea	GCTTCAATGGAGCCATGTCTTTTCAGACATGGTAAG	ASMEPCLFRHGK|LQWSHVFSDMV	6	BN140_3069	HE964772	2014		Csb1_I-U,Cas1_I-C	BN140_2463,BN140_2465	4246
W6PQK5_METBM	trembl_archaea	GCTTCAATGGAGCCATGTCTTTTCAGACATGGTAAG	ASMEPCLFRHGK|LQWSHVFSDMV	4	BN140_3066	HE964772	2014		Csb1_I-U,Cas1_I-C	BN140_2463,BN140_2465	2687
W6PQL0_METBM	trembl_archaea	GCTTCAATGGAGCCATGTCTTTTCAGACATGGTAAG	ASMEPCLFRHGK|LQWSHVFSDMV	5	BN140_3071	HE964772	2014		Cas1_I-C	BN140_2465	5825
W6PR05_METBM	trembl_archaea	GCTTCAATGGAGCCATGTCTTTTCAGACATGGTAAG	ASMEPCLFRHGK|LQWSHVFSDMV	4	BN140_3067	HE964772	2014		Csb1_I-U,Cas1_I-C	BN140_2463,BN140_2465	3293
W6PR12_METBM	trembl_archaea	GCTTCAATGGAGCCATGTCTTTTCAGACATGGTAAG	ASMEPCLFRHGK|LQWSHVFSDMV	3	BN140_3072	HE964772	2014		Cas1_I-C	BN140_2465	7526
W6PW50_METBM	trembl_archaea	GCTTCAATGGAGCCATGTCTTTTCAGACATGGTAAG	ASMEPCLFRHGK|LQWSHVFSDMV	4	BN140_3065	HE964772	2014		Csb1_I-U,Cas1_I-C	BN140_2463,BN140_2465	1164
W6PW55_METBM	trembl_archaea	GCTTCAATGGAGCCATGTCTTTTCAGACATGGTAAG	ASMEPCLFRHGK|LQWSHVFSDMV	8	BN140_3070	HE964772	2014		Csb1_I-U,Cas1_I-C	BN140_2463,BN140_2465	4728
W6Q8U4_METBM	trembl_archaea	GCTTCAATGGAGCCATGTCTTTTCAGACATGGTAAG	ASMEPCLFRHGK|LQWSHVFSDMV	6	BN140_3068	HE964772	2014		Csb1_I-U,Cas1_I-C	BN140_2463,BN140_2465	3658
W6Q8U9_METBM	trembl_archaea	GCTTCAATGGAGCCATGTCTTTTCAGACATGGTAAG	ASMEPCLFRHGK|LQWSHVFSDMV	4	BN140_3073	HE964772	2014		Cas1_I-C	BN140_2465	8192
W8NZH0_9EURY	trembl_archaea	TTTCAATTCTCTTAGAGTCTTATTGCAAC	FNSLRVLLQ|SILLESYCN	2	BD01_0212	CP007264	2014		Cas6_I-A,Cas8a1_I-A,Cas7_I-C,Cas3_I,Cas4_I-A_I-B_I-C_I-D_II-B,Cas1_I-B,Cas2_I_II_III	BD01_0204,BD01_0205,BD01_0206,BD01_0208,BD01_0209,BD01_0210,BD01_0211	1533
A0A023Z1I1_ECOLX	trembl_bacteria	GCGGTTTATCCCCGCTGGCGCGGGGAACAC	AVYPRWRGEH|GLSPLARGT|RFIPAGAGN	2	ECRM12581_17760	CP007136	2014		Cas1_I-E,Cas6_I-E,Cas7_I-E,Cse2_I-E,Cse1_I-E,Cas3_I	ECRM12581_17775,ECRM12581_17780,ECRM12581_17785,ECRM12581_17790,ECRM12581_17795,ECRM12581_17805	526
A0A023Z1N8_ECOLX	trembl_bacteria	GCGGTTTATCCCCGCTGGCGCGGGGAACAC	AVYPRWRGEH|GLSPLARGT|RFIPAGAGN	2	ECRM12581_17765	CP007136	2014		Cas1_I-E,Cas6_I-E,Cas7_I-E,Cse2_I-E,Cse1_I-E,Cas3_I	ECRM12581_17775,ECRM12581_17780,ECRM12581_17785,ECRM12581_17790,ECRM12581_17795,ECRM12581_17805	367
A0A059WB51_STRA9	trembl_bacteria	GTGGCGGTCGTCCTCCGGGGCGGCCGTGGATCGCAAC	GGRPPGRPWIA|VAVVLRGGRGSQ|WRSSSGAAVDRN	9	DC74_6142	CP007574	2014		Cas5_I-C,Cas7_I-C,Cas4_I-A_I-B_I-C_I-D_II-B,Cas1_I-C,Cas2_I_II_III	DC74_6136,DC74_6138,DC74_6139,DC74_6140,DC74_6141	0
A0A059WDH8_STRA9	trembl_bacteria	GGGCTCATCCCCGCGGGTGCGGGGAGCGG	AHPRGCGER|GLIPAGAGS|GSSPRVRGA	18	DC74_7388	CP007574	2014		Cse2_I-E,Cas7_I-E,Cas5_I-E,Cas1_I-E,Cas2_I-E	DC74_7382,DC74_7383,DC74_7384,DC74_7386,DC74_7387	924
A0A060NH82_9BURK	trembl_bacteria	GTTTCAATCCACGCCCACCATTACTGGCGGGCGATTC	FNPRPPLLAGD|FQSTPTITGGRF|VSIHAHHYWRAI	5	SRAA_1382	AP014568	2014		Cas2_I_II_III,Cas1_I-C,Cas4_I-A_I-B_I-C_I-D_II-B,Cas7_I-C,Cas5_I-C	SRAA_1383,SRAA_1384,SRAA_1385,SRAA_1388,SRAA_1390	398
A0A060NJ22_9BURK	trembl_bacteria	GTGTTCCCCGCTCGCGCGGGGATGAACCA,GTGTTCCCCGCTCGCGCGGGGATGAACCC,GTGTTCCCCGCTCGCGCGGGGATGAACCG,GTGTTCCCCGCTCGCGCGGGGATGAACCT	VFPARAGMN|VPRSRGDEP	2	SRAA_1191	AP014568	2014		Cas2_I-E,Cas1_I-E,Cas6_I-E,Cas5_I-E,Cas7_I-E,Cse2_I-E,Cse1_I-E	SRAA_1192,SRAA_1193,SRAA_1196,SRAA_1197,SRAA_1198,SRAA_1199,SRAA_1200	2119
A0A066UEE1_9GAMM	trembl_bacteria	GTTTCAACACACGCACCCGTATGGGGTGCGAT	FNTRTRMGCD|FQHTHPYGVR|VSTHAPVWGA	3	MBO_01155	AOMT01000005	2014		Cas5_I-C,Cas7_I-C,Cas4_I-A_I-B_I-C_I-D_II-B,Cas1_I-C,Cas2_I_II_III	MBO_01110,MBO_01120,MBO_01125,MBO_01140,MBO_01145	637
A0A066UFC6_9GAMM	trembl_bacteria	GTTTCAACACACGCACCCGTATGGGGTGCGAT	FNTRTRMGCD|FQHTHPYGVR|VSTHAPVWGA	6	MBO_01150	AOMT01000005	2014		Cas5_I-C,Cas7_I-C,Cas4_I-A_I-B_I-C_I-D_II-B,Cas1_I-C,Cas2_I_II_III	MBO_01110,MBO_01120,MBO_01125,MBO_01140,MBO_01145	243
A0A066UIT4_9GAMM	trembl_bacteria	GTTTCAACACACGCACCCGTATGGGGTGCGAT	FNTRTRMGCD|FQHTHPYGVR|VSTHAPVWGA	3	MBO_01160	AOMT01000005	2014		Cas5_I-C,Cas7_I-C,Cas4_I-A_I-B_I-C_I-D_II-B,Cas1_I-C,Cas2_I_II_III	MBO_01110,MBO_01120,MBO_01125,MBO_01140,MBO_01145	917
A0A068QR67_9GAMM	trembl_bacteria	GTGTTCCCCGTGAGTGCGGGGATAAACCG	VFPVSAGIN|VPRECGDKP	2	XDD1_0602	FO704550	2014		Cas6_I-E,Cas5_I-E,Cas7_I-E,Cse1_I-E,Cas3_I	XDD1_0593,XDD1_0594,XDD1_0595,XDD1_0597,XDD1_0598	2273
A0A068QZ11_9GAMM	trembl_bacteria	CGGTTTATCCCCGTGCTTACGGGGAACAC,CGGTTTATCCCCGTGCTTACGGGGAACAT	GLSPCLRGT|RFIPVLTGN|VYPRAYGEH	2	XPG1_0528	FO704551	2014		Cas5_I-E,Cas7_I-E,Cse2_I-E,Cse1_I-E,Cas3_I	XPG1_0517,XPG1_0518,XPG1_0519,XPG1_0520,XPG1_0521	3062
A0A073CLQ4_PLAAG	trembl_bacteria	TCTTTCAATTAAAATAATCCTGCTTGCGGGACTGAAAC,ACTTTCAATTAAAATAATCCTGCTTGCGGGACTGAAAC,CTTTCAATTAAAATAATCCTGCTTGCGGGACTGAAAC	LSIKIILLAGLK	2	A19Y_4430	CM002803	2014		Cas2_I_II_III,Cas1_I-C,Cas4_I-A_I-B_I-C_I-D_II-B,Csc2_I-D,Cas10d_I-D	A19Y_4433,A19Y_4434,A19Y_4435,A19Y_4442,A19Y_4443	613
A0A073IAL0_9PORP	trembl_bacteria	GTTTCAATCCACGCACCCACACGGGGTGCGAC	FNPRTHTGCD|FQSTHPHGVR|VSIHAPTRGA	7	HMPREF1002_00806	ACUD01000002	2014		Cas2_I_II_III,Cas1_I-C,Cas5_I-C,Cas3_I,Cas3_I	HMPREF1002_00807,HMPREF1002_00808,HMPREF1002_00814,HMPREF1002_00815,HMPREF1002_04505	414
A0A076LKV6_9GAMM	trembl_bacteria	GTCTTCCCCACGTCCGTGGGGGTGTTTC	LPHVRGGV|SSPRPWGCF|VFPTSVGVF	2	ETEE_2634	CP006664	2014		Cas3_I,Cse1_I-E,Cse2_I-E,Cas6_I-E,Cas7_I-E,Cas1_I-E,Cas2_I-E	ETEE_2626,ETEE_2627,ETEE_2628,ETEE_2629,ETEE_2630,ETEE_2632,ETEE_2633	456
A0A078KRR9_9FIRM	trembl_bacteria	GTTTCAATCCACGCTCCCGCGTGGGGAGCGAC	FNPRSRVGSD|FQSTLPRGER|VSIHAPAWGA	2	CCDG5_1996	LM995447	2014		Cas2_I_II_III,Cas1_I-C,Cas7_I-C	CCDG5_1999,CCDG5_2000,CCDG5_2002	5531
A0A078KVB1_9FIRM	trembl_bacteria	ATTTCAATCCACGCTCCCGTGTGGGGAGCGAC	FNPRSRVGSD|FQSTLPCGER|ISIHAPVWGA	3	CCDG5_1997	LM995447	2014		Cas2_I_II_III,Cas1_I-C,Cas7_I-C,Cas5_I-C	CCDG5_1999,CCDG5_2000,CCDG5_2002,CCDG5_2004	3246
A0A080NK36_DELAC	trembl_bacteria	GTTTCAATCCACGCGCCCGCACGGGGCGCGAC	FNPRARTGRD|FQSTRPHGAR|VSIHAPARGA	14	DR66_1530	JOUB01000005	2014		Cas5_I-C,Cas7_I-C,Cas4_I-A_I-B_I-C_I-D_II-B,Cas1_I-C,Cas2_I_II_III	DR66_1524,DR66_1526,DR66_1527,DR66_1528,DR66_1529	2531
A0A088QU75_9CORY	trembl_bacteria	GGAACATCCCCGCTCACGCGGGGAAAAC	EHPRSRGEN|GTSPLTRGK|NIPAHAGK	8	DR71_1117	CP008913	2014		Cse1_I-E,Cse2_I-E,Cas7_I-E,Cas5_I-E,Cas1_I-E,Cas2_I-E	DR71_1110,DR71_1111,DR71_1112,DR71_1113,DR71_1115,DR71_1116	10
A0A090ABC5_9GAMM	trembl_bacteria	GTTTCAATCCTTGTTGTACTGGATATAGCTCAAGAGC	FNPCCTGYSSR|VSILVVLDIAQE	2	THII_0576	AP014633	2014		Cas1_I-II-III,Cas7_I-B	THII_0567,THII_0574	2684
A0A090ADJ3_9GAMM	trembl_bacteria	GTTTCAATCCTTGTTGTACTGGATATAGCTCAAGAGC	FNPCCTGYSSR|VSILVVLDIAQE	3	THII_0577	AP014633	2014		Cas7_I-B	THII_0574	3210
A0A090AJ29_9GAMM	trembl_bacteria	GTTTCAATCCTTGTTGTACTGGATATAGCTCAAGAGC	FNPCCTGYSSR|VSILVVLDIAQE	5	THII_0563	AP014633	2014		Cas4_I-A_I-B_I-C_I-D_II-B,Cas2_I_II_III,Cas1_I-II-III	THII_0565,THII_0566,THII_0567	3509
A0A090BUC4_9GAMM	trembl_bacteria	GTTTCAATCCTTGTTGTACTGGATATAGCTCAAGAGC	FNPCCTGYSSR|VSILVVLDIAQE	4	THII_0564	AP014633	2014		Cas4_I-A_I-B_I-C_I-D_II-B,Cas2_I_II_III,Cas1_I-II-III,Cas7_I-B	THII_0565,THII_0566,THII_0567,THII_0574	945
A0A098B215_DESHA	trembl_bacteria	ATTTCAATTCCTTATAGGTAAGCTAACAAC,GTTTCAATTCCTCATAGGTAAGTTAACAAC,GTTTCAATTCCTCATAGGTAAGCTAACAAC,GTTTCAATTCCTCATAGGTAAACTAACAAC,GTTTCAATTCCTTATAGGTAAGCTAACAAC	FQFLIGKLT	3	DPCES_3022	LK996017	2015		Cas7_I-B	DPCES_3025	4277
A0A098B3D6_DESHA	trembl_bacteria	ATTTCAATTCCTTATAGGTAAGCTAACAAC,GTTTCAATTCCTCATAGGTAAGTTAACAAC,GTTTCAATTCCTCATAGGTAAGCTAACAAC,GTTTCAATTCCTCATAGGTAAACTAACAAC,GTTTCAATTCCTTATAGGTAAGCTAACAAC	FQFLIGKLT	3	DPCES_2995	LK996017	2015		Cas5_I-B,Cas7_I-C,Cas6_I-A	DPCES_2990,DPCES_2991,DPCES_2996	421
A0A0A0FHJ6_ECOLX	trembl_bacteria	CGGTTTATCCCCGCTGGCGCGGGGAACACG,CGGTTTATCCCCGCTGGCGCGGGGAACACT,CGGTTTATCCCCGCTGGCGCGGGGAACACC,CGGTTTATCCCCGCTGGCGCGGGGAACACA	GLSPLARGT|RFIPAGAGNT|VYPRWRGEH	4	EL76_1087	JPKI01000001	2015		Cas3_I,Cse1_I-E,Cse2_I-E,Cas7_I-E,Cas5_I-E,Cas6_I-E,Cas1_I-E,Cas2_I-E	EL76_1076,EL76_1077,EL76_1078,EL76_1079,EL76_1080,EL76_1081,EL76_1082,EL76_1083	876
A0A0A0FIM2_ECOLX	trembl_bacteria	TGGTTTATCCCCGCTGGCGCGGGGAACAC	GLSPLARGT|VYPRWRGEH|WFIPAGAGN	2	EL76_1085	JPKI01000001	2015		Cas3_I,Cse1_I-E,Cse2_I-E,Cas7_I-E,Cas5_I-E,Cas6_I-E,Cas1_I-E,Cas2_I-E	EL76_1076,EL76_1077,EL76_1078,EL76_1079,EL76_1080,EL76_1081,EL76_1082,EL76_1083	577
A0A0A0FJC9_ECOLX	trembl_bacteria	GTGTTCCCCGCGCCAGCGGGGATAA	VFPAPAGI|VPRASGD	2	EL76_1086	JPKI01000001	2015		Cas3_I,Cse1_I-E,Cse2_I-E,Cas7_I-E,Cas5_I-E,Cas6_I-E,Cas1_I-E,Cas2_I-E	EL76_1076,EL76_1077,EL76_1078,EL76_1079,EL76_1080,EL76_1081,EL76_1082,EL76_1083	866
A0A0A0FJV1_ECOLX	trembl_bacteria	TGGTTTATCCCCGCTGGCGCGGGGAACAC	GLSPLARGT|VYPRWRGEH|WFIPAGAGN	2	EL76_1084	JPKI01000001	2015		Cas3_I,Cse1_I-E,Cse2_I-E,Cas7_I-E,Cas5_I-E,Cas6_I-E,Cas1_I-E,Cas2_I-E	EL76_1076,EL76_1077,EL76_1078,EL76_1079,EL76_1080,EL76_1081,EL76_1082,EL76_1083	379
A0A0B5EQV7_STRA4	trembl_bacteria	CGGCTCACCTCCGCTCGCGCGGAGCGCAC	AHLRSRGAH|GSPPLARSA|RLTSARAER	6	SLNWT_3603	CP010519	2015		Cas2_I-E,Cas1_I-E,Cas5_I-E,Cas7_I-E,Cse2_I-E,Cse1_I-E,Cas3_I	SLNWT_3604,SLNWT_3605,SLNWT_3607,SLNWT_3608,SLNWT_3609,SLNWT_3610,SLNWT_3611	10
A0A0B5WTP2_BACCO	trembl_bacteria	GTCGCTCCTTATGTTGGAGCGTGGATTGAAAT	SLLMLERGLK|VAPYVGAWIE	2	BF29_1590	CP009709	2015		Cas2_I_II_III,Cas1_I-C,Cas4_I-A_I-B_I-C_I-D_II-B,Cas7_I-C	BF29_1595,BF29_1596,BF29_1597,BF29_1598	4682
A0A0B5X2A0_BACCO	trembl_bacteria	ATTTCAATCCACGCCCCCATGTAGGGAGCGAC	FNPRPHVGSD|FQSTPPCRER	5	BF29_1593	CP009709	2015		Cas2_I_II_III,Cas1_I-C,Cas4_I-A_I-B_I-C_I-D_II-B,Cas7_I-C	BF29_1595,BF29_1596,BF29_1597,BF29_1598	1928
A0A0B5X2G1_BACCO	trembl_bacteria	GTCGCTCCTTATGTTGGAGCGTGGATTGAAAT	SLLMLERGLK|VAPYVGAWIE	3	BF29_1594	CP009709	2015		Cas2_I_II_III,Cas1_I-C,Cas4_I-A_I-B_I-C_I-D_II-B,Cas7_I-C	BF29_1595,BF29_1596,BF29_1597,BF29_1598	1689
A0A0B5X379_BACCO	trembl_bacteria	GTCGCTCCCTACGTGGGGGCGTGGATTGAAAT	SLPTWGRGLK|VAPYVGAWIE	8	BF29_1591	CP009709	2015		Cas2_I_II_III,Cas1_I-C,Cas4_I-A_I-B_I-C_I-D_II-B,Cas7_I-C	BF29_1595,BF29_1596,BF29_1597,BF29_1598	4131
A0A0B5X5M0_BACCO	trembl_bacteria	GTCACACTCCTCGTGAGTGTGTGGATTGAAAT	VTLLVSVWIE	2	BF29_2900	CP009709	2015		Cas3_I,Cas7_I-C	BF29_2894,BF29_2899	1022
A0A0B5X9Y8_BACCO	trembl_bacteria	GTCGCTCCTTATGTTGGAGCGTGGATTGAAAT	SLLMLERGLK|VAPYVGAWIE	10	BF29_1592	CP009709	2015		Cas2_I_II_III,Cas1_I-C,Cas4_I-A_I-B_I-C_I-D_II-B,Cas7_I-C	BF29_1595,BF29_1596,BF29_1597,BF29_1598	2361
A0A0B6FF62_YERFR	trembl_bacteria	TTTCTTAGCTGCCTGTGCGGCAGTGAAC	FLAACAAVN|FLSCLCGSE	13	AW19_1629	CP009364	2015		Csy3_I-F,Csy2_I-F,Csy1_I-F,Cas3_Cas2_I-F	AW19_1631,AW19_1632,AW19_1633,AW19_1635	2809
A0A0B6FMK1_YERFR	trembl_bacteria	TTTCTAAGCTGCCTGTACGGCAGCGAAC	FLSCLYGSE|SKLPVRQR	4	AW19_1628	CP009364	2015		Csy3_I-F,Csy2_I-F,Csy1_I-F	AW19_1631,AW19_1632,AW19_1633	3688
A0A0B6VID4_CORGB	trembl_bacteria	CTCTTCTCCGCACACGCGGAGGTATTTCG,CTCTTCTCCGCACACGCGGAGGTATTTCT,CTCTTCTCCGCACACGCGGAGGTATTTCC,CTCTTCTCCGCACACGCGGAGGTATTTCA	LFSAHAEVF|LLRTRGGIS|SSPHTRRYF	7	cgR_6040	AP009044	2015		Cas1_I-E,Cas3_I	cgR_6049,cgR_6050	5033
A0A0B6VID5_CORGB	trembl_bacteria	CTCTTCTCCGCACACGCGGAGGTATTTCG,CTCTTCTCCGCACACGCGGAGGTATTTCT,CTCTTCTCCGCACACGCGGAGGTATTTCC,CTCTTCTCCGCACACGCGGAGGTATTTCA	LFSAHAEVF|LLRTRGGIS|SSPHTRRYF	9	cgR_6045	AP009044	2015		Cas1_I-E,Cas3_I,Cas7_I-E,Cas5_I-E	cgR_6049,cgR_6050,cgR_0735,cgR_6054	1504
A0A0B6VK25_CORGB	trembl_bacteria	CTCTTCTCCGCACACGCGGAGGTATTTCG,CTCTTCTCCGCACACGCGGAGGTATTTCT,CTCTTCTCCGCACACGCGGAGGTATTTCC,CTCTTCTCCGCACACGCGGAGGTATTTCA	LFSAHAEVF|LLRTRGGIS|SSPHTRRYF	11	cgR_6041	AP009044	2015		Cas1_I-E,Cas3_I	cgR_6049,cgR_6050	4235
A0A0B6VK28_CORGB	trembl_bacteria	CTCTTCTCCGCACACGCGGAGGTATTTCG,CTCTTCTCCGCACACGCGGAGGTATTTCT,CTCTTCTCCGCACACGCGGAGGTATTTCC,CTCTTCTCCGCACACGCGGAGGTATTTCA	LFSAHAEVF|LLRTRGGIS|SSPHTRRYF	3	cgR_6046	AP009044	2015		Cas1_I-E,Cas3_I,Cas7_I-E,Cas5_I-E	cgR_6049,cgR_6050,cgR_0735,cgR_6054	1308
A0A0B6VMD6_CORGB	trembl_bacteria	CTCTTCTCCGCACACGCGGAGGTATTTCG,CTCTTCTCCGCACACGCGGAGGTATTTCT,CTCTTCTCCGCACACGCGGAGGTATTTCC,CTCTTCTCCGCACACGCGGAGGTATTTCA	LFSAHAEVF|LLRTRGGIS|SSPHTRRYF	4	cgR_6042	AP009044	2015		Cas1_I-E,Cas3_I	cgR_6049,cgR_6050	3881
A0A0B6VME0_CORGB	trembl_bacteria	CTCTTCTCCGCACACGCGGAGGTATTTCG,CTCTTCTCCGCACACGCGGAGGTATTTCT,CTCTTCTCCGCACACGCGGAGGTATTTCC,CTCTTCTCCGCACACGCGGAGGTATTTCA	LFSAHAEVF|LLRTRGGIS|SSPHTRRYF	7	cgR_6047	AP009044	2015		Cas1_I-E,Cas3_I,Cas7_I-E,Cas5_I-E	cgR_6049,cgR_6050,cgR_0735,cgR_6054	639
A0A0B6VPR6_CORGB	trembl_bacteria	CTCTTCTCCGCACACGCGGAGGTATTTCG,CTCTTCTCCGCACACGCGGAGGTATTTCT,CTCTTCTCCGCACACGCGGAGGTATTTCC,CTCTTCTCCGCACACGCGGAGGTATTTCA	LFSAHAEVF|LLRTRGGIS|SSPHTRRYF	8	cgR_6038	AP009044	2015		Cas1_I-E,Cas3_I	cgR_6049,cgR_6050	6131
A0A0B6VPS1_CORGB	trembl_bacteria	CTCTTCTCCGCACACGCGGAGGTATTTCG,CTCTTCTCCGCACACGCGGAGGTATTTCT,CTCTTCTCCGCACACGCGGAGGTATTTCC,CTCTTCTCCGCACACGCGGAGGTATTTCA	LFSAHAEVF|LLRTRGGIS|SSPHTRRYF	8	cgR_6043	AP009044	2015		Cas1_I-E,Cas3_I	cgR_6049,cgR_6050	3390
A0A0B6VPS5_CORGB	trembl_bacteria	CTCTTCTCCGCACACGCGGAGGTATTTCG,CTCTTCTCCGCACACGCGGAGGTATTTCT,CTCTTCTCCGCACACGCGGAGGTATTTCC,CTCTTCTCCGCACACGCGGAGGTATTTCA	LFSAHAEVF|LLRTRGGIS|SSPHTRRYF	2	cgR_6048	AP009044	2015		Cas1_I-E,Cas3_I,Cas7_I-E,Cas5_I-E	cgR_6049,cgR_6050,cgR_0735,cgR_6054	395
A0A0B6VR98_CORGB	trembl_bacteria	CTCTTCTCCGCACACGCGGAGGTATTTCG,CTCTTCTCCGCACACGCGGAGGTATTTCT,CTCTTCTCCGCACACGCGGAGGTATTTCC,CTCTTCTCCGCACACGCGGAGGTATTTCA	LFSAHAEVF|LLRTRGGIS|SSPHTRRYF	4	cgR_6039	AP009044	2015		Cas1_I-E,Cas3_I	cgR_6049,cgR_6050	6004
A0A0B6VRA1_CORGB	trembl_bacteria	CTCTTCTCCGCACACGCGGAGGTATTTCG,CTCTTCTCCGCACACGCGGAGGTATTTCT,CTCTTCTCCGCACACGCGGAGGTATTTCC,CTCTTCTCCGCACACGCGGAGGTATTTCA	LFSAHAEVF|LLRTRGGIS|SSPHTRRYF	5	cgR_6044	AP009044	2015		Cas1_I-E,Cas3_I	cgR_6049,cgR_6050	2220
A0A0C5C4B0_BACCO	trembl_bacteria	GGTCGCTCCCTACATGGGAGCGTGGATTGAAAC,CGTCGCTCCCTACATGGGAGCGTGGATTGAAAT,GTCGCTCCCTACATGGGAGCGTGGATTGAAAT,TGTCGCTCCCTACATGGGAGCGTGGATTGAAAC	SLPTWERGLK|VAPYMGAWIE	2	SB48_HM08orf01208	CP010525	2015		Cas5_I-C,Cas7_I-C,Cas4_I-A_I-B_I-C_I-D_II-B,Cas1_I-C,Cas2_I_II_III	SB48_HM08orf01201,SB48_HM08orf01203,SB48_HM08orf01205,SB48_HM08orf01206,SB48_HM08orf01207	2562
A0A0C5VQY4_9GAMM	trembl_bacteria	TTTCTTAGCTGCCTGTGCGGCAGTGAAC	FLAACAAVN|FLSCLCGSE	3	YC6258_05000	CP007142	2015		Csy3_I-F,Csy2_I-F,Csy1_I-F,Cas3_Cas2_I-F	YC6258_05003,YC6258_05004,YC6258_05005,YC6258_05009	2065
A0A0C5VS28_9GAMM	trembl_bacteria	TTTCTTAGCTGCCTGTGCGGCAGTGAAC	FLAACAAVN|FLSCLCGSE	5	YC6258_04999	CP007142	2015		Csy3_I-F,Csy2_I-F,Csy1_I-F	YC6258_05003,YC6258_05004,YC6258_05005	2859
A0A0C5VUQ2_9GAMM	trembl_bacteria	TTTCTTAGCTGCCTGTGCGGCAGTGAAC	FLAACAAVN|FLSCLCGSE	10	YC6258_05001	CP007142	2015		Csy3_I-F,Csy2_I-F,Csy1_I-F,Cas3_Cas2_I-F,Cas1_I-F	YC6258_05003,YC6258_05004,YC6258_05005,YC6258_05009,YC6258_05010	798
A0A0C6ER28_9CHLR	trembl_bacteria	GTATTCCCTACACGTGTGGGGGTAAACC	IPYTCGGK|VFPTRVGVN	2	UCH007_13340	AP014722	2015		Cas3_I,Cse1_I-E,Cse2_I-E,Cas7_I-E,Cas5_I-E,Cas6_I-E,Cas1_I-E,Cas2_I-E	UCH007_13260,UCH007_13270,UCH007_13280,UCH007_13290,UCH007_13300,UCH007_13310,UCH007_13320,UCH007_13330	622
A0A0C6EWT4_9CHLR	trembl_bacteria	AGGATCACCCCCACATGCGTGGGGAATAC	DHPHMRGEY|GSPPHAWGI|RITPTCVGN	2	UCH007_13350	AP014722	2015		Cse1_I-E,Cse2_I-E,Cas7_I-E,Cas5_I-E,Cas6_I-E,Cas1_I-E,Cas2_I-E	UCH007_13270,UCH007_13280,UCH007_13290,UCH007_13300,UCH007_13310,UCH007_13320,UCH007_13330	2298
A0A0C6FNA6_MYCAR	trembl_bacteria	ATTTTTGTGCTGTACAATTTCTTATTAGAGTAAAAC	FCAVQFLIRVK	6	MARG145_0140	AP014657	2015		Cas1_II,Cas2_I_II_III	MARG145_0135,MARG145_0136	1016
A0A0C6G1U8_MYCAR	trembl_bacteria	GTTTTACTCTAATAAGAAATTGTACAGCACAAAAAT	FTLIRNCTAQK|FYSNKKLYSTK	7	MARG145_0141	AP014657	2015		Cas1_II,Cas2_I_II_III	MARG145_0135,MARG145_0136	1490
A0A0C6G6F0_MYCAR	trembl_bacteria	ATTTTTGTGCTGTACAATTTCTTATTAGAGTAAAAC	FCAVQFLIRVK	4	MARG145_0139	AP014657	2015		Cas1_II,Cas2_I_II_III	MARG145_0135,MARG145_0136	766
A0A0D5M8L5_9GAMM	trembl_bacteria	AGGTTCATCCCCGCTCGTGCGGGGATCGG,CGGTTCATCCCCGCTCGTGCGGGGATCGG	GSSPLVRGS|RFIPARAGI|VHPRSCGDR	9	KO116_04129	CP011052	2015		Cas2_I-E,Cas1_I-E,Cas6_I-E,Cas5_I-E,Cas7_I-E,Cse2_I-E,Cse1_I-E	KO116_04130,KO116_04131,KO116_04132,KO116_04133,KO116_04134,KO116_04135,KO116_04136	3402
A0A0D5NKN5_9BACL	trembl_bacteria	ATTTCAATCCACGCATCCGCGAGGGATGCGAC	FNPRIREGCD|FQSTHPRGMR|ISIHASARDA	2	VN24_14635	CP011058	2015		Cas5_I-C,Cas7_I-C,Cas1_I-C,Cas2_I_II_III	VN24_14595,VN24_14605,VN24_14615,VN24_14620	3397
A0A0D5YEW2_ACIBA	trembl_bacteria	TTTCTAAATGGCGTATGTCGCCATGAAC,TTTCTAAATGGCGTGTGCCGCCATGAAC,TTTCTAAATGGCGTATGCCGACATGAAC,TTTCTAAATGGCGTATGCCGCCATGAAT,TTTCTAAATGGCGTATGCCGCCATGAAC	FLNGVCRHE	3	ABUW_1095	CP008706	2015		Cas1_I-F,Cas3_Cas2_I-F,Csy1_I-F,Csy2_I-F,Csy3_I-F	ABUW_1087,ABUW_1088,ABUW_1089,ABUW_1090,ABUW_1091	1932
A0A0D5YEZ0_ACIBA	trembl_bacteria	TTTCTAAATGGCGTATGTCGCCATGAAC,TTTCTAAATGGCGTGTGCCGCCATGAAC,TTTCTAAATGGCGTATGCCGACATGAAC,TTTCTAAATGGCGTATGCCGCCATGAAT,TTTCTAAATGGCGTATGCCGCCATGAAC	FLNGVCRHE	9	ABUW_1093	CP008706	2015		Cas1_I-F,Cas3_Cas2_I-F,Csy1_I-F,Csy2_I-F,Csy3_I-F	ABUW_1087,ABUW_1088,ABUW_1089,ABUW_1090,ABUW_1091	903
A0A0D5YG07_ACIBA	trembl_bacteria	GTTCATGGTGGCATACGCCATTTAGAAA	SWWHTPFR|VHGGIRHLE	2	ABUW_1096	CP008706	2015		Cas3_Cas2_I-F,Csy1_I-F,Csy2_I-F,Csy3_I-F	ABUW_1088,ABUW_1089,ABUW_1090,ABUW_1091	2783
A0A0D5YGG9_ACIBA	trembl_bacteria	GTTCATGGTGGCATACGCCATTTAGAAA	SWWHTPFR|VHGGIRHLE	3	ABUW_1094	CP008706	2015		Cas1_I-F,Cas3_Cas2_I-F,Csy1_I-F,Csy2_I-F,Csy3_I-F	ABUW_1087,ABUW_1088,ABUW_1089,ABUW_1090,ABUW_1091	1673
A0A0D6JJH5_9RHIZ	trembl_bacteria	GGGTCGATCTCCGCGTGGGCGGAGGAGCC	GRSPRGRRS|GSISAWAEE|VDLRVGGGA	4	YBN1229_v1_3546	LN829119	2015		Cas2_I-E,Cas1_I-E,Cas5_I-E,Cas7_I-E	YBN1229_v1_3547,YBN1229_v1_3548,YBN1229_v1_3551,YBN1229_v1_3552	1325
A0A0D8BPZ4_GEOKU	trembl_bacteria	GTTTCAATCCTCACCCAGCCTTTTGGCTGGGTGCAAC	FNPHPAFWLGA|FQSSPSLLAGCN|VSILTQPFGWVQ	7	LG52_478	JYBP01000003	2015		Cas5_I-C,Cas7_I-C,Cas4_I-A_I-B_I-C_I-D_II-B,Cas1_I-C,Cas2_I_II_III	LG52_472,LG52_474,LG52_475,LG52_476,LG52_477	626
A0A0E0U279_ECOLX	trembl_bacteria	GCGGTTTATCCCCGCTGGCGCGGGGAACAC	AVYPRWRGEH|GLSPLARGT|RFIPAGAGN	2	UMNK88_3431	CP002729	2015		Cas2_I-E,Cas1_I-E,Cas6_I-E,Cas5_I-E,Cas7_I-E,Cse2_I-E,Cse1_I-E,Cas3_I	UMNK88_3433,UMNK88_3434,UMNK88_3435,UMNK88_3436,UMNK88_3437,UMNK88_3438,UMNK88_3439,UMNK88_3441	267
A0A0E0U2X7_ECOLX	trembl_bacteria	CGGTTTATCCCCGCTGGCGCGGGGAAC	GLSPLARG|RFIPAGAGN|VYPRWRGE	6	UMNK88_3430	CP002729	2015		Cas2_I-E,Cas1_I-E,Cas6_I-E,Cas5_I-E,Cas7_I-E,Cse2_I-E,Cse1_I-E,Cas3_I	UMNK88_3433,UMNK88_3434,UMNK88_3435,UMNK88_3436,UMNK88_3437,UMNK88_3438,UMNK88_3439,UMNK88_3441	405
A0A0E0U3K1_ECOLX	trembl_bacteria	CGGTTTATCCCCGCTGGCGCGGGGAAC	GLSPLARG|RFIPAGAGN|VYPRWRGE	3	UMNK88_3432	CP002729	2015		Cas2_I-E,Cas1_I-E,Cas6_I-E,Cas5_I-E,Cas7_I-E,Cse2_I-E,Cse1_I-E,Cas3_I	UMNK88_3433,UMNK88_3434,UMNK88_3435,UMNK88_3436,UMNK88_3437,UMNK88_3438,UMNK88_3439,UMNK88_3441	101
A0A0E3JM98_CLOSL	trembl_bacteria	GCTTAAATACATCCTATGTTAAGGTTCAAC,ATTTAAATACATCCTATGTTAAGGTTCAGC,ATTTAAATACATCCTATGTTAAAGTTCAAC,TCTTAAATACATCCTATGTTAAGGTTCAAC,ATTTAAATACATCCTATGTTAAGGTTCAAC,ATTTAAATACATCTTATGTTAAGGTTCAAC,TTAAATACATCTTATGTTAAGGTTCAAC,ATTTAAATACATCATATGTTAAGGTTCAAT,ACTTAAATACATCTTATGTTAAGGTTCAAC,GTTTAAATACATCCTATGTTAAGGTTCAAC,ATTTAAATACATCATATGTTAAGGTTCAAC	LNTSYVKVQ	2	CSCA_0692	CP009933	2015		Cmr3_III-B,Cmr5_III-B	CSCA_0683,CSCA_0686	5174
A0A0E3V485_PASMD	trembl_bacteria	GTTAACCATCGTATAGATGGCTTAGAAA	VNHRIDGLE	4	I926_07720	CP004391	2015		Csy3_I-F,Csy2_I-F,Csy1_I-F	I926_07730,I926_07735,I926_07740	1700
A0A0E3WGN2_9BACL	trembl_bacteria	GTCGCTCCCTATACGGGAGCGTGGATTGAAAT	SLPIRERGLK|VAPYTGAWIE	2	PRIO_1416	LN831776	2015		Cas7_I-C,Cas4_I-A_I-B_I-C_I-D_II-B,Cas1_I-C,Cas2_I_II_III	PRIO_1409,PRIO_1410,PRIO_1411,PRIO_1412	6339
A0A0E4CV53_9BACL	trembl_bacteria	ATTTCAATCCACGCTCCCACATAAGGAGCGAC	FNPRSHIRSD|FQSTLPHKER	2	PRIO_1415	LN831776	2015		Cas7_I-C,Cas4_I-A_I-B_I-C_I-D_II-B,Cas1_I-C,Cas2_I_II_III	PRIO_1409,PRIO_1410,PRIO_1411,PRIO_1412	6068
A0A0E4HBH4_9BACL	trembl_bacteria	GTCGCTCCTTATGTGGGAGCGTGGATTGAAAT	SLLMWERGLK|VAPYVGAWIE	2	PRIO_1398	LN831776	2015		Cas10_III,Cmr3_III-B,Cmr5_III-B,Cmr6_III-B	PRIO_1400,PRIO_1401,PRIO_1403,PRIO_1404	2137
A0A0E9LL27_9BURK	trembl_bacteria	ATTCTAGATCACTGGGATATGCGCACTGGCCGGAAC	ILDHWDMRTGRN|SRSLGYAHWPE	4	ALISP_5749	BBSJ01000053	2015		Cas1_II,Cas2_I_II_III	ALISP_5747,ALISP_5748	882
A0A0E9LLD0_9BURK	trembl_bacteria	AGTCTAGATCACTGGGATATGCGCACTGGCCGGAAC	SLDHWDMRTGRN|SRSLGYAHWPE	2	ALISP_5751	BBSJ01000053	2015		Cas1_II,Cas2_I_II_III	ALISP_5747,ALISP_5748	1708
A0A0E9LM43_9BURK	trembl_bacteria	ATTCTAGATCACTGGGATATGCGCACTGGCCGGAAC	ILDHWDMRTGRN|SRSLGYAHWPE	4	ALISP_5750	BBSJ01000053	2015		Cas1_II,Cas2_I_II_III	ALISP_5747,ALISP_5748	1212
A0A0F6CM33_MYCGL	trembl_bacteria	ATTATTGCTTACACAAGTATTGTACAGTGCTAAAAC,GTTATTGCTTACACAAGTATTGTACAGTGCTAAAAC	LLLTQVLYSAK|YCLHKYCTVLK	10	GCW_93776	CP006916	2015		Cas1_II,Cas2_I_II_III	GCW_03765,GCW_03770	1283
A0A0F6RNA7_MICAE	trembl_bacteria	GTTTCAATCCCTAATAGGGTTTAAGATTAATTGGAAC	FQSLIGFKINWN	2	MYAER_3652	CP011304	2015		Cas2_I_II_III	MYAER_3656	9058
A0A0F6U6P6_MICAE	trembl_bacteria	GTTTCAATCCCTAATAGGGTTTAAGATTAATTGGAAC	FQSLIGFKINWN	2	MYAER_3655	CP011304	2015		Cas2_I_II_III,Cas1_I-C,Cas4_I-A_I-B_I-C_I-D_II-B	MYAER_3656,MYAER_3657,MYAER_3658	929
A0A0G3WIJ1_9BACT	trembl_bacteria	GTTCTGACGGGACTAAAAAAATGGATTTGTTATAAT	VLTGLKKWICYN	3	Epro_1072	CP009498	2015		Cas2_I_II_III,Cas1_II	Epro_1073,Epro_1074	1066
A0A0G3WJI7_9BACT	trembl_bacteria	GTTCTGACGGGACTAAAAAAATGGATTTGTTATAAT	VLTGLKKWICYN	2	Epro_1069	CP009498	2015		Cas2_I_II_III,Cas1_II	Epro_1073,Epro_1074	2780
A0A0G3WJJ7_9BACT	trembl_bacteria	ATTTCAATTCACGCTCCCGTGAAGGGAGCGAC	FNSRSREGSD|ISIHAPVKGA	2	Epro_1079	CP009498	2015		Cas2_I_II_III,Cas1_II,Cas2_I_II_III,Cas1_I-C,Cas4_I-A_I-B_I-C_I-D_II-B,Cas7_I-C,Cas5_I-C	Epro_1073,Epro_1074,Epro_1080,Epro_1081,Epro_1083,Epro_1084,Epro_1086	676
A0A0G3WKR3_9BACT	trembl_bacteria	GTTCTGACGGGACTAAAAAAATGGATTTGTTATAAT	VLTGLKKWICYN	5	Epro_1071	CP009498	2015		Cas2_I_II_III,Cas1_II	Epro_1073,Epro_1074	1457
A0A0G3WKT8_9BACT	trembl_bacteria	ATTTCAATCCACGCACCCGTGAAGGGTGCGAC	FNPRTREGCD|ISIHAPVKGA	3	Epro_1078	CP009498	2015		Cas2_I_II_III,Cas1_II,Cas2_I_II_III,Cas1_I-C,Cas4_I-A_I-B_I-C_I-D_II-B,Cas7_I-C,Cas5_I-C	Epro_1073,Epro_1074,Epro_1080,Epro_1081,Epro_1083,Epro_1084,Epro_1086	2179
A0A0G3WLW9_9BACT	trembl_bacteria	GTTCTGACGGGACTAAAAAAATGGATTTGTTATAAT	VLTGLKKWICYN	2	Epro_1070	CP009498	2015		Cas2_I_II_III,Cas1_II	Epro_1073,Epro_1074	2366
A0A0H2YXA9_ECOK1	trembl_bacteria	TTTCTAAGCTGCCTGTACGGCAGCGAAC	FLSCLYGSE|SKLPVRQR	3	APECO1_1212	CP000468	2015		Cas1_I-F,Cas3_Cas2_I-F,Csy1_I-F,Csy3_I-F	APECO1_1211,APECO1_1210,APECO1_1209,APECO1_1207	317
A0A0H2YXL4_ECOK1	trembl_bacteria	GTTCACTACCGTATAGGCAGCTTAGAAA	SLPYRQLR|VHYRIGSLE	5	APECO1_1205	CP000468	2015		Cas1_I-F,Cas3_Cas2_I-F,Csy1_I-F,Csy3_I-F	APECO1_1211,APECO1_1210,APECO1_1209,APECO1_1207	1133
A0A0H2ZBJ0_PSEAB	trembl_bacteria	ATTTCTTAGCTGCCTACACGGCAGTGAAG,TTTCTTAGCTGCCTACACGGCAGTGAAA,GTTTCTTAGCTGCCTACACGGCAGTGAAG,TTTTCTTAGCTGCCTACACGGCAGTGAAG	FLAAYTAVK|FLSCLHGSE	2	PA14_33360	CP000438	2015		Csy3_I-F,Csy2_I-F,Csy1_I-F,Cas3_Cas2_I-F,Cas1_I-F	PA14_33310,PA14_33320,PA14_33330,PA14_33340,PA14_33350	241
A0A0H3AK95_VIBC3	trembl_bacteria	GTCTTCCCCACGCAGGTGGGGGTGTTTC	LPHAGGGV|SSPRRWGCF|VFPTQVGVF	12	VC0395_A2678	CP000627	2015		Cas3_I,Cse1_I-E,Cse2_I-E,Cas6_I-E,Cas7_I-E,Cas5_I-E,Cas1_I-E,Cas2_I-E	VC0395_A2670,VC0395_A2671,VC0395_A2672,VC0395_A2673,VC0395_A2674,VC0395_A2675,VC0395_A2676,VC0395_A2677	1478
A0A0H3B1X2_YERPY	trembl_bacteria	GTTCACTGCCGCACAGGCAGCTTAGAAAC,GTTCACTGCCGCACAGGCAGCTTAGAAAT	SLPHRQLRN|VHCRTGSLE	4	YPK_1642	CP000950	2015		Cas1_I-F,Cas3_Cas2_I-F,Csy1_I-F,Csy2_I-F,Csy3_I-F	YPK_1644,YPK_1645,YPK_1646,YPK_1647,YPK_1648	1249
A0A0H3B2W6_YERPY	trembl_bacteria	TTTCTTAGCTGCCTGTGCGGCAGTGAAC	FLAACAAVN|FLSCLCGSE	7	YPK_1643	CP000950	2015		Cas1_I-F,Cas3_Cas2_I-F,Csy1_I-F,Csy2_I-F,Csy3_I-F	YPK_1644,YPK_1645,YPK_1646,YPK_1647,YPK_1648	276
A0A0H3HYT5_PECPM	trembl_bacteria	CGGTTTATCCCCGCTGGCGCGGGGAACACG,CGGTTTATCCCCGCTGGCGCGGGGAACACT,CGGTTTATCCCCGCTGGCGCGGGGAACACC,CGGTTTATCCCCGCTGGCGCGGGGAACACA	GLSPLARGT|RFIPAGAGNT|VYPRWRGEH	7	W5S_0417	CP003415	2015		Cas3_I,Cse1_I-E,Cse2_I-E,Cas7_I-E,Cas5_I-E,Cas6_I-E,Cas1_I-E,Cas2_I-E	W5S_0407,W5S_0409,W5S_0411,W5S_0412,W5S_0413,W5S_0414,W5S_0415,W5S_0416	665
A0A0H3I9M5_PECPM	trembl_bacteria	GTTCACTGCCGCACAGGCAGCTTAGAAAC,GTTCACTGCCGCACAGGCAGCTTAGAAAT	SLPHRQLRN|VHCRTGSLE	3	W5S_3799	CP003415	2015		Csy3_I-F,Csy2_I-F,Csy1_I-F,Cas3_Cas2_I-F,Cas1_I-F	W5S_3793,W5S_3794,W5S_3795,W5S_3796,W5S_3797	1104
A0A0H3IA56_PECPM	trembl_bacteria	TGTTCACTGCCGTATAGGCAGCTTAGAAA	CSLPYRQLR|VHCRIGSLE	3	W5S_3798	CP003415	2015		Csy3_I-F,Csy2_I-F,Csy1_I-F,Cas3_Cas2_I-F,Cas1_I-F	W5S_3793,W5S_3794,W5S_3795,W5S_3796,W5S_3797	341
A0A0H4X3U0_9DELT	trembl_bacteria	GTCGCGCTCGCCGTGATGCCGGAAGGCGTTGAGCAT,GTCGCTCTCGCCGTGATGCCGGAAGGCGTTGAGCAC,GTCGCGCTCGCCGTGATGCCAGAAGGCGTTGAGCAC,GTCGCGCTCGCCGTGATGCCGGAAGGCGTTGAGCAC	VALAVMPEGVEH	2	A176_007258	CP012109	2015		Cas10_III,Cmr3_III-B,Cmr5_III-B,Cmr6_III-B	A176_007250,A176_007251,A176_007253,A176_007254	3056
A0A0H4X525_9DELT	trembl_bacteria	ATGCTCAACGCCTTCCGGCATCA	AQRLPAS|CSTPSGI|MLNAFRH	2	A176_007256	CP012109	2015		Cas10_III,Cmr3_III-B,Cmr5_III-B,Cmr6_III-B	A176_007250,A176_007251,A176_007253,A176_007254	1029
A0A0H4X8M9_9DELT	trembl_bacteria	ATGCTCAACGCCTTCCGGCATCA	AQRLPAS|CSTPSGI|MLNAFRH	2	A176_007260	CP012109	2015		Cas10_III,Cmr3_III-B,Cmr5_III-B,Cmr6_III-B	A176_007250,A176_007251,A176_007253,A176_007254	4510
A0A0H4X9E3_9DELT	trembl_bacteria	GTTTCAACCCACGCTCCTCGCGTTCACGAGGAGCGAC	FNPRSSRSRGA|FQPTLLAFTRSD|VSTHAPRVHEER	8	A176_007530	CP012109	2015		Cas5_I-C,Cas7_I-C,Cas4_I-A_I-B_I-C_I-D_II-B,Cas1_I-C	A176_007524,A176_007526,A176_007527,A176_007528	2157
A0A0H4X9S5_9DELT	trembl_bacteria	GTGCTCAACGCTTTCCGGCATCA	AQRFPAS|CSTLSGI|VLNAFRH	3	A176_007257	CP012109	2015		Cas10_III,Cmr3_III-B,Cmr5_III-B,Cmr6_III-B	A176_007250,A176_007251,A176_007253,A176_007254	2269
A0A0H4XPP9_9DELT	trembl_bacteria	ATGCTCAACGCCTTCCGGCATCA	AQRLPAS|CSTPSGI|MLNAFRH	2	A176_007259	CP012109	2015		Cas10_III,Cmr3_III-B,Cmr5_III-B,Cmr6_III-B	A176_007250,A176_007251,A176_007253,A176_007254	3721
A0A0K2B2P1_STRA7	trembl_bacteria	CTGCTCCCCGCACCCGCGGGGATGGTCTG	APRTRGDGL|CSPHPRGWS|LLPAPAGMV	5	SAM23877_6484	CP012382	2015		Cas2_I-E,Cas1_I-E,Cas6_I-E,Cas5_I-E,Cas7_I-E,Cse2_I-E,Cse1_I-E,Cas3_I	SAM23877_6476,SAM23877_6477,SAM23877_6478,SAM23877_6479,SAM23877_6480,SAM23877_6481,SAM23877_6482,SAM23877_6483	467
A0A0K2GAE8_NITMO	trembl_bacteria	GTGATGACCTATGAGATGCCGAAAGGCGTTGAGCAC	VMTYEMPKGVEH	2	NITMOv2_1510	CP011801	2015		Cas3_I,Cas5_I-C,Cas1_I-II-III,Cas2_I_II_III	NITMOv2_1504,NITMOv2_1507,NITMOv2_1508,NITMOv2_1509	449
A0A0K2GAH2_NITMO	trembl_bacteria	GTGCTCAACGCCTTTCGGCATCTCATAGGTCATCAC	AQRLSASHRSS|VLNAFRHLIGHH	2	NITMOv2_1512	CP011801	2015		Cas3_I,Cas5_I-C,Cas1_I-II-III,Cas2_I_II_III	NITMOv2_1504,NITMOv2_1507,NITMOv2_1508,NITMOv2_1509	1380
A0A0K2GAH8_NITMO	trembl_bacteria	GTGCTCAACGCTTTCCGGCATCA	AQRFPAS|CSTLSGI|VLNAFRH	3	NITMOv2_1514	CP011801	2015		Cas3_I,Cas5_I-C,Cas1_I-II-III,Cas2_I_II_III	NITMOv2_1504,NITMOv2_1507,NITMOv2_1508,NITMOv2_1509	2390
A0A0K2GAQ5_NITMO	trembl_bacteria	GTGATGACCTATGAGATGCCGAAAGGCGTTGAGCAC	VMTYEMPKGVEH	2	NITMOv2_1513	CP011801	2015		Cas3_I,Cas5_I-C,Cas1_I-II-III,Cas2_I_II_III	NITMOv2_1504,NITMOv2_1507,NITMOv2_1508,NITMOv2_1509	1984
A0A0K2GBI3_NITMO	trembl_bacteria	TGATGCCGAAAGGCGTTGAGCAC	MPKGVEH	2	NITMOv2_1511	CP011801	2015		Cas3_I,Cas5_I-C,Cas1_I-II-III,Cas2_I_II_III	NITMOv2_1504,NITMOv2_1507,NITMOv2_1508,NITMOv2_1509	1126
A0A0K2SJL3_9FIRM	trembl_bacteria	GTGATCCCCACGCGCGTGGGGGTGAACCA,GTGATCCCCACGCGCGTGGGGGTGAACCG,GTGATCCCCACGCGCGTGGGGGTGAACCC	DPHARGGEP|VIPTRVGVN	2	LIP_1454	AP014924	2015		Cas3_I,Cse1_I-E,Cse2_I-E	LIP_1459,LIP_1460,LIP_1461	4454
A0A0K2SJL7_9FIRM	trembl_bacteria	CGGTTCACCCCCACGCGCGTGGGGATCAC	GSPPRAWGS|RFTPTRVGI|VHPHARGDH	16	LIP_1457	AP014924	2015		Cas3_I,Cse1_I-E,Cse2_I-E,Cas7_I-E,Cas5_I-E,Cas6_I-E,Cas1_I-E,Cas2_I-E	LIP_1459,LIP_1460,LIP_1461,LIP_1462,LIP_1463,LIP_1464,LIP_1465,LIP_1466	604
A0A0K2SKE1_9FIRM	trembl_bacteria	CGGTTCACCCCCACGCGCGTGGGGATCAC	GSPPRAWGS|RFTPTRVGI|VHPHARGDH	6	LIP_1455	AP014924	2015		Cas3_I,Cse1_I-E,Cse2_I-E,Cas7_I-E	LIP_1459,LIP_1460,LIP_1461,LIP_1462	3593
A0A0L6JNR8_9FIRM	trembl_bacteria	GTCACGCCCCATGCGGGCGTGTGGATTGAAAC	SRPMRACGLK|VTPHAGVWIE	4	Bccel_2695	LGTC01000001	2015		Cas2_I_II_III,Cas1_I-C,Cas7_I-C,Cas5_I-C	Bccel_2696,Bccel_2697,Bccel_2699,Bccel_2701	4029
A0A0L6JPW1_9FIRM	trembl_bacteria	GTCACGCCCCATGCGGGCGTGTGGATTGAAAC	SRPMRACGLK|VTPHAGVWIE	3	Bccel_2693	LGTC01000001	2015		Cas2_I_II_III,Cas1_I-C,Cas7_I-C	Bccel_2696,Bccel_2697,Bccel_2699	5105
A0A0M4CCA4_9CORY	trembl_bacteria	GTTCTCCCCGCTCAGGCGGGGATGGTCC	FSPLRRGWS|SPRSGGDG|VLPAQAGMV	8	CDES_01745	CP009220	2015		Cas2_I-E,Cas1_I-E,Cas6_I-E,Cas5_I-E,Cas7_I-E,Cse2_I-E,Cse1_I-E	CDES_01760,CDES_01765,CDES_01770,CDES_01775,CDES_01780,CDES_01785,CDES_01790	2702
A0A0M4CE72_9CORY	trembl_bacteria	GTTCTCCCCGCTCAGGCGGGGATGGTCC	FSPLRRGWS|SPRSGGDG|VLPAQAGMV	3	CDES_01740	CP009220	2015		Cas2_I-E,Cas1_I-E,Cas6_I-E,Cas5_I-E,Cas7_I-E,Cse2_I-E,Cse1_I-E	CDES_01760,CDES_01765,CDES_01770,CDES_01775,CDES_01780,CDES_01785,CDES_01790	3672
A0A0M4CMX5_9CORY	trembl_bacteria	GTTCTCCCCGCTCAGGCGGGGATGGTCC	FSPLRRGWS|SPRSGGDG|VLPAQAGMV	9	CDES_01755	CP009220	2015		Cas2_I-E,Cas1_I-E,Cas6_I-E,Cas5_I-E,Cas7_I-E,Cse2_I-E,Cse1_I-E,Cas3_I	CDES_01760,CDES_01765,CDES_01770,CDES_01775,CDES_01780,CDES_01785,CDES_01790,CDES_01795	746
A0A0M4KQV0_CORUL	trembl_bacteria	CTTTTCTCCGCGTATGCGGAGGTAGTTCT,CTTTTCTCCGCGTATGCGGAGGTAGTTCG,CTTTTCTCCGCGTATGCGGAGGTAGTTCA,CTTTTCTCCGCGTATGCGGAGGTAGTTCC	FLRVCGGSS|LFSAYAEVV	4	Cul131001_0034	CP010818	2015		Cas2_I-E,Cas1_I-E,Cas3_I,Cas7_I-E	Cul131001_0036,Cul131001_0037,Cul131001_0038,Cul131001_0042	1173
A0A0M4L297_CORUL	trembl_bacteria	GGAACTACCTCCGCATACGCGGAGAAAAA,GGAACTACCTCCGCATACGCGGAGAAAAG	ELPPHTRRK|GTTSAYAEK|NYLRIRGEK	5	Cul131001_0035	CP010818	2015		Cas2_I-E,Cas1_I-E,Cas3_I,Cas7_I-E,Cas5_I-E	Cul131001_0036,Cul131001_0037,Cul131001_0038,Cul131001_0042,Cul131001_0043	136
A0A0M4NB04_LEPIR	trembl_bacteria	GCTCAACGCCTTACGGCATCAAAGTTATATTCAG	AQRLTASKLYS|LNALRHQSYIQ|STPYGIKVIF	3	G436_3374	CP012603	2015		Cas1_I-II-III,Cas2_I_II_III,Cas3_I	G436_3371,G436_3372,G436_3385	796
A0A0N4STM1_SALSV	trembl_bacteria	GCGGTTTATCCCCGCTGGCGCGGGGAACAC	AVYPRWRGEH|GLSPLARGT|RFIPAGAGN	2	SeSA_A3090	CP001127	2015		Cas2_I-E,Cas1_I-E,Cas6_I-E,Cas5_I-E,Cas7_I-E,Cse2_I-E,Cse1_I-E	SeSA_A3091,SeSA_A3092,SeSA_A3093,SeSA_A3094,SeSA_A3095,SeSA_A3096,SeSA_A3097	66
A0A0R1MEP6_9LACO	trembl_bacteria	GGATCACCCCCACATACGTGGGGAATAC	DHPHIRGEY|GSPPHTWGI|ITPTYVGN	8	FD46_GL001483	AZEH01000039	2016		Cas7_I-E,Cas5_I-E,Cas6_I-E,Cas1_I-E,Cas2_I-E	FD46_GL001478,FD46_GL001479,FD46_GL001480,FD46_GL001481,FD46_GL001482	684
A0A0R4CZD0_XENNE	trembl_bacteria	CGGTTTATCCCCGTACTTACGGGGAACAC,AGGTTTATCCCCGTACTTACGGGGAACAC	GLSPYLRGT|RFIPVLTGN|VYPRTYGEH	2	XNC2_3568	LN681227	2016		Cas3_I,Cse1_I-E,Cse2_I-E,Cas7_I-E,Cas5_I-E,Cas6_I-E,Cas1_I-E	XNC2_3572,XNC2_3573,XNC2_3574,XNC2_3575,XNC2_3576,XNC2_3577,XNC2_3578	1552
A0A0R4FQ24_XENNE	trembl_bacteria	CGGTTTATCCCCGTACTTACGGGGAACAC,AGGTTTATCCCCGTACTTACGGGGAACAC	GLSPYLRGT|RFIPVLTGN|VYPRTYGEH	2	XNC2_3566	LN681227	2016		Cas3_I,Cse1_I-E,Cse2_I-E,Cas7_I-E,Cas5_I-E,Cas6_I-E	XNC2_3572,XNC2_3573,XNC2_3574,XNC2_3575,XNC2_3576,XNC2_3577	2403
A0A0R4FQ93_XENNE	trembl_bacteria	CGGTTTATCCCCGTACTTACGGGGAACAC,AGGTTTATCCCCGTACTTACGGGGAACAC	GLSPYLRGT|RFIPVLTGN|VYPRTYGEH	6	XNC2_3569	LN681227	2016		Cas3_I,Cse1_I-E,Cse2_I-E,Cas7_I-E,Cas5_I-E,Cas6_I-E,Cas1_I-E	XNC2_3572,XNC2_3573,XNC2_3574,XNC2_3575,XNC2_3576,XNC2_3577,XNC2_3578	1389
A0A0S2W801_9FIRM	trembl_bacteria	ATTTCAATCCACGCCCCCCGTGTGGGGGGCGAC	FNPRPPCGGR|FQSTPPVWGA|ISIHAPRVGGD	15	IB211_03085	CP011307	2016		Cas2_I_II_III,Cas1_I-C,Cas7_I-C,Cas5_I-C	IB211_03087c,IB211_03088c,IB211_03091c,IB211_03093c	3121
A0A0S4KNG7_9BACT	trembl_bacteria	GATGGGATTCCGACCTGAAGAAAAAGGGATTAAGAC	MGFRPEEKGIK|WDSDLKKKGLR	2	NITINOP_1026	LN885086	2016		Cas2_I_II_III,Csx1_III-U	NITINOP_1019,NITINOP_1020	3062
A0A0S4KNH9_9BACT	trembl_bacteria	GATGGGATTCCGACCTGAAGAAAAAGGGATTAAGAC	MGFRPEEKGIK|WDSDLKKKGLR	2	NITINOP_1028	LN885086	2016		Cas2_I_II_III,Csx1_III-U,Cmr6_III-B,Cmr5_III-B	NITINOP_1019,NITINOP_1020,NITINOP_1038,NITINOP_1039	5145
A0A0S4KQF9_9BACT	trembl_bacteria	GATGGGATTCCGACCTGAAGAAAAAGGGATTAAGAC	MGFRPEEKGIK|WDSDLKKKGLR	2	NITINOP_1024	LN885086	2016		Cas2_I_II_III,Csx1_III-U	NITINOP_1019,NITINOP_1020	2400
A0A0S4KRQ2_9BACT	trembl_bacteria	GATGGGATTCCGACCTGAAGAAAAAGGGATTAAGAC	MGFRPEEKGIK|WDSDLKKKGLR	3	NITINOP_1025	LN885086	2016		Cas2_I_II_III,Csx1_III-U	NITINOP_1019,NITINOP_1020	2795
A0A0S4KS25_9BACT	trembl_bacteria	GATGGGATTCCGACCTGAAGAAAAAGGGATTAAGAC	MGFRPEEKGIK|WDSDLKKKGLR	3	NITINOP_1033	LN885086	2016		Cmr6_III-B,Cmr5_III-B,Cmr3_III-B	NITINOP_1038,NITINOP_1039,NITINOP_1044	2973
A0A0S4KS66_9BACT	trembl_bacteria	GATGGGATTCCGACCTGAAGAAAAAGGGATTAAGAC	MGFRPEEKGIK|WDSDLKKKGLR	3	NITINOP_1023	LN885086	2016		Cas2_I_II_III,Csx1_III-U	NITINOP_1019,NITINOP_1020	2167
A0A0S4KSP1_9BACT	trembl_bacteria	GCTTCAATGGGGCCGCGGCGTTTCAGCCGCGGAAAT	ASMGPRRFSRGN|FNGAAAFQPRK|LQWGRGVSAAE	5	NITINOP_2512	LN885086	2016		Csx14_I-U,Csb1_I-U,Csb2_I-U,Cas1_I-C,Cas2_I_II_III	NITINOP_2499,NITINOP_2500,NITINOP_2501,NITINOP_2510,NITINOP_2511	1026
A0A0S4KUA0_9BACT	trembl_bacteria	GATGGGATTCCGACCTGAAGAAAAAGGGATTAAGAC	MGFRPEEKGIK|WDSDLKKKGLR	3	NITINOP_1031	LN885086	2016		Cas2_I_II_III,Csx1_III-U,Cmr6_III-B,Cmr5_III-B,Cmr3_III-B	NITINOP_1019,NITINOP_1020,NITINOP_1038,NITINOP_1039,NITINOP_1044	4485
A0A0S4KUD2_9BACT	trembl_bacteria	GATGGGATTCCGACCTGAAGAAAAAGGGATTAAGAC	MGFRPEEKGIK|WDSDLKKKGLR	3	NITINOP_1029	LN885086	2016		Cas2_I_II_III,Csx1_III-U,Cmr6_III-B,Cmr5_III-B	NITINOP_1019,NITINOP_1020,NITINOP_1038,NITINOP_1039	6107
A0A0S4KUL1_9BACT	trembl_bacteria	GCTTCAATGGGGCCGCGGCGTTTCAGCCGCGGAAAT	ASMGPRRFSRGN|FNGAAAFQPRK|LQWGRGVSAAE	2	NITINOP_2515	LN885086	2016		Csb2_I-U,Cas1_I-C,Cas2_I_II_III	NITINOP_2501,NITINOP_2510,NITINOP_2511	3152
A0A0S4KVV3_9BACT	trembl_bacteria	GCTTCAATGGGGCCGCGGCGTTTCAGCCGCGGAAAT	ASMGPRRFSRGN|FNGAAAFQPRK|LQWGRGVSAAE	11	NITINOP_2513	LN885086	2016		Csx14_I-U,Csb1_I-U,Csb2_I-U,Cas1_I-C,Cas2_I_II_III	NITINOP_2499,NITINOP_2500,NITINOP_2501,NITINOP_2510,NITINOP_2511	1231
A0A0S4KWD2_9BACT	trembl_bacteria	GCTTCAATGGGGCCGCGGCGTTTCAGCCGCGGAAAT	ASMGPRRFSRGN|FNGAAAFQPRK|LQWGRGVSAAE	6	NITINOP_2514	LN885086	2016		Csb2_I-U,Cas1_I-C,Cas2_I_II_III	NITINOP_2501,NITINOP_2510,NITINOP_2511	2567
A0A0S4KWL1_9BACT	trembl_bacteria	GATGGGATTCCGACCTGAAGAAAAAGGGATTAAGAC	MGFRPEEKGIK|WDSDLKKKGLR	2	NITINOP_1027	LN885086	2016		Cas2_I_II_III,Csx1_III-U,Cmr6_III-B,Cmr5_III-B	NITINOP_1019,NITINOP_1020,NITINOP_1038,NITINOP_1039	4106
A0A0S4PXL7_9HELI	trembl_bacteria	ATTTTACCATAAAAGAATTTAATAAGCGGCTAAAAC	FTIKEFNKRLK	3	BN2458_PEG1767	LN907858	2016		Cas1_II,Cas2_I_II_III	BN2458_PEG1765,BN2458_PEG1766	1166
A0A0S4Q575_BLAVI	trembl_bacteria	GTTTCGATCCACGCCCCTGCGCGAGGGGCGAC	FDPRPCARGD|FRSTPLREGR|VSIHAPARGA	10	BVIRIDIS_16670	LN907867	2016		Cas5_I-C,Cas7_I-C,Cas4_I-A_I-B_I-C_I-D_II-B,Cas1_I-C,Cas2_I_II_III	BVIRIDIS_16610,BVIRIDIS_16630,BVIRIDIS_16640,BVIRIDIS_16650,BVIRIDIS_16660	2651
A0A0S4TQ84_RALSL	trembl_bacteria	CGGTTCATCCCCGCATGCGCGGGGAACAC	GSSPHARGT|RFIPACAGN|VHPRMRGEH	14	RUN39_v1_320051	LN899819	2016		Cas3_I,Cse1_I-E,Cse2_I-E,Cas7_I-E,Cas5_I-E,Cas6_I-E,Cas1_I-E,Cas2_I-E	RUN39_v1_320042,RUN39_v1_320044,RUN39_v1_320045,RUN39_v1_320046,RUN39_v1_320047,RUN39_v1_320048,RUN39_v1_320049,RUN39_v1_320050	420
A0A0S6TM12_9PROT	trembl_bacteria	CGGTTCATCCCCGCGTGTGCGGGGAACAC,AGGTTCATCCCCGCGTGTGCGGGGAACAC	GSSPRVRGT|RFIPACAGN|VHPRVCGEH	4	GFGA_1c0113	DF238838	2016		Cas2_I-E,Cas1_I-E,Cas6_I-E,Cas5_I-E,Cas7_I-E,Cse1_I-E,Cas3_I	GFGA_1d0111,GFGA_1d0110,GFGA_1d0109,GFGA_1d0108,GFGA_1d0107,GFGA_1d0105,GFGA_1d0104	53
A0A0S6UGU1_MOOTH	trembl_bacteria	GTTTGAAGCCTACCTATGAGGGATGGAAAC	LKPTYEGWK	2	MTY_1542	DF238840	2016		Cas1_I-B,Cas2_I_II_III,Cas6-I-III	MTY_1538,MTY_1539,MTY_1540	4591
A0A0S6W0D4_9BACT	trembl_bacteria	GTTTCAATCCACGCGCCCGCGAGGGGCGCGAC	FNPRAREGRD|FQSTRPRGAR|VSIHAPARGA	7	U14_04352	DF820459	2016		Cas5_I-C,Cas7_I-C,Cas4_I-A_I-B_I-C_I-D_II-B,Cas1_I-C,Cas2_I_II_III	U14_04342,U14_04344,U14_04347,U14_04349,U14_04350	786
A0A0S6W3Z7_9BACT	trembl_bacteria	GTCGCGCCCCTCGCGGGCGCGTGGATTGAAAC	SRPSRARGLK|VAPLAGAWIE	4	U14_04351	DF820459	2016		Cas5_I-C,Cas7_I-C,Cas4_I-A_I-B_I-C_I-D_II-B,Cas1_I-C,Cas2_I_II_III	U14_04342,U14_04344,U14_04347,U14_04349,U14_04350	568
A0A0S7AMD8_MEIRU	trembl_bacteria	GTATTCCCCGCACCCGCGGGGATGAACCG,GTATTCCCCGCACCCGCGGGGATGAACCC,GTATTCCCCGCACCCGCGGGGATGAACCA,GTATTCCCCGCACCCGCGGGGATGAACCT	IPRTRGDEP|VFPAPAGMN	3	MrH_2984	DF236949	2016		Cas2_I-E,Cas1_I-E,Cas6_I-E,Cas5_I-E,Cas7_I-E,Cse2_I-E,Cse1_I-E,Cas3_I	MrH_2985,MrH_2986,MrH_2987,MrH_2988,MrH_2989,MrH_2991,MrH_2992,MrH_2993	287
A0A0S7APA0_MEIRU	trembl_bacteria	GTTTCAATCCTCACTCGAGCTTTCGCCCGAGTGCAAC	FNPHSSFRPSA|FQSSLELSPECN|VSILTRAFARVQ	2	MrH_1486	DF236949	2016		Cas2_I_II_III,Cas1_I-C,Cas4_I-A_I-B_I-C_I-D_II-B,Csm6_III-A,Cmr6_III-B,Cmr5_III-B,Cmr3_III-B,Cas10_III,Cmr1_III-B	MrH_1487,MrH_1488,MrH_1489,MrH_1490,MrH_1491,MrH_1492,MrH_1494,MrH_1495,MrH_1496	79
A0A0S7AUA0_MEIRU	trembl_bacteria	GGGTTCATCCCCGCGGGTGCGGGGAATAC	GFIPAGAGN|GSSPRVRGI|VHPRGCGEY	2	MrH_2983	DF236949	2016		Cas2_I-E,Cas1_I-E,Cas6_I-E,Cas5_I-E,Cas7_I-E,Cse2_I-E,Cse1_I-E,Cas3_I	MrH_2985,MrH_2986,MrH_2987,MrH_2988,MrH_2989,MrH_2991,MrH_2992,MrH_2993	559
A0A0U4J8G4_ECOLX	trembl_bacteria	CGGTTTATCCCCGCTGGCGCGGGGAACACG,CGGTTTATCCCCGCTGGCGCGGGGAACACT,CGGTTTATCCCCGCTGGCGCGGGGAACACC,CGGTTTATCCCCGCTGGCGCGGGGAACACA	GLSPLARGT|RFIPAGAGNT|VYPRWRGEH	9	ACN002_2767	CP007491	2016		Cas2_I-E,Cas1_I-E,Cas6_I-E,Cas5_I-E,Cas7_I-E,Cse2_I-E,Cse1_I-E,Cas3_I	ACN002_2768,ACN002_2769,ACN002_2770,ACN002_2771,ACN002_2772,ACN002_2773,ACN002_2774,ACN002_2775	72
A0A0W8JDG5_9VIBR	trembl_bacteria	GTGTTCCCCGTATGCACGGGGATGAACCG	VFPVCTGMN|VPRMHGDEP	2	VRK_27790	LQIY01000022	2016		Cas2_I-E,Cas1_I-E,Cas6_I-E,Cas5_I-E,Cas7_I-E,Cse2_I-E,Cse1_I-E,Cas3_I	VRK_27800,VRK_27810,VRK_27820,VRK_27830,VRK_27840,VRK_27850,VRK_27860,VRK_27870	678
A0A0Y1D0W0_MYCBI	trembl_bacteria	GTCGTCAGACCCAAAACCCAGAGAGGGGACGGAAAC	RQTQNPERGRK|SSDPKPREGTE|VVRPKTQRGDGN	2	RN06_3398	CP010331	2016		Cas2_I_II_III,Cas1_I-II-III,Csm6_III-A,Csm5_III-A,Csm4_III-A,Csm2_III-A,Cas10_III	RN06_3399,RN06_3400,RN06_3401,RN06_3402,RN06_3403,RN06_3406,RN06_3407	613
A0A109SZB8_MYCTX	trembl_bacteria	GTCAGACCCAAAACCCCGAGAGGGGACGGAAA	QTQNPERGRK|SDPKPREGTE|VRPKTPRGDG	11	RN09_3415	CP010334	2016		Cas2_I_II_III,Cas1_I-II-III,Csm6_III-A,Csm5_III-A,Csm4_III-A,Csm2_III-A,Cas10_III	RN09_3416,RN09_3417,RN09_3418,RN09_3419,RN09_3420,RN09_3422,RN09_3423	93
A0A125UAF6_LACCD	trembl_bacteria	GTCTCAGGTAGATGTCGAATCAATCAGTTCGAGAGC	SQVDVESISSR|VSGRCRINQFES	5	LCBD_2367	CP002618	2016		Csn2,Cas2_I_II_III,Cas1_II	LCBD_2368,LCBD_2369,LCBD_2370	944
A0A127AQV0_9DELT	trembl_bacteria	TTTTTGAGCCTACCTATGAGGAATTGAAAC,GTTTTGAGCCTACCTATGAGGAATTGAAAC	FEPTYEELK	2	HS1_001592	CP013015	2016		Cas7_I-B,Cas5_I-B,Cas4_I-A_I-B_I-C_I-D_II-B,Cas1_I-B,Cas2_I_II_III	HS1_001583,HS1_001584,HS1_001587,HS1_001590,HS1_001591	990
A0A127NUE5_9CORY	trembl_bacteria	CTCTTCTCCGCGCACGCGGAGGTATTTCT,CTCTTCTCCGCGCACGCGGAGGTATTTCC,CTCTTCTCCGCGCACGCGGAGGTATTTCA,CTCTTCTCCGCGCACGCGGAGGTATTTCG	LFSAHAEVF|LLRARGGIS|SSPRTRRYF	2	WM42_1508	CP014634	2016		Cas2_I-E,Cas1_I-E	WM42_1516,WM42_1517	6386
A0A127NUN4_9CORY	trembl_bacteria	CTCTTCTCCGCGCACGCGGAGGTATTTCT,CTCTTCTCCGCGCACGCGGAGGTATTTCC,CTCTTCTCCGCGCACGCGGAGGTATTTCA,CTCTTCTCCGCGCACGCGGAGGTATTTCG	LFSAHAEVF|LLRARGGIS|SSPRTRRYF	2	WM42_1509	CP014634	2016		Cas2_I-E,Cas1_I-E,Cas3_I,Cas6_I-E	WM42_1516,WM42_1517,WM42_1518,WM42_1519	5454
A0A143Y5G0_9LACT	trembl_bacteria	ATTTCAATCCACGCACTCACGAGGAGTGCGAC	FNPRTHEECD|FQSTHSRGVR|ISIHALTRSA	6	TES5_192	FJND01000001	2016		Cas2_I_II_III,Cas1_I-C,Cas4_I-A_I-B_I-C_I-D_II-B,Cas7_I-C,Cas5_I-C	TES5_195,TES5_196,TES5_197,TES5_198,TES5_200	3007
A0A143Y6R3_9LACT	trembl_bacteria	CATTTCAATCCACGCACTCACAAGGAGTGCGAC	FQSTHSQGVR|HFNPRTHKECD|ISIHALTRSA	4	TES5_193	FJND01000001	2016		Cas2_I_II_III,Cas1_I-C,Cas4_I-A_I-B_I-C_I-D_II-B,Cas7_I-C,Cas5_I-C,Cas3_I	TES5_195,TES5_196,TES5_197,TES5_198,TES5_200,TES5_201	1865
A0A143Y895_9LACT	trembl_bacteria	ATTTCAATCCACGCACTCACGAGGAGTGCGAC	FNPRTHEECD|FQSTHSRGVR|ISIHALTRSA	4	TES5_194	FJND01000001	2016		Cas2_I_II_III,Cas1_I-C,Cas4_I-A_I-B_I-C_I-D_II-B,Cas7_I-C,Cas5_I-C,Cas3_I	TES5_195,TES5_196,TES5_197,TES5_198,TES5_200,TES5_201	388
A0A157QTD8_9BORD	trembl_bacteria	CGGTTCATCCCCGCATGCGCGGGGAACAC	GSSPHARGT|RFIPACAGN|VHPRMRGEH	11	SAMEA1982600_04018	FKBS01000025	2016		Cas2_I-E,Cas1_I-E,Cas6_I-E,Cas5_I-E,Cas7_I-E,Cse2_I-E,Cse1_I-E	SAMEA1982600_04020,SAMEA1982600_04021,SAMEA1982600_04022,SAMEA1982600_04023,SAMEA1982600_04024,SAMEA1982600_04025,SAMEA1982600_04026	2167
A0A157QTS9_9BORD	trembl_bacteria	CGGTTCATCCCCGCATACGCGGGGAACAC	GSSPHTRGT|RFIPAYAGN|VHPRIRGEH	14	SAMEA1982600_04030	FKBS01000025	2016		Cas5_I-E,Cas7_I-E,Cse2_I-E,Cse1_I-E,Cas3_I	SAMEA1982600_04023,SAMEA1982600_04024,SAMEA1982600_04025,SAMEA1982600_04026,SAMEA1982600_04027	2460
A0A157SBX5_9BORD	trembl_bacteria	CGGTTCATCCCCGCATACGCGGGGAACAC	GSSPHTRGT|RFIPAYAGN|VHPRIRGEH	17	SAMEA3906486_01683	FKIF01000002	2016		Cas3_I,Cse1_I-E,Cse2_I-E,Cas7_I-E,Cas5_I-E,Cas6_I-E,Cas1_I-E,Cas2_I-E	SAMEA3906486_01684,SAMEA3906486_01686,SAMEA3906486_01687,SAMEA3906486_01688,SAMEA3906486_01689,SAMEA3906486_01690,SAMEA3906486_01691,SAMEA3906486_01692	1095
A0A159YY46_9RHOB	trembl_bacteria	GTCGCCCCCCACCCGGGGGCGTGGATCGAAAC	RPPPGGVDRN|SPPTRGRGSK|VAPHPGAWIE	10	AKL17_0110	CP012661	2016		Cas2_I_II_III,Cas1_I-C,Cas7_I-C,Cas5_I-C	AKL17_0111,AKL17_0112,AKL17_0113,AKL17_0115	396
A0A159YYA8_9RHOB	trembl_bacteria	GTCGCCCCCCACGCGGGGGCGTGGATCGAAAC	RPPRGGVDRN|SPPTRGRGSK|VAPHAGAWIE	3	AKL17_0109	CP012661	2016		Cas2_I_II_III,Cas1_I-C,Cas7_I-C,Cas5_I-C	AKL17_0111,AKL17_0112,AKL17_0113,AKL17_0115	1130
A0A159Z0F1_9RHOB	trembl_bacteria	GTCGCCCCCCACCCGGGGGCGTGGATCGAAAC	RPPPGGVDRN|SPPTRGRGSK|VAPHPGAWIE	9	AKL17_0106	CP012661	2016		Cas2_I_II_III,Cas1_I-C,Cas7_I-C	AKL17_0111,AKL17_0112,AKL17_0113	6252
A0A159Z0I7_9RHOB	trembl_bacteria	GTTTCGATCCACGCCCCCGGGTGGGGGGCGAC	FDPRPRVGGD|FRSTPPGGGR|VSIHAPGWGA	13	AKL17_0108	CP012661	2016		Cas2_I_II_III,Cas1_I-C,Cas7_I-C,Cas5_I-C	AKL17_0111,AKL17_0112,AKL17_0113,AKL17_0115	2332
A0A159Z6X4_9RHOB	trembl_bacteria	AGTGTAGCCATTCAGAAATCGCGGTCCAGCGGCAAC	CSHSEIAVQRQ|SVAIQKSRSSGN	3	AKL17_3915	CP012661	2016		Cas1_II,Cas2_I_II_III	AKL17_3913,AKL17_3914	1511
A0A160DX18_9GAMM	trembl_bacteria	GTTTCAATCCACGCGCCCCTGCGGGGCGCGACCG	FNPRAPAGRD|FQSTRPCGARP|VSIHAPLRGAT	2	I596_2478	CP015249	2016		Cas2_I_II_III,Cas1_I-C,Cas4_I-A_I-B_I-C_I-D_II-B,Cas7_I-C,Cas5_I-C	I596_2479,I596_2480,I596_2481,I596_2482,I596_2484	1793
A0A160T2G3_9CHLR	trembl_bacteria	GTTTCAGTACCCTCTATCGGGTCGGAGGCTGTGCAGC	FQYPLSGRRLCS|FSTLYRVGGCA|VSVPSIGSEAVQ	3	CFX0092_A2423	LN890655	2016		Cas4_I-A_I-B_I-C_I-D_II-B,Cas1_I-II-III	CFX0092_A2437,CFX0092_A2440	4450
A0A160T2G9_9CHLR	trembl_bacteria	GTTTCAGTACCCTCTATCGGGTCGAAGGCTGTGCAGC	FQYPLSGRRLCS|FSTLYRVEGCA|VSVPSIGSKAVQ	3	CFX0092_A2433	LN890655	2016		Cas4_I-A_I-B_I-C_I-D_II-B,Cas1_I-II-III,Cas3_I	CFX0092_A2437,CFX0092_A2440,CFX0092_A2443	1426
A0A160T2W3_9CHLR	trembl_bacteria	GTTTCAGTACCCTCTATCGGGTCGAAGGCTGTGCAGC	FQYPLSGRRLCS|FSTLYRVEGCA|VSVPSIGSKAVQ	7	CFX0092_A2418	LN890655	2016		Cas4_I-A_I-B_I-C_I-D_II-B	CFX0092_A2437	8621
A0A160T3G0_9CHLR	trembl_bacteria	GTTTCAGTACCCTCTATCGGGTCGAAGGCTGTGCAGC	FQYPLSGRRLCS|FSTLYRVEGCA|VSVPSIGSKAVQ	10	CFX0092_A2426	LN890655	2016		Cas4_I-A_I-B_I-C_I-D_II-B,Cas1_I-II-III,Cas3_I	CFX0092_A2437,CFX0092_A2440,CFX0092_A2443	3563
A0A160T3H0_9CHLR	trembl_bacteria	GTTTCAGTACCCTCTATCGGGTCGAAGGCTGTGCAGC	FQYPLSGRRLCS|FSTLYRVEGCA|VSVPSIGSKAVQ	7	CFX0092_A2436	LN890655	2016		Cas4_I-A_I-B_I-C_I-D_II-B,Cas1_I-II-III,Cas3_I	CFX0092_A2437,CFX0092_A2440,CFX0092_A2443	25
A0A160T3K1_9CHLR	trembl_bacteria	GTTTCAGTACCCTCTATCGGGTCGAAGGCTGTGCAGC	FQYPLSGRRLCS|FSTLYRVEGCA|VSVPSIGSKAVQ	14	CFX0092_A2434	LN890655	2016		Cas4_I-A_I-B_I-C_I-D_II-B,Cas1_I-II-III,Cas3_I	CFX0092_A2437,CFX0092_A2440,CFX0092_A2443	425
A0A160T4H3_9CHLR	trembl_bacteria	GTTTCAGTACCCTCTATCGGGTCGAAGGCTGTGCAGC	FQYPLSGRRLCS|FSTLYRVEGCA|VSVPSIGSKAVQ	22	CFX0092_A2421	LN890655	2016		Cas4_I-A_I-B_I-C_I-D_II-B,Cas1_I-II-III	CFX0092_A2437,CFX0092_A2440	5553
A0A160T4I3_9CHLR	trembl_bacteria	GTTTCAGTACCCTCTATCGGGTCGGAGGCTGTGCAGC	FQYPLSGRRLCS|FSTLYRVGGCA|VSVPSIGSEAVQ	2	CFX0092_A2431	LN890655	2016		Cas4_I-A_I-B_I-C_I-D_II-B,Cas1_I-II-III,Cas3_I	CFX0092_A2437,CFX0092_A2440,CFX0092_A2443	2040
A0A160T581_9CHLR	trembl_bacteria	GTTTCAGTACCCTCTATCGGGTCGAAGGCTGTGCAGC	FQYPLSGRRLCS|FSTLYRVEGCA|VSVPSIGSKAVQ	3	CFX0092_A2420	LN890655	2016		Cas4_I-A_I-B_I-C_I-D_II-B,Cas1_I-II-III	CFX0092_A2437,CFX0092_A2440	7540
A0A160T5V9_9CHLR	trembl_bacteria	GTTTCAGTACCCTCTATCGGGTCGAAGGCTGTGCAGC	FQYPLSGRRLCS|FSTLYRVEGCA|VSVPSIGSKAVQ	3	CFX0092_A2417	LN890655	2016		Cas4_I-A_I-B_I-C_I-D_II-B	CFX0092_A2437	9200
A0A160T5W6_9CHLR	trembl_bacteria	GTTTCAGTACCCTCTATCGGGTCGAAGGCTGTGCAGC	FQYPLSGRRLCS|FSTLYRVEGCA|VSVPSIGSKAVQ	2	CFX0092_A2427	LN890655	2016		Cas4_I-A_I-B_I-C_I-D_II-B,Cas1_I-II-III,Cas3_I	CFX0092_A2437,CFX0092_A2440,CFX0092_A2443	3362
A0A160T699_9CHLR	trembl_bacteria	GTTTCAGTACCCTCTATCGGGTCGAAGGCTGTGCAGC	FQYPLSGRRLCS|FSTLYRVEGCA|VSVPSIGSKAVQ	11	CFX0092_A2422	LN890655	2016		Cas4_I-A_I-B_I-C_I-D_II-B,Cas1_I-II-III	CFX0092_A2437,CFX0092_A2440	4692
A0A160T6A5_9CHLR	trembl_bacteria	GTTTCAGTACCCTCTATCGGGTCGAAGGCTGTGCAGC	FQYPLSGRRLCS|FSTLYRVEGCA|VSVPSIGSKAVQ	2	CFX0092_A2432	LN890655	2016		Cas4_I-A_I-B_I-C_I-D_II-B,Cas1_I-II-III,Cas3_I	CFX0092_A2437,CFX0092_A2440,CFX0092_A2443	1667
A0A161K3B5_9CHLR	trembl_bacteria	GTTTCAGTACCCTCTATCGGGTCGAAGGCTGTGCAGC	FQYPLSGRRLCS|FSTLYRVEGCA|VSVPSIGSKAVQ	14	CFX0092_A2419	LN890655	2016		Cas4_I-A_I-B_I-C_I-D_II-B,Cas1_I-II-III	CFX0092_A2437,CFX0092_A2440	7517
A0A165S9X0_9GAMM	trembl_bacteria	TTTCTTAGCTGCCTGTGCGGCAGTGAAC	FLAACAAVN|FLSCLCGSE	7	BMY_2104	LVXD01000001	2016		Cas1_I-F,Cas3_Cas2_I-F,Csy1_I-F,Csy3_I-F	BMY_2097,BMY_2098,BMY_2099,BMY_2102	907
A0A165S9X8_9GAMM	trembl_bacteria	TTTCTTAGCTGCCTGTGCGGCAGTGAAC	FLAACAAVN|FLSCLCGSE	4	BMY_2105	LVXD01000001	2016		Cas1_I-F,Cas3_Cas2_I-F,Csy1_I-F,Csy3_I-F	BMY_2097,BMY_2098,BMY_2099,BMY_2102	1622
A0A165S9Y2_9GAMM	trembl_bacteria	CCTCGCTGCCGCACAGGCAGCTCAGAAA,CCTCGCTGCCGCACAGGCAGCTCAGAAG	LAAAQAAQK|PRCRTGSSE|SLPHRQLR	7	BMY_2106	LVXD01000001	2016		Cas1_I-F,Cas3_Cas2_I-F,Csy1_I-F,Csy3_I-F	BMY_2097,BMY_2098,BMY_2099,BMY_2102	1935
A0A165SEW4_9RHOB	trembl_bacteria	GTTTCGATCCACGCCCCCGGGTGGGGGGCGAC	FDPRPRVGGD|FRSTPPGGGR|VSIHAPGWGA	16	AKL17_0107	CP012661	2016		Cas2_I_II_III,Cas1_I-C,Cas7_I-C,Cas5_I-C	AKL17_0111,AKL17_0112,AKL17_0113,AKL17_0115	3708
A0A169PIG5_STRLU	trembl_bacteria	CGGTTCAGCTCCGCGTGGGCGGAGCGGAC,AGGTTCAGCTCCGCGTGGGCGGAGCGGAC	GSAPRGRSG|RFSSAWAER|VQLRVGGAD	6	SLA_7106	AP017424	2016		Cas2_I-E,Cas1_I-E,Cse1_I-E,Cse2_I-E,Cas7_I-E,Cas5_I	SLA_7103,SLA_7104,SLA_7110,SLA_7111,SLA_7112,SLA_7114	2270
A0A169PIJ7_STRLU	trembl_bacteria	GTCCGCTCTGCCCGCGCGGAGCTGAACCA,GTCCGCTCTGCCCGCGCGGAGCTGAACCG	PLCPRGAEP|VRSARAELN	2	SLA_7116	AP017424	2016		Cse1_I-E,Cse2_I-E,Cas7_I-E,Cas5_I	SLA_7110,SLA_7111,SLA_7112,SLA_7114	2308
A0A170PHH2_9CHLR	trembl_bacteria	GTTTCAGTACCCTCTATCGGGTCGAAGGCTGTGCAGC	FQYPLSGRRLCS|FSTLYRVEGCA|VSVPSIGSKAVQ	3	CFX0092_A2425	LN890655	2016		Cas4_I-A_I-B_I-C_I-D_II-B,Cas1_I-II-III	CFX0092_A2437,CFX0092_A2440	3940
A0A170PHH8_9CHLR	trembl_bacteria	GTTTCAGTACCCTCTATCGGGTCGAAGGCTGTGCAGC	FQYPLSGRRLCS|FSTLYRVEGCA|VSVPSIGSKAVQ	7	CFX0092_A2429	LN890655	2016		Cas4_I-A_I-B_I-C_I-D_II-B,Cas1_I-II-III,Cas3_I	CFX0092_A2437,CFX0092_A2440,CFX0092_A2443	2758
A0A170PHI2_9CHLR	trembl_bacteria	GTTTCAGTACCCTCTATCGGGTCGGAGGCTGTGCAGC	FQYPLSGRRLCS|FSTLYRVGGCA|VSVPSIGSEAVQ	3	CFX0092_A2435	LN890655	2016		Cas4_I-A_I-B_I-C_I-D_II-B,Cas1_I-II-III,Cas3_I	CFX0092_A2437,CFX0092_A2440,CFX0092_A2443	790
A0A173MXT7_9GAMM	trembl_bacteria	TTTCTAAGCCGCCTGTGCGGCGGTGAAC,TTTCTAAGCCGCCTATGTGGCGGTGAAT,TTTCTAAGCCGCCTGTGTGGCGGTGAAT,TTTCTAAGCCGCCTGTGTGGCGGTGAAG,TTTCTAAGCCGCCTATGTGGCGGTGAAG,ATTTCTAAGCCGCCTATGCGGCGGTGAAC,TTTCTAAGCCGCCTCTGTGGCGGTGAAT,TTTTCTAAGCCGCCTATGCGGCGGTGAAC,TTTCTAAGCCGCCTGTGTGGCGGTGAAC,TTTCTAAGCCGCCTGTGCGGCGGTGAAG,TTTCTAAGCCGCTTATGTGGCGGTGAAG	FLSRLCGGE	5	MOSL_1813	AP017381	2016		Cas1_I-F	MOSL_1808	7157
A0A174JYA0_FLAPL	trembl_bacteria	ATTTCAATCCACGCACCCCGCGAGGGGTGCGAC	FNPRTPRGVR|FQSTHPARGA|ISIHAPREGCD	7	ERS852504_00571	CZAS01000001	2016		Cas5_I-C,Cas7_I-C,Cas4_I-A_I-B_I-C_I-D_II-B,Cas1_I-C,Cas2_I_II_III	ERS852504_00565,ERS852504_00567,ERS852504_00568,ERS852504_00569,ERS852504_00570	0
A0A1B3NCU7_9BRAD	trembl_bacteria	GGCTCCCCCGCACGCGCGGGGATGGACC	APPHARGWT|GSPARAGMD|LPRTRGDG	9	BSY19_4787	CP016463	2016		Cas2_I-E,Cas1_I-E,Cas5_I-E,Cas7_I-E,Cas3_I	BSY19_4789,BSY19_4790,BSY19_4792,BSY19_4793,BSY19_4796	346
A0A1B3SLT4_9MOLU	trembl_bacteria	GTTCTACTACTACATAATTTTACAGGGTACCATAAC	FYYYIILQGTI|VLLLHNFTGYHN	7	SHELI_v1c09460	CP017015	2016		Cas2_I_II_III,Cas1_II	SHELI_v1c09480,SHELI_v1c09490	2591
A0A1D7PG49_ECOLX	trembl_bacteria	GCGGTTTATCCCCGCTGGCGCGGGGAACAC	AVYPRWRGEH|GLSPLARGT|RFIPAGAGN	4	FORC28_1142	CP012693	2017		Cas3_I,Cse1_I-E,Cse2_I-E,Cas7_I-E,Cas5_I-E,Cas6_I-E,Cas1_I-E,Cas2_I-E	FORC28_1134,FORC28_1135,FORC28_1136,FORC28_1137,FORC28_1138,FORC28_1139,FORC28_1140,FORC28_1141	82
A0A1D9CXY2_9GAMM	trembl_bacteria	GTTTCAATCCACGCACCCGTGATGGGTGCGAA	FNPRTRDGCE|VSIHAPVMGA	2	AOT82_979	CP012969	2017		Cas5_I-C,Cas7_I-C,Cas4_I-A_I-B_I-C_I-D_II-B,Cas1_I-C,Cas2_I_II_III	AOT82_970,AOT82_972,AOT82_973,AOT82_975,AOT82_976	2991
A0A1H1X516_9BACL	trembl_bacteria	GTTTCAATCCACGCTCCCGCACGGGGAGCGAC	FNPRSRTGSD|FQSTLPHGER|VSIHAPARGA	3	SAMN05444162_2927	LT629764	2017		Cas5_I-C,Cas7_I-C,Cas4_I-A_I-B_I-C_I-D_II-B,Cas1_I-C,Cas2_I_II_III	SAMN05444162_2919,SAMN05444162_2921,SAMN05444162_2922,SAMN05444162_2923,SAMN05444162_2924	3043
A0A1H1X5B4_9BACL	trembl_bacteria	GTCGCTCCCCGTGCGGGAGCGTGGATTGAAAT,GTCGCTCCCCGTGCGGGAGCGTGGATTGAAAC	SLPVRERGLK|VAPRAGAWIE	5	SAMN05444162_2926	LT629764	2017		Cas5_I-C,Cas7_I-C,Cas4_I-A_I-B_I-C_I-D_II-B,Cas1_I-C,Cas2_I_II_III	SAMN05444162_2919,SAMN05444162_2921,SAMN05444162_2922,SAMN05444162_2923,SAMN05444162_2924	1828
A0A1H3EFK1_9BURK	trembl_bacteria	GTTCGCTGCCGCATAGGCAGCTCGGAAAA	SLPHRQLGK|VRCRIGSSE	10	SAMN05421547_101182	FNPE01000001	2017		Csy3_I-F,Csy2_I-F,Csy1_I-F,Cas3_Cas2_I-F	SAMN05421547_101185,SAMN05421547_101186,SAMN05421547_101187,SAMN05421547_101190	1811
A0A1H3EFM1_9BURK	trembl_bacteria	GTTCGCTGCCGCATAGGCAGCTCGGAAAA	SLPHRQLGK|VRCRIGSSE	2	SAMN05421547_101183	FNPE01000001	2017		Csy3_I-F,Csy2_I-F,Csy1_I-F,Cas3_Cas2_I-F,Cas1_I-F	SAMN05421547_101185,SAMN05421547_101186,SAMN05421547_101187,SAMN05421547_101190,SAMN05421547_101191	1090
A0A1H4PS76_9ACTN	trembl_bacteria	CTGCTCCCCGCACCCGCGGGGATG	APRTRGD|CSPHPRG|LLPAPAGM	2	SAMN05428943_1033	FNSJ01000001	2017		Cas5_I-E,Cas7_I-E,Cse2_I-E,Cse1_I-E	SAMN05428943_1027,SAMN05428943_1028,SAMN05428943_1029,SAMN05428943_1030	2157
A0A1H6MCH2_9BACT	trembl_bacteria	GTTTCAATCCACGCACCCGCGAGGGGTGCGAC	FNPRTREGCD|FQSTHPRGVR|VSIHAPARGA	8	PYTT_2362	LT629973	2017		Cas3_I,Cas5_I-C,Cas7_I-C,Cas4_I-A_I-B_I-C_I-D_II-B,Cas1_I-C,Cas2_I_II_III	PYTT_2355,PYTT_2356,PYTT_2358,PYTT_2359,PYTT_2360,PYTT_2361	583
A0A1H7L8Y0_STIAU	trembl_bacteria	GTGCTCAACGCCTTTCGGCATCA	AQRLSAS|CSTPFGI|VLNAFRH	27	SAMN05444354_103160	FOAP01000003	2017		Cas2_I_II_III,Cas1_I-C,Cmr6_III-B,Cmr5_III-B,Cmr3_III-B,Cas10_III	SAMN05444354_103161,SAMN05444354_103162,SAMN05444354_103164,SAMN05444354_103165,SAMN05444354_103167,SAMN05444354_103168	502
A0A1I1H4G9_9ACTN	trembl_bacteria	GGGACCATCCCCGCGGGTGCGGGGAGCAG	DHPRGCGEQ|GPSPRVRGA|GTIPAGAGS	2	SAMN05421773_102245	FOLM01000002	2017		Cas2_I-E,Cas1_I-E,Cas5_I-E,Cas7_I-E,Cse2_I-E,Cse1_I-E	SAMN05421773_102246,SAMN05421773_102247,SAMN05421773_102249,SAMN05421773_102250,SAMN05421773_102251,SAMN05421773_102252	1529
A0A1J0A988_9CYAN	trembl_bacteria	CTCGCTTCCCTCCGGGGAAGTGGAATTAATGGAAAC	LASLRGSGINGN|SLPSGEVELME	5	GlitD10_0185	CP017675	2017		Cmr3_III-B,Cas2_I_II_III,Cas1_I-C	GlitD10_0180,GlitD10_0183,GlitD10_0184	881
A0A1J0AAJ1_9CYAN	trembl_bacteria	GTTTCCAATTTATTGGGTTCCCCAGCGAGTGGGGAG	FPIYWVPQRVG|FQFIGFPSEWG|VSNLLGSPASGE	11	GlitD10_0646	CP017675	2017		Csm6_III-A,Csx3_III-U,Cas1_I-C,Cas2_I_II_III	GlitD10_0637,GlitD10_0638,GlitD10_0643,GlitD10_0644	855
A0A1J0AAK3_9CYAN	trembl_bacteria	GTTTCCAATTTATTGGGTTCCCCAGCGAGTGGGGAG	FPIYWVPQRVG|FQFIGFPSEWG|VSNLLGSPASGE	7	GlitD10_0645	CP017675	2017		Csm6_III-A,Csx3_III-U,Cas1_I-C,Cas2_I_II_III	GlitD10_0637,GlitD10_0638,GlitD10_0643,GlitD10_0644	271
A0A1J0AAN0_9CYAN	trembl_bacteria	CTCCCCACTCGCTGGGGAACCCAATAAATTGGAAAC	PHSLGNPINWK|SPLAGEPNKLE	6	GlitD10_0647	CP017675	2017		Csm6_III-A,Csx3_III-U,Cas1_I-C,Cas2_I_II_III	GlitD10_0637,GlitD10_0638,GlitD10_0643,GlitD10_0644	2018
A0A1J0ACN1_9CYAN	trembl_bacteria	GTTTCAATCCTCATTCACTCCTAAGAATGAATGCAAT	FNPHSLLRMNA|FQSSFTPKNECN	5	GlitD10_1354	CP017675	2017		Cas2_I_II_III,Cas1_I-C,Cas4_I-A_I-B_I-C_I-D_II-B,Cas7_I-C,Cas5_I-C	GlitD10_1355,GlitD10_1356,GlitD10_1357,GlitD10_1359,GlitD10_1361	1175
A0A1J1EEN0_THETH	trembl_bacteria	GTTTCAAACCCTCATAGGTACGGTCAAAAG	FQTLIGTVK|VSNPHRYGQK	2	TTMY_0124	AP017920	2017		Cas1_I-B,Cas4_I-A_I-B_I-C_I-D_II-B,Cas3_I,Cas6-I-III,Cas7_I-B,Cas2_I_II_III	TTMY_0116,TTMY_0117,TTMY_0118,TTMY_0120,TTMY_0122,TTMY_0123	603
A0A1J1JLQ1_PLAAG	trembl_bacteria	CTCCCTACTCGCTAGGGAAATTAATTGATTGGAAAC	PYSLGKLIDWK	2	PLAM_4278	LO018304	2017		Cas2_I_II_III,Cas1_I-C,Cmr6_III-B,Cmr3_III-B	PLAM_4280,PLAM_4281,PLAM_4284,PLAM_4288	1657
A0A1J1LF59_9CYAN	trembl_bacteria	CTAACAATCCTCAGCAATGGGGATTGCGAATTGAAAC	LTILSNGDCELK|NNPQQWGLRIE	2	PL9214290413	CZDF01000132	2017		Cas7_I-C	PL9214290415	1216
A0A1L3NJV6_CLOBO	trembl_bacteria	TTATATTAACTATGTGGTATGTAAAT	ILTMWYVN|YINYVVCK	3	NPD5_1259	CP013243	2017		Cas2_I_II_III,Cas1_I-B,Cas4_I-A_I-B_I-C_I-D_II-B,Cas3_I,Cas7_I-C,Cas8a1_I-A	NPD5_1260,NPD5_1261,NPD5_1262,NPD5_1263,NPD5_1265,NPD5_1266	249
A0A1L3RIZ9_9PROT	trembl_bacteria	GTGTTCCCCGCCTGCGCGGGGATGAACCC,GTGTTCCCCGCCTGCGCGGGGATGAACCG,GTGTTCCCCGCCTGCGCGGGGATGAACCT,GTGTTCCCCGCCTGCGCGGGGATGAACCA	VFPACAGMN|VPRLRGDEP	2	GbCGDNIH6_8258	CP018192	2017		Cas2_I-E,Cas1_I-E,Cas6_I-E,Cas5_I-E,Cas7_I-E,Cse2_I-E,Cse1_I-E,Cas3_I	GbCGDNIH6_1374,GbCGDNIH6_1375,GbCGDNIH6_1376,GbCGDNIH6_1377,GbCGDNIH6_1378,GbCGDNIH6_1379,GbCGDNIH6_1380,GbCGDNIH6_1381	844
A0A1L3RJ82_9PROT	trembl_bacteria	CGGTTCATCCCCGCGCAGGCGGGGAACAC,AGGTTCATCCCCGCGCAGGCGGGGAACAC	GSSPRRRGT|RFIPAQAGN|VHPRAGGEH	8	GbCGDNIH6_1372	CP018192	2017		Cas2_I-E,Cas1_I-E,Cas6_I-E,Cas5_I-E,Cas7_I-E,Cse2_I-E,Cse1_I-E,Cas3_I	GbCGDNIH6_1374,GbCGDNIH6_1375,GbCGDNIH6_1376,GbCGDNIH6_1377,GbCGDNIH6_1378,GbCGDNIH6_1379,GbCGDNIH6_1380,GbCGDNIH6_1381	0
A0A1L3RJ92_9PROT	trembl_bacteria	GGACTATCCCCGCATACGCGGGGGAACC	DYPRIRGGT|GLSPHTRGN|TIPAYAGE	10	GbCGDNIH6_1382	CP018192	2017		Cas2_I-E,Cas1_I-E,Cas6_I-E,Cas5_I-E,Cas7_I-E,Cse2_I-E,Cse1_I-E,Cas3_I	GbCGDNIH6_1374,GbCGDNIH6_1375,GbCGDNIH6_1376,GbCGDNIH6_1377,GbCGDNIH6_1378,GbCGDNIH6_1379,GbCGDNIH6_1380,GbCGDNIH6_1381	625
A0A1L3RJB8_9PROT	trembl_bacteria	GGACTATCCCCGCATACGCGGGGGAACC	DYPRIRGGT|GLSPHTRGN|TIPAYAGE	2	GbCGDNIH6_8317	CP018192	2017		Cas2_I-E,Cas1_I-E,Cas6_I-E,Cas5_I-E,Cas7_I-E,Cse2_I-E,Cse1_I-E,Cas3_I	GbCGDNIH6_1374,GbCGDNIH6_1375,GbCGDNIH6_1376,GbCGDNIH6_1377,GbCGDNIH6_1378,GbCGDNIH6_1379,GbCGDNIH6_1380,GbCGDNIH6_1381	384
A0A1L3RK19_9PROT	trembl_bacteria	GGTCTATCTCCGCGTGCGCGGAGGAACC	GLSPRARRN|SISACAEE|VYLRVRGGT	3	GbCGDNIH6_1629	CP018192	2017		Cas3_I,Cse2_I-E,Cas7_I-E,Cas5_I-E,Cas1_I-E,Cas2_I-E	GbCGDNIH6_1692,GbCGDNIH6_1694,GbCGDNIH6_1695,GbCGDNIH6_1696,GbCGDNIH6_1698,GbCGDNIH6_1699	946
A0A1L3RK31_9PROT	trembl_bacteria	GGTCTATCTCCGCGCACGCGGAGGAACC	GLSPRTRRN|SISAHAEE|VYLRARGGT	3	GbCGDNIH6_1629c	CP018192	2017		Cas3_I,Cse2_I-E,Cas7_I-E,Cas5_I-E,Cas1_I-E,Cas2_I-E	GbCGDNIH6_1692,GbCGDNIH6_1694,GbCGDNIH6_1695,GbCGDNIH6_1696,GbCGDNIH6_1698,GbCGDNIH6_1699	151
A0A1L3RK87_9PROT	trembl_bacteria	GGTCTATCTCCGCGCACGCGGAGGAACC	GLSPRTRRN|SISAHAEE|VYLRARGGT	7	GbCGDNIH6_1629d	CP018192	2017		Cas3_I,Cse2_I-E,Cas7_I-E,Cas5_I-E,Cas1_I-E,Cas2_I-E	GbCGDNIH6_1692,GbCGDNIH6_1694,GbCGDNIH6_1695,GbCGDNIH6_1696,GbCGDNIH6_1698,GbCGDNIH6_1699	946
A0A1L3RK98_9PROT	trembl_bacteria	GGTCTATCTCCGCGCACGCGGAGGAACC	GLSPRTRRN|SISAHAEE|VYLRARGGT	4	GbCGDNIH6_8027	CP018192	2017		Cse2_I-E,Cas7_I-E,Cas5_I-E,Cas1_I-E,Cas2_I-E	GbCGDNIH6_1694,GbCGDNIH6_1695,GbCGDNIH6_1696,GbCGDNIH6_1698,GbCGDNIH6_1699	1556
A0A1L3RKC8_9PROT	trembl_bacteria	GGTCTATCTCCGCGCACGCGGAGGAACC	GLSPRTRRN|SISAHAEE|VYLRARGGT	5	GbCGDNIH6_8027a	CP018192	2017		Cse2_I-E,Cas7_I-E,Cas5_I-E,Cas1_I-E,Cas2_I-E	GbCGDNIH6_1694,GbCGDNIH6_1695,GbCGDNIH6_1696,GbCGDNIH6_1698,GbCGDNIH6_1699	1556
A0A1L3RZJ9_9PROT	trembl_bacteria	GGTCTATCTCCGCGCACGCGGAGGAACC	GLSPRTRRN|SISAHAEE|VYLRARGGT	9	GbCGDNIH8_7112d	CP018194	2017		Cas3_I,Cas7_I-E,Cas5_I-E,Cas1_I-E,Cas2_I-E	GbCGDNIH8_1692,GbCGDNIH8_1695,GbCGDNIH8_1696,GbCGDNIH8_1698,GbCGDNIH8_1699	541
A0A1L3RZK4_9PROT	trembl_bacteria	GGTCTATCTCCGCGCACGCGGAGGAACC	GLSPRTRRN|SISAHAEE|VYLRARGGT	3	GbCGDNIH8_8027	CP018194	2017		Cas3_I,Cas7_I-E,Cas5_I-E,Cas1_I-E,Cas2_I-E	GbCGDNIH8_1692,GbCGDNIH8_1695,GbCGDNIH8_1696,GbCGDNIH8_1698,GbCGDNIH8_1699	117
A0A1L3RZK5_9PROT	trembl_bacteria	GGTCTATCTCCGCGCACGCGGAGGAACC	GLSPRTRRN|SISAHAEE|VYLRARGGT	4	GbCGDNIH8_7112c	CP018194	2017		Cas3_I,Cas7_I-E,Cas5_I-E,Cas1_I-E,Cas2_I-E	GbCGDNIH8_1692,GbCGDNIH8_1695,GbCGDNIH8_1696,GbCGDNIH8_1698,GbCGDNIH8_1699	360
A0A1M5IXT8_PECCA	trembl_bacteria	GCGGTTTATCCCCGCTGGCGCGGGGAACAC	AVYPRWRGEH|GLSPLARGT|RFIPAGAGN	3	SAMN05444147_102142	FQWI01000002	2017		Cse1_I-E,Cse2_I-E,Cas7_I-E,Cas5_I-E,Cas6_I-E,Cas1_I-E,Cas2_I-E	SAMN05444147_102135,SAMN05444147_102136,SAMN05444147_102137,SAMN05444147_102138,SAMN05444147_102139,SAMN05444147_102140,SAMN05444147_102141	0
A0A1M6EVN0_9GAMM	trembl_bacteria	TTTCTTAGCTGCCTGTGCGGCAGTGAAC	FLAACAAVN|FLSCLCGSE	8	SAMN05519226_1045	FQZJ01000002	2017		Cas1_I-F	SAMN05519226_1039	6836
A0A1M6EVU8_9GAMM	trembl_bacteria	TTTCTTAGCTGCCTGTGCGGCAGTGAAC	FLAACAAVN|FLSCLCGSE	8	SAMN05519226_1047	FQZJ01000002	2017		Cas1_I-F	SAMN05519226_1039	8805
A0A1M6EVV3_9GAMM	trembl_bacteria	TTTCTTAGCTGCCTGTGCGGCAGTGAAC	FLAACAAVN|FLSCLCGSE	6	SAMN05519226_1046	FQZJ01000002	2017		Cas1_I-F	SAMN05519226_1039	8132
A0A1M7GLI9_9GAMM	trembl_bacteria	AGGTTCATCCCCGCGGGTGCGGGGAACGG,CGGTTCATCCCCGCGGGTGCGGGGAACGC,CGGTTCATCCCCGCGGGTGCGGGGAACGG,AGGTTCATCCCCGCGGGTGCGGGGAACGC	GSSPRVRGT|RFIPAGAGN|VHPRGCGER	2	SAMN05878437_1581	LT670847	2017		Cas2_I-E,Cas1_I-E,Cas6_I-E,Cas5_I-E,Cas7_I-E	SAMN05878437_1587,SAMN05878437_1588,SAMN05878437_1589,SAMN05878437_1590,SAMN05878437_1591	5724
A0A1N6EMM8_9GAMM	trembl_bacteria	TTTCTTAGCTGCCTGTGCGGCAGTGAAC	FLAACAAVN|FLSCLCGSE	8	SAMN05444724_0829	FSRI01000001	2017		Cas1_I-F,Cas3_Cas2_I-F,Csy1_I-F,Csy2_I-F,Csy3_I-F	SAMN05444724_0832,SAMN05444724_0833,SAMN05444724_0834,SAMN05444724_0835,SAMN05444724_0836	1735
A0A1N6EN37_9GAMM	trembl_bacteria	GTTCACTGCCGCACAGGCAGCTTAGAAAC,GTTCACTGCCGCACAGGCAGCTTAGAAAT	SLPHRQLRN|VHCRTGSLE	8	SAMN05444724_0838	FSRI01000001	2017		Cas1_I-F,Cas3_Cas2_I-F,Csy1_I-F,Csy2_I-F,Csy3_I-F	SAMN05444724_0832,SAMN05444724_0833,SAMN05444724_0834,SAMN05444724_0835,SAMN05444724_0836	790
A0A1N7JUU3_9RHOB	trembl_bacteria	GTCGCCCCCACCCGGGGGCGCGGATCGAAAC	RPHPGARIE|SPPPGGADRN|VAPTRGRGSK	2	SAMN05421795_101354	FTOM01000001	2017		Cas2_I_II_III,Cas1_I-C,Cas4_I-A_I-B_I-C_I-D_II-B,Cas7_I-C,Cas5_I-C	SAMN05421795_101355,SAMN05421795_101356,SAMN05421795_101357,SAMN05421795_101358,SAMN05421795_101360	948
A0A1P8UU95_9RHOB	trembl_bacteria	CCGTTCCCCGCTCGCGCGGGGATCAACCT,CCGTTCCCCGCTCGCGCGGGGATCAACCG	PFPARAGIN|RSPLARGST|VPRSRGDQP	5	Ga0080574_TMP2629	CP015093	2017		Cse1_I-E,Cas7_I-E,Cas5_I-E,Cas6_I-E,Cas1_I-E,Cas2_I-E	Ga0080574_TMP2619,Ga0080574_TMP2621,Ga0080574_TMP2622,Ga0080574_TMP2623,Ga0080574_TMP2624,Ga0080574_TMP2625	4194
A0A1Q2SPL5_9GAMM	trembl_bacteria	AGAAACACCCCCACGGGCGTGGGGAAGAC	ETPPRAWGR|KHPHGRGED|RNTPTGVGK	4	TAO_1708	AP014836	2017		Cas2_I-E,Cas1_I-E,Cas5_I-E,Cas7_I-E,Cas6_I-E	TAO_1709,TAO_1710,TAO_1711,TAO_1712,TAO_1713	1739
A0A1Q2SPM5_9GAMM	trembl_bacteria	AGAAACACCCCCACGGGCGTGGGGAAGAC	ETPPRAWGR|KHPHGRGED|RNTPTGVGK	4	TAO_1706	AP014836	2017		Cas2_I-E,Cas1_I-E,Cas5_I-E,Cas7_I-E,Cas6_I-E	TAO_1709,TAO_1710,TAO_1711,TAO_1712,TAO_1713	3391
A0A1Q2SPP6_9GAMM	trembl_bacteria	AGAAACACCCCCACGGGCGTGGGGAAGAC	ETPPRAWGR|KHPHGRGED|RNTPTGVGK	5	TAO_1707	AP014836	2017		Cas2_I-E,Cas1_I-E,Cas5_I-E,Cas7_I-E,Cas6_I-E	TAO_1709,TAO_1710,TAO_1711,TAO_1712,TAO_1713	1981
A0A1R3T3G6_9BACT	trembl_bacteria	ATTTCAATTCTACCTAGTACGATTAATGG	FQFYLVRLM|ISILPSTIN	4	PSM36_1761	LT605205	2017		Cas1_I-B,Cas2_I_II_III	PSM36_1757,PSM36_1758	5993
A0A1R3T5M3_9BACT	trembl_bacteria	ATTTCAATTCTACCTAGTACGATTAATGG	FQFYLVRLM|ISILPSTIN	3	PSM36_1760	LT605205	2017		Cas1_I-B,Cas2_I_II_III	PSM36_1757,PSM36_1758	4569
A0A1R3T7K2_9BACT	trembl_bacteria	ATTTCAATTCTACCTAGTACGATTAATGG	FQFYLVRLM|ISILPSTIN	5	PSM36_1759	LT605205	2017		Cas7_I-C,Cas1_I-B,Cas2_I_II_III	PSM36_1753,PSM36_1757,PSM36_1758	3570
A0A1R3X1X6_9RHOB	trembl_bacteria	CGGTTCATCCCCGCGTGTGCGGGGAACAG	GSSPRVRGT|RFIPACAGN|VHPRVCGEQ	10	SAMN05421849_2138	FTPS01000001	2017		Cas3_I,Cse1_I-E,Cas7_I-E,Cas5_I-E,Cas6_I-E,Cas1_I-E,Cas2_I-E	SAMN05421849_2130,SAMN05421849_2131,SAMN05421849_2133,SAMN05421849_2134,SAMN05421849_2135,SAMN05421849_2136,SAMN05421849_2137	57
A0A1S7LE83_MAGMO	trembl_bacteria	GTCGCCCCCTCCCACGGGGGCGTGGATTGAAAC	RPLPRGRGLK|SPPPTGAWIE	3	MAGMO_1039	LO017727	2017		Cas5_I-C,Cas7_I-C,Cas4_I-A_I-B_I-C_I-D_II-B,Cas1_I-C,Cas2_I_II_III	MAGMO_1033,MAGMO_1035,MAGMO_1036,MAGMO_1037,MAGMO_1038	659
A0A1S7LGN3_MAGMO	trembl_bacteria	GTCGCCCCCTCCCACGGGGGCGTGGATTGAAAC	RPLPRGRGLK|SPPPTGAWIE	3	MAGMO_1041	LO017727	2017		Cas5_I-C,Cas7_I-C,Cas4_I-A_I-B_I-C_I-D_II-B,Cas1_I-C,Cas2_I_II_III	MAGMO_1033,MAGMO_1035,MAGMO_1036,MAGMO_1037,MAGMO_1038	4425
A0A1S7LHF7_MAGMO	trembl_bacteria	GTTTCAATCCACGCCCCCGTGGGAGGGGGCGAC	FNPRPRGRGR|FQSTPPWEGA|VSIHAPVGGGD	5	MAGMO_1040	LO017727	2017		Cas5_I-C,Cas7_I-C,Cas4_I-A_I-B_I-C_I-D_II-B,Cas1_I-C,Cas2_I_II_III	MAGMO_1033,MAGMO_1035,MAGMO_1036,MAGMO_1037,MAGMO_1038	2747
A0A1W1IEP0_9LACT	trembl_bacteria	ATTTCAATCCACGCACTCATGTAGAGTGCGAC	FNPRTHVECD|FQSTHSCRVR	2	TPAS_1161	FWEY01000002	2017		Cas7_I-C,Cas4_I-A_I-B_I-C_I-D_II-B,Cas1_I-C	TPAS_1158,TPAS_1159,TPAS_1160	7147
A0A1W6MDG5_VIBVL	trembl_bacteria	GTTATCCGCCTCACTGGTGGCTTAAAGA	VIRLTGGLK|YPPHWWLK	6	FORC36_4747	CP015514	2017		Csy3_I-F	FORC36_4743	3718
A0A1W6MJB7_9FLAO	trembl_bacteria	GTTGTCAAAGATCACATCTTTTGGAATTCTGAAAGCAATTCACAAC	LSKITSFGILKAIHN|VVKDHIFWNSESNSQ	2	BST97_06685	CP019344	2017		Cas2_I_II_III,Cas1_II	BST97_06695,BST97_06700	3829
A0A1W6MJG2_9FLAO	trembl_bacteria	GTTGTCAAAGATCACATCTTTTGGAATTCTGAAAGCAATTCACAAC	LSKITSFGILKAIHN|VVKDHIFWNSESNSQ	2	BST97_06680	CP019344	2017		Cas2_I_II_III,Cas1_II	BST97_06695,BST97_06700	6025
A0A1W6MJR5_9FLAO	trembl_bacteria	GTTGTCAAAGATCACATCTTTTGGAATTCTGAAAGCAATTCACAAC	LSKITSFGILKAIHN|VVKDHIFWNSESNSQ	3	BST97_06690	CP019344	2017		Cas2_I_II_III,Cas1_II	BST97_06695,BST97_06700	3375
A0A1X3I1M2_ECOLX	trembl_bacteria	TTATCCCCGCTGACGCGGGGAACAT	IPADAGN|LSPLTRGT	2	EAMG_01129	ADIK01000039	2017		Cas2_I-E,Cas1_I-E,Cas6_I-E,Cas5_I-E,Cas7_I-E,Cse2_I-E,Cse1_I-E,Cas3_I	EAMG_01130,EAMG_01131,EAMG_01132,EAMG_01133,EAMG_01134,EAMG_01135,EAMG_01136,EAMG_01137	109
A0A1X3IWM4_ECOLX	trembl_bacteria	CGGTTTATCCCCGCTGGCGCGGGGAACACG,CGGTTTATCCCCGCTGGCGCGGGGAACACT,CGGTTTATCCCCGCTGGCGCGGGGAACACC,CGGTTTATCCCCGCTGGCGCGGGGAACACA	GLSPLARGT|RFIPAGAGNT|VYPRWRGEH	5	ECXG_00913	ADIZ01000031	2017		Cas3_I	ECXG_00914	4
A0A1X3LRR2_ECOLX	trembl_bacteria	ATGTTCCCCGCGTCAGCGGGGATAAACCG	MFPASAGIN|VPRVSGDKP	2	EAZG_02797	ADKD01000017	2017		Cas2_I-E,Cas1_I-E,Cas6_I-E,Cas5_I-E,Cas7_I-E,Cse2_I-E,Cse1_I-E,Cas3_I	EAZG_02798,EAZG_02799,EAZG_02800,EAZG_02801,EAZG_02802,EAZG_02803,EAZG_02804,EAZG_02805	219
A0A1X9LAJ0_MICAE	trembl_bacteria	CTCTATATTCTTTAGAGAAACTAATTGAATGGAAAC,GTCTCTACTCGCTAGAGAAACTAATTGAATGGAAAT,CTCTCTACTCGCTAGAGAAATTAATTGAATGGAAAC,GTCTCTACTCGCTAGAGAAATTAATTGAATGGAAAC,GTCTCTACTCGCTAGAGAAACTAATTGAATGGAAAC,GTCTCTACTCGCTAGAGAAACTTATTGAATGGAAAC,GTCTCTACTCGCTAGAAAAACTAATTGAATGGAAAC	LYSLEKLIEWK	2	BH695_3768	CP020771	2017		Cas1_I-C,Cmr3_III-B	BH695_3773,BH695_3777	2855
A0A1X9LAJ5_MICAE	trembl_bacteria	CTCTATATTCTTTAGAGAAACTAATTGAATGGAAAC,GTCTCTACTCGCTAGAGAAACTAATTGAATGGAAAT,CTCTCTACTCGCTAGAGAAATTAATTGAATGGAAAC,GTCTCTACTCGCTAGAGAAATTAATTGAATGGAAAC,GTCTCTACTCGCTAGAGAAACTAATTGAATGGAAAC,GTCTCTACTCGCTAGAGAAACTTATTGAATGGAAAC,GTCTCTACTCGCTAGAAAAACTAATTGAATGGAAAC	LYSLEKLIEWK	2	BH695_3769	CP020771	2017		Cas1_I-C,Cmr3_III-B	BH695_3773,BH695_3777	2706
A0A1X9LAK8_MICAE	trembl_bacteria	CTCTATATTCTTTAGAGAAACTAATTGAATGGAAAC,GTCTCTACTCGCTAGAGAAACTAATTGAATGGAAAT,CTCTCTACTCGCTAGAGAAATTAATTGAATGGAAAC,GTCTCTACTCGCTAGAGAAATTAATTGAATGGAAAC,GTCTCTACTCGCTAGAGAAACTAATTGAATGGAAAC,GTCTCTACTCGCTAGAGAAACTTATTGAATGGAAAC,GTCTCTACTCGCTAGAAAAACTAATTGAATGGAAAC	LYSLEKLIEWK	2	BH695_3766	CP020771	2017		Cas1_I-C	BH695_3773	3960
A0A1X9LAK9_MICAE	trembl_bacteria	CTCTATATTCTTTAGAGAAACTAATTGAATGGAAAC,GTCTCTACTCGCTAGAGAAACTAATTGAATGGAAAT,CTCTCTACTCGCTAGAGAAATTAATTGAATGGAAAC,GTCTCTACTCGCTAGAGAAATTAATTGAATGGAAAC,GTCTCTACTCGCTAGAGAAACTAATTGAATGGAAAC,GTCTCTACTCGCTAGAGAAACTTATTGAATGGAAAC,GTCTCTACTCGCTAGAAAAACTAATTGAATGGAAAC	LYSLEKLIEWK	2	BH695_3767	CP020771	2017		Cas1_I-C	BH695_3773	3221
A0A1X9LCA0_MICAE	trembl_bacteria	CTCTATATTCTTTAGAGAAACTAATTGAATGGAAAC,GTCTCTACTCGCTAGAGAAACTAATTGAATGGAAAT,CTCTCTACTCGCTAGAGAAATTAATTGAATGGAAAC,GTCTCTACTCGCTAGAGAAATTAATTGAATGGAAAC,GTCTCTACTCGCTAGAGAAACTAATTGAATGGAAAC,GTCTCTACTCGCTAGAGAAACTTATTGAATGGAAAC,GTCTCTACTCGCTAGAAAAACTAATTGAATGGAAAC	LYSLEKLIEWK	2	BH695_3764	CP020771	2017		Cas1_I-C	BH695_3773	4410
A0A1X9LDY3_MICAE	trembl_bacteria	CTCTATATTCTTTAGAGAAACTAATTGAATGGAAAC,GTCTCTACTCGCTAGAGAAACTAATTGAATGGAAAT,CTCTCTACTCGCTAGAGAAATTAATTGAATGGAAAC,GTCTCTACTCGCTAGAGAAATTAATTGAATGGAAAC,GTCTCTACTCGCTAGAGAAACTAATTGAATGGAAAC,GTCTCTACTCGCTAGAGAAACTTATTGAATGGAAAC,GTCTCTACTCGCTAGAAAAACTAATTGAATGGAAAC	LYSLEKLIEWK	2	BH695_3763	CP020771	2017		Cas1_I-C	BH695_3773	5432
A0A1X9LGH2_MICAE	trembl_bacteria	CTCTATATTCTTTAGAGAAACTAATTGAATGGAAAC,GTCTCTACTCGCTAGAGAAACTAATTGAATGGAAAT,CTCTCTACTCGCTAGAGAAATTAATTGAATGGAAAC,GTCTCTACTCGCTAGAGAAATTAATTGAATGGAAAC,GTCTCTACTCGCTAGAGAAACTAATTGAATGGAAAC,GTCTCTACTCGCTAGAGAAACTTATTGAATGGAAAC,GTCTCTACTCGCTAGAAAAACTAATTGAATGGAAAC	LYSLEKLIEWK	2	BH695_3771	CP020771	2017		Cas1_I-C,Cmr3_III-B	BH695_3773,BH695_3777	1468
A0A1Y6K333_9CHLR	trembl_bacteria	GGTGAAATACAAAATGAGCCCTTCGGGGCATTGAAAC	GEIQNEPFGALK	2	CFX1CAM_0979	LT859958	2017		Cas1_I-C	CFX1CAM_0978	290
A0A1Y6K3A7_9CHLR	trembl_bacteria	GGTGAAATACAAAATGAGCCCTTCGGGGCATTGAAAC	GEIQNEPFGALK	2	CFX1CAM_0981	LT859958	2017		Cas1_I-C	CFX1CAM_0978	1077
A0A1Z4VQ11_9GAMM	trembl_bacteria	GTTCGCCGCCGCGTAGGTGGCTTAGAAA	SPPRRWLR|VRRRVGGLE	3	FOKN1_1331	AP018052	2017		Csy3_I-F,Cas1_I-F	FOKN1_1325,FOKN1_1327	4388
A0A1Z4VQ12_9GAMM	trembl_bacteria	GTTCGCCGCCGCGTAGGTGGCTTAGAAA	SPPRRWLR|VRRRVGGLE	18	FOKN1_1328	AP018052	2017		Csy3_I-F,Cas1_I-F	FOKN1_1325,FOKN1_1327	1206
A0A1Z4VQ37_9GAMM	trembl_bacteria	GTTCGCCGCCGCGTAGGTGGCTTAGAAA	SPPRRWLR|VRRRVGGLE	7	FOKN1_1329	AP018052	2017		Csy3_I-F,Cas1_I-F	FOKN1_1325,FOKN1_1327	2586
A0A1Z4VQW8_9GAMM	trembl_bacteria	GTTCGCCGCCGCGTAGGTGGCTTAGAAA	SPPRRWLR|VRRRVGGLE	4	FOKN1_1330	AP018052	2017		Csy3_I-F,Cas1_I-F	FOKN1_1325,FOKN1_1327	3426
A0A212IVR9_9DELT	trembl_bacteria	GTTTCAATCCACGCTCCCGCACGGGGAGCGAC	FNPRSRTGSD|FQSTLPHGER|VSIHAPARGA	3	KM92DES2_10113	FLUP01000001	2017		Cas2_I_II_III,Cas1_I-C,Cas4_I-A_I-B_I-C_I-D_II-B,Cas7_I-C,Cas5_I-C	KM92DES2_10120,KM92DES2_10121,KM92DES2_10122,KM92DES2_10123,KM92DES2_10125	2840
A0A212IVS2_9DELT	trembl_bacteria	GTCGCTCCCCGTGCGGGAGCGTGGATTGAAAT,GTCGCTCCCCGTGCGGGAGCGTGGATTGAAAC	SLPVRERGLK|VAPRAGAWIE	2	KM92DES2_10114	FLUP01000001	2017		Cas2_I_II_III,Cas1_I-C,Cas4_I-A_I-B_I-C_I-D_II-B,Cas7_I-C,Cas5_I-C	KM92DES2_10120,KM92DES2_10121,KM92DES2_10122,KM92DES2_10123,KM92DES2_10125	2585
A0A212IVT1_9DELT	trembl_bacteria	GTCGCTCCCCGTGCGGGAACGTGGATTGAAAC	SLPVRERGLK|VAPRAGTWIE	4	KM92DES2_10112	FLUP01000001	2017		Cas2_I_II_III,Cas1_I-C,Cas4_I-A_I-B_I-C_I-D_II-B,Cas7_I-C,Cas5_I-C	KM92DES2_10120,KM92DES2_10121,KM92DES2_10122,KM92DES2_10123,KM92DES2_10125	3243
A0A212IVU1_9DELT	trembl_bacteria	GTTTCAATCCACGCTCCCGCACGGGGAGCGAC	FNPRSRTGSD|FQSTLPHGER|VSIHAPARGA	4	KM92DES2_10118	FLUP01000001	2017		Cas2_I_II_III,Cas1_I-C,Cas4_I-A_I-B_I-C_I-D_II-B,Cas7_I-C,Cas5_I-C	KM92DES2_10120,KM92DES2_10121,KM92DES2_10122,KM92DES2_10123,KM92DES2_10125	766
A0A212IVU7_9DELT	trembl_bacteria	GTCGCTCCCCGTGCGGGAGCGTGGATTGAAAT,GTCGCTCCCCGTGCGGGAGCGTGGATTGAAAC	SLPVRERGLK|VAPRAGAWIE	2	KM92DES2_10119	FLUP01000001	2017		Cas2_I_II_III,Cas1_I-C,Cas4_I-A_I-B_I-C_I-D_II-B,Cas7_I-C,Cas5_I-C	KM92DES2_10120,KM92DES2_10121,KM92DES2_10122,KM92DES2_10123,KM92DES2_10125	478
A0A212L003_9DELT	trembl_bacteria	GTTAACCGCCGCGTAGGCGGCTTAGAAG,GTTAACCGCCGCGTAGGCGGCTTAGAAA	VNRRVGGLE	6	KL86DES1_10710	FMJC01000001	2017		Cas1_I-F,Csy3_I-F,Csy2_I-F	KL86DES1_10720,KL86DES1_10722,KL86DES1_10723	3669
A0A212L013_9DELT	trembl_bacteria	GTTAACCGCCGCGTAGGCGGCTTAGAAG,GTTAACCGCCGCGTAGGCGGCTTAGAAA	VNRRVGGLE	7	KL86DES1_10716	FMJC01000001	2017		Cas1_I-F,Csy3_I-F,Csy2_I-F,Cas3_Cas2_I-F	KL86DES1_10720,KL86DES1_10722,KL86DES1_10723,KL86DES1_10725	1337
A0A212L019_9DELT	trembl_bacteria	GTTAACCGCCGCGTAGGCGGCTTAGAAG,GTTAACCGCCGCGTAGGCGGCTTAGAAA	VNRRVGGLE	3	KL86DES1_10714	FMJC01000001	2017		Cas1_I-F,Csy3_I-F,Csy2_I-F	KL86DES1_10720,KL86DES1_10722,KL86DES1_10723	2189
A0A212L041_9DELT	trembl_bacteria	GTTAACCGCCGCGTAGGCGGCTTAGAAG,GTTAACCGCCGCGTAGGCGGCTTAGAAA	VNRRVGGLE	5	KL86DES1_10717	FMJC01000001	2017		Cas1_I-F,Csy3_I-F,Csy2_I-F,Cas3_Cas2_I-F	KL86DES1_10720,KL86DES1_10722,KL86DES1_10723,KL86DES1_10725	863
A0A212L061_9DELT	trembl_bacteria	GTTAACCGCCGCGTAGGCGGCTTAGAAG,GTTAACCGCCGCGTAGGCGGCTTAGAAA	VNRRVGGLE	4	KL86DES1_10715	FMJC01000001	2017		Cas1_I-F,Csy3_I-F,Csy2_I-F,Cas3_Cas2_I-F	KL86DES1_10720,KL86DES1_10722,KL86DES1_10723,KL86DES1_10725	1952
A0A212L0A6_9DELT	trembl_bacteria	GTTAACCGCCGCGTAGGCGGCTTAGAAG,GTTAACCGCCGCGTAGGCGGCTTAGAAA	VNRRVGGLE	4	KL86DES1_10718	FMJC01000001	2017		Cas1_I-F,Csy3_I-F,Csy2_I-F,Cas3_Cas2_I-F	KL86DES1_10720,KL86DES1_10722,KL86DES1_10723,KL86DES1_10725	548
A0A212L0J2_9DELT	trembl_bacteria	GTTAACCGCCGCGTAGGCGGCTTAGAAG,GTTAACCGCCGCGTAGGCGGCTTAGAAA	VNRRVGGLE	5	KL86DES1_10713	FMJC01000001	2017		Cas1_I-F,Csy3_I-F,Csy2_I-F	KL86DES1_10720,KL86DES1_10722,KL86DES1_10723	2363
A0A212L0K2_9DELT	trembl_bacteria	GTTAACCGCCGCGTAGGCGGCTTAGAAG,GTTAACCGCCGCGTAGGCGGCTTAGAAA	VNRRVGGLE	6	KL86DES1_10719	FMJC01000001	2017		Cas1_I-F,Csy3_I-F,Csy2_I-F,Cas3_Cas2_I-F	KL86DES1_10720,KL86DES1_10722,KL86DES1_10723,KL86DES1_10725	71
A0A212M022_9FIRM	trembl_bacteria	ATTTCAATACATCTAATGTGTTCGTTGCCC	FNTSNVFVA|ISIHLMCSLP	4	KL86SPO_70010	FMJE01000007	2017		Cas5_I-B,Cas4_I-A_I-B_I-C_I-D_II-B,Cas1_I-B,Cas2_I_II_III	KL86SPO_70005,KL86SPO_70007,KL86SPO_70008,KL86SPO_70009	494
A0A212M045_9FIRM	trembl_bacteria	GGGCAACGAACACATTAGATGTATTGAAAT	ATNTLDVLK|GNEHIRCIE	2	KL86SPO_70011	FMJE01000007	2017		Cas5_I-B,Cas4_I-A_I-B_I-C_I-D_II-B,Cas1_I-B,Cas2_I_II_III	KL86SPO_70005,KL86SPO_70007,KL86SPO_70008,KL86SPO_70009	1389
A0A238DTG5_9BURK	trembl_bacteria	GTCTCGCTCGGGTTAAAACCCGGGCGTGGATTGAAAC	LARVKTRAWIE|VSLGLKPGRGLK	3	THIX_60892	FMBP01000008	2017		Cas2_I_II_III,Cas1_I-C,Cas4_I-A_I-B_I-C_I-D_II-B,Cas7_I-C,Cas5_I-C	THIX_60899,THIX_60900,THIX_60901,THIX_60904,THIX_60906	2826
A0A238DTH7_9BURK	trembl_bacteria	GTCTCGCTCGGGTTAAAACCCGGGCGTGGATTGAAAC	LARVKTRAWIE|VSLGLKPGRGLK	3	THIX_60897	FMBP01000008	2017		Cas2_I_II_III,Cas1_I-C,Cas4_I-A_I-B_I-C_I-D_II-B,Cas7_I-C,Cas5_I-C	THIX_60899,THIX_60900,THIX_60901,THIX_60904,THIX_60906	208
A0A238DTK5_9BURK	trembl_bacteria	GTCTCGCTCGGGTTAAAACCCGGGCGTGGATTGAAAC	LARVKTRAWIE|VSLGLKPGRGLK	3	THIX_60895	FMBP01000008	2017		Cas2_I_II_III,Cas1_I-C,Cas4_I-A_I-B_I-C_I-D_II-B,Cas7_I-C,Cas5_I-C	THIX_60899,THIX_60900,THIX_60901,THIX_60904,THIX_60906	1076
A0A238DTK6_9BURK	trembl_bacteria	GTCTCGCTCGGGTTAAAACCCGGGCGTGGATTGAAAC	LARVKTRAWIE|VSLGLKPGRGLK	3	THIX_60891	FMBP01000008	2017		Cas2_I_II_III,Cas1_I-C,Cas4_I-A_I-B_I-C_I-D_II-B,Cas7_I-C	THIX_60899,THIX_60900,THIX_60901,THIX_60904	4703
A0A238DTL1_9BURK	trembl_bacteria	GTCTCGCTCGGGTTAAAACCCGGGCGTGGATTGAAAC	LARVKTRAWIE|VSLGLKPGRGLK	9	THIX_60893	FMBP01000008	2017		Cas2_I_II_III,Cas1_I-C,Cas4_I-A_I-B_I-C_I-D_II-B,Cas7_I-C,Cas5_I-C	THIX_60899,THIX_60900,THIX_60901,THIX_60904,THIX_60906	2152
A0A238DTM6_9BURK	trembl_bacteria	GTTTCAATCCACGCCCGGGTTTTAACCCGAGCGAGAC	FNPRPGFNPSE|VSIHARVLTRAR	2	THIX_60890	FMBP01000008	2017		Cas2_I_II_III,Cas1_I-C,Cas4_I-A_I-B_I-C_I-D_II-B,Cas7_I-C	THIX_60899,THIX_60900,THIX_60901,THIX_60904	5510
A0A238DTP1_9BURK	trembl_bacteria	GTCTCGCTCGGGTTAAAACCCGGGCGTGGATTGAAAC	LARVKTRAWIE|VSLGLKPGRGLK	3	THIX_60894	FMBP01000008	2017		Cas2_I_II_III,Cas1_I-C,Cas4_I-A_I-B_I-C_I-D_II-B,Cas7_I-C,Cas5_I-C	THIX_60899,THIX_60900,THIX_60901,THIX_60904,THIX_60906	1320
A0A238DTP4_9BURK	trembl_bacteria	GTCTCGCTCGGGTTAAAACCCGGGCGTGGATTGAAAC	LARVKTRAWIE|VSLGLKPGRGLK	3	THIX_60888	FMBP01000008	2017		Cas2_I_II_III,Cas1_I-C,Cas4_I-A_I-B_I-C_I-D_II-B	THIX_60899,THIX_60900,THIX_60901	7401
A0A238DTU5_9BURK	trembl_bacteria	GTCTCGCTCGGGTTAAAACCCGGGCGTGGATTGAAAC	LARVKTRAWIE|VSLGLKPGRGLK	3	THIX_60896	FMBP01000008	2017		Cas2_I_II_III,Cas1_I-C,Cas4_I-A_I-B_I-C_I-D_II-B,Cas7_I-C,Cas5_I-C	THIX_60899,THIX_60900,THIX_60901,THIX_60904,THIX_60906	666
A0A239WJL9_9ACTN	trembl_bacteria	GTCTTCCCCGCCTACGCGGGGGTGAGCC	LPRLRGGE|VFPAYAGVS	2	SAMEA4412665_01149	LT906441	2017		Cas2_I-E,Cas1_I-E,Cas5_I-E,Cas7_I-E,Cse2_I-E,Cse1_I-E,Cas3_I	SAMEA4412665_01150,SAMEA4412665_01151,SAMEA4412665_01153,SAMEA4412665_01154,SAMEA4412665_01155,SAMEA4412665_01156,SAMEA4412665_01157	819
A0A239XZS1_9FIRM	trembl_bacteria	GTTTTAGAGATTTACAGAATTACACTACTCTCAAAC	FRDLQNYTTLK|VLEIYRITLLSN	3	SAMEA44547418_00039	LT906470	2017		Cas1_II,Cas2_I_II_III,Csn2	SAMEA44547418_00035,SAMEA44547418_00036,SAMEA44547418_00037	1441
A0A239Y0U0_9FIRM	trembl_bacteria	GTTTTAGAGATTTACAGAATTACACTACTCTCAAAC	FRDLQNYTTLK|VLEIYRITLLSN	9	SAMEA44547418_00038	LT906470	2017		Cas1_II,Cas2_I_II_III,Csn2	SAMEA44547418_00035,SAMEA44547418_00036,SAMEA44547418_00037	316
A0A246ED75_FUSNP	trembl_bacteria	GTTTCCGTCTCCTATCGGAGTTATATTCTCTCTTATT,GTTTCCGTCTCCTATCGGAGTTATATTCTCTCTTATC	FPSPIGVIFSLI|FRLLSELYSLL|VSVSYRSYILSY	4	CA839_00580	NHRT01000001	2017		Cas10_III,Csm2_III-A,Cas1_I-II-III,Cas2_I_II_III	CA839_00535,CA839_00540,CA839_00570,CA839_00575	107
A0A248LHS9_9NEIS	trembl_bacteria	CTTTCTAAGCTGCCTATCCGGCAGTGAAC,TTTTCTAAGCTGCCTATCCGGCAGTGAAC,TTTCTGAGCTGCCTATCCGGCAGTGAAC,TTTCTGAGCTGCCTGTCCGGCAGTGAAC,TTTCTAAGCTGCCTATCCGGCAGTGAAC,TTTCTAAGCTGCCTGTCCGGCAGTGAAC,TTTCTAAGCTGCCTGTCCGGAAGTGAAC,TTTCTAAGCTGCCTGAGCGGCAGTGAAC,TTTCTAAGCTGCCTATCCGGCAGTGAACA	FLSCLSGSE	5	LHGZ1_1193	CP022115	2017		Cas3_Cas2_I-F,Csy1_I-F,Csy2_I-F,Csy3_I-F	LHGZ1_1186,LHGZ1_1188,LHGZ1_1189,LHGZ1_1190	2145
A0A248LIL4_9NEIS	trembl_bacteria	CTTTCTAAGCTGCCTATCCGGCAGTGAAC,TTTTCTAAGCTGCCTATCCGGCAGTGAAC,TTTCTGAGCTGCCTATCCGGCAGTGAAC,TTTCTGAGCTGCCTGTCCGGCAGTGAAC,TTTCTAAGCTGCCTATCCGGCAGTGAAC,TTTCTAAGCTGCCTGTCCGGCAGTGAAC,TTTCTAAGCTGCCTGTCCGGAAGTGAAC,TTTCTAAGCTGCCTGAGCGGCAGTGAAC,TTTCTAAGCTGCCTATCCGGCAGTGAACA	FLSCLSGSE	13	LHGZ1_1192	CP022115	2017		Cas1_I-F,Cas3_Cas2_I-F,Csy1_I-F,Csy2_I-F,Csy3_I-F	LHGZ1_1185,LHGZ1_1186,LHGZ1_1188,LHGZ1_1189,LHGZ1_1190	855
A0A249N3B3_LACRH	trembl_bacteria	GTCTCAGGTAGATGTCAGGTCAATCAGTTCAAGAAC	SQVDVRSISSR|VSGRCQVNQFKN	2	N507_0935	CP006804	2017		Csn2,Cas1_II	N507_0936,N507_0938	415
A0A249N3C1_LACRH	trembl_bacteria	GTCTCAGGTAGATGTCAGGTCAATCAGTTCAAGAAC	SQVDVRSISSR|VSGRCQVNQFKN	3	N507_0933	CP006804	2017		Csn2,Cas1_II	N507_0936,N507_0938	1203
A0A249N3W2_LACRH	trembl_bacteria	GTCTCAGGTAGATGTCAGGTCAATCAGTTCAAGAAC	SQVDVRSISSR|VSGRCQVNQFKN	9	N507_0932	CP006804	2017		Csn2,Cas1_II	N507_0936,N507_0938	1656
A0A249N490_LACRH	trembl_bacteria	GTCTCAGGTAGATGTCAGGTCAATCAGTTCAAGAAC	SQVDVRSISSR|VSGRCQVNQFKN	3	N507_0934	CP006804	2017		Csn2,Cas1_II	N507_0936,N507_0938	1005
A0A251ZJ94_PLUGE	trembl_bacteria	CGGTTTATCCCCGCTGGCGCGGGGAACACG,CGGTTTATCCCCGCTGGCGCGGGGAACACT,CGGTTTATCCCCGCTGGCGCGGGGAACACC,CGGTTTATCCCCGCTGGCGCGGGGAACACA	GLSPLARGT|RFIPAGAGNT|VYPRWRGEH	12	AZ034_004664	NGRT01000002	2017		Cas7_I-E,Cse2_I-E,Cse1_I-E,Cas3_I	AZ034_004657,AZ034_004658,AZ034_004659,AZ034_004660	3564
A0A286M318_GRABC	trembl_bacteria	CGGTTCATCCCCGCGCAGGCGGGGAACAC,AGGTTCATCCCCGCGCAGGCGGGGAACAC	GSSPRRRGT|RFIPAQAGN|VHPRAGGEH	6	GbCGDNIH1_8018	CP000394	2017		Cas2_I-E,Cas1_I-E,Cas6_I-E,Cas5_I-E,Cas7_I-E,Cse2_I-E,Cse1_I-E,Cas3_I	GbCGDNIH1_1374,GbCGDNIH1_1375,GbCGDNIH1_1376,GbCGDNIH1_1377,GbCGDNIH1_1378,GbCGDNIH1_1379,GbCGDNIH1_1380,GbCGDNIH1_1381	1148
A0A286M357_GRABC	trembl_bacteria	GGTCTATCTCCGCGCACGCGGAGGAACC	GLSPRTRRN|SISAHAEE|VYLRARGGT	8	GbCGDNIH1_1701a	CP000394	2017		Cse2_I-E,Cas7_I-E,Cas5_I-E,Cas1_I-E,Cas2_I-E	GbCGDNIH1_1694,GbCGDNIH1_1695,GbCGDNIH1_1696,GbCGDNIH1_1698,GbCGDNIH1_1699	544
A0A286M358_GRABC	trembl_bacteria	GGTCTATCTCCGCGCACGCGGAGGAACC	GLSPRTRRN|SISAHAEE|VYLRARGGT	4	GbCGDNIH1_8033	CP000394	2017		Cse2_I-E,Cas7_I-E,Cas5_I-E,Cas1_I-E,Cas2_I-E	GbCGDNIH1_1694,GbCGDNIH1_1695,GbCGDNIH1_1696,GbCGDNIH1_1698,GbCGDNIH1_1699	1394
A0A286RH55_9PLAN	trembl_bacteria	AGTGTATCCGAGCGACGATTCCCCGCAAACCACAGC	CIRATIPRKPQ|SVSERRFPANHS|VYPSDDSPQTT	2	THTE_2702	CP018477	2017		Cas1_II	THTE_2714	4978
A0A286RH56_9PLAN	trembl_bacteria	GCTGTGGTTTGCGGGGAATCGTCGCTCGGATACACT	AVVCGESSLGYT|CGLRGIVARIH|LWFAGNRRSDT	2	THTE_2703	CP018477	2017		Cas1_II	THTE_2714	4577
A0A286RH77_9PLAN	trembl_bacteria	GCTGTGGTTTGCGGGGAATCGTCGCTCGGATACACT	AVVCGESSLGYT|CGLRGIVARIH|LWFAGNRRSDT	2	THTE_2706	CP018477	2017		Cas1_II	THTE_2714	3782
A0A286RH79_9PLAN	trembl_bacteria	AGTGTATCCGAGCGACGATTCCCCGCAAACCACAGC	CIRATIPRKPQ|SVSERRFPANHS|VYPSDDSPQTT	3	THTE_2711	CP018477	2017		Cas1_II	THTE_2714	842
A0A286RH97_9PLAN	trembl_bacteria	AGTGTATCCGAGCGACGATTCCCCGCAAACCACAGC	CIRATIPRKPQ|SVSERRFPANHS|VYPSDDSPQTT	16	THTE_2710	CP018477	2017		Cas1_II	THTE_2714	1171
A0A286RH99_9PLAN	trembl_bacteria	GCTGTGGTTTGCGGGGAATCGTCGCTCGGATACACT	AVVCGESSLGYT|CGLRGIVARIH|LWFAGNRRSDT	2	THTE_2704	CP018477	2017		Cas1_II	THTE_2714	4297
A0A286RLS1_9PLAN	trembl_bacteria	GTTTCAATCCCAACTTGGTTCGATTAAGAC,CTTTCAATCCCAACTTGGTTCGATTAAGAC,ATTTCAATCCCAACTTGGTTCGATTAAGAC	FNPNLVRLR|FQSQLGSIK	3	THTE_4322	CP018477	2017		Cas7_I-C,Cas3_I,Cas4_I-A_I-B_I-C_I-D_II-B,Cas1_I-B,Cas2_I_II_III,Cas6_I-A	THTE_4315,THTE_4317,THTE_4318,THTE_4319,THTE_4320,THTE_4321	480
A0A286RM16_9PLAN	trembl_bacteria	GTCTTAACCGCACCAAGTTGGGATTGAAAG,GTCTTAATCGCACCAAGTTGGGATTGAAAG,GTCTTAATCGCACCAAGTTGGGATTGAAAC,GTCTTAATCGAACCAAGTTGGGATTGAAAC,GTCTTAATCGAACCAAGTTGGGATTGAAAG,GTCTTAATCGAACCAAGTTGGGATTGAAAT	LNRTKLGLK	5	THTE_4414	CP018477	2017		Cas7_I-C,Cas5_I-B	THTE_4422,THTE_4423	5531
A0A286RM23_9PLAN	trembl_bacteria	GTTTCAATCCCAACTTGGTTCGATTAAGAC,CTTTCAATCCCAACTTGGTTCGATTAAGAC,ATTTCAATCCCAACTTGGTTCGATTAAGAC	FNPNLVRLR|FQSQLGSIK	2	THTE_4413	CP018477	2017		Cas7_I-C,Cas5_I-B	THTE_4422,THTE_4423	6341
A0A286RM72_9PLAN	trembl_bacteria	GTTTCAATCCCAACTTGGTTCGATTAAGAC,CTTTCAATCCCAACTTGGTTCGATTAAGAC,ATTTCAATCCCAACTTGGTTCGATTAAGAC	FNPNLVRLR|FQSQLGSIK	2	THTE_4440	CP018477	2017		Csx10,Csm3_III-A	THTE_4430,THTE_4431	5394
A0A291IH78_9GAMM	trembl_bacteria	AGGTTCATCCCCGCGGGTGCGGGGAACGG,CGGTTCATCCCCGCGGGTGCGGGGAACGC,CGGTTCATCCCCGCGGGTGCGGGGAACGG,AGGTTCATCCCCGCGGGTGCGGGGAACGC	GSSPRVRGT|RFIPAGAGN|VHPRGCGER	7	MKLM6_1310	CP023669	2017		Cse2_I-E,Cas7_I-E,Cas5_I-E,Cas6_I-E,Cas1_I-E	MKLM6_1300,MKLM6_1303,MKLM6_1304,MKLM6_1305,MKLM6_1308	465
A0A291IJ24_9GAMM	trembl_bacteria	GTCCGCCGCCGCACAGGCGGCTTAGAAA	PPPHRRLR|VRRRTGGLE	8	MKLM6_1950	CP023669	2017		Csy1_I-F,Csy2_I-F,Csy3_I-F	MKLM6_1945,MKLM6_1946,MKLM6_1947	3294
A0A291IJ47_9GAMM	trembl_bacteria	GTCCGCCGCCGCACAGGTGGCTTAGAAA	PPPHRWLR|VRRRTGGLE	11	MKLM6_1949	CP023669	2017		Cas1_I-F,Cas3_Cas2_I-F,Csy1_I-F,Csy2_I-F,Csy3_I-F	MKLM6_1943,MKLM6_1944,MKLM6_1945,MKLM6_1946,MKLM6_1947	884
A0A291IK94_9GAMM	trembl_bacteria	CCTTCAATGAGGCCCCGGCGGGAGGCCGGGGAATGC	FNEAPAGGRGM|PSMRPRREAGEC	2	MKLM6_2403	CP023669	2017		Cas1_I-C,Cas2_I_II_III	MKLM6_2401,MKLM6_2402	4178
A0A291IKD8_9GAMM	trembl_bacteria	CCTTCAATGAGGCCCCGGCGGGAGGCCGGGGAATGC	FNEAPAGGRGM|PSMRPRREAGEC	2	MKLM6_2404	CP023669	2017		Cas1_I-C,Cas2_I_II_III	MKLM6_2401,MKLM6_2402	4831
A0A291PCA0_9GAMM	trembl_bacteria	CGGGTTATCCCCGCGCCTGCGGGGATCGG	GLSPRLRGS|GYPRACGDR|RVIPAPAGI	13	BEI_3523	CP021435	2017		Cas2_I-E,Cas1_I-E,Cas6_I-E,Cas5_I-E,Cas7_I-E,Cse2_I-E,Cse1_I-E,Cas3_I	BEI_3524,BEI_3525,BEI_3526,BEI_3527,BEI_3528,BEI_3529,BEI_3530,BEI_3531	875
A0A291PCD6_9GAMM	trembl_bacteria	CGGGTTATCCCCGCGCCTGCGGGGATCGG	GLSPRLRGS|GYPRACGDR|RVIPAPAGI	2	BEI_3522	CP021435	2017		Cas2_I-E,Cas1_I-E,Cas6_I-E,Cas5_I-E,Cas7_I-E,Cse2_I-E,Cse1_I-E	BEI_3524,BEI_3525,BEI_3526,BEI_3527,BEI_3528,BEI_3529,BEI_3530	1803
A0A291RWL3_9NOCA	trembl_bacteria	GGGCTCATCCCCGCGCGTGCGGGGAGCAC	AHPRACGEH|GLIPARAGS|GSSPRVRGA	2	CRH09_11730	CP023778	2017		Cas3_I,Cse1_I-E,Cse2_I-E,Cas7_I-E,Cas5_I-E,Cas6_I-E,Cas1_I-E,Cas2_I-E	CRH09_11690,CRH09_11695,CRH09_11700,CRH09_11705,CRH09_11710,CRH09_11715,CRH09_11720,CRH09_11725	32
A0A292IIS3_9MOLU	trembl_bacteria	GTTTTGTAGCGGTATCATACTTATGTAGTCTAAAAC	FVAVSYLCSLK	4	MAMA39_07070	HG937516	2017		Cas2_I_II_III,Cas1_II	MAMA39_07100,MAMA39_07110	1721
A0A292IJG2_9MOLU	trembl_bacteria	GTTTTGTAGCGGTATCATACTTATGTAGTCTAAAAC	FVAVSYLCSLK	9	MAMA39_07060	HG937516	2017		Cas2_I_II_III,Cas1_II	MAMA39_07100,MAMA39_07110	4100
A0A292IJG7_9MOLU	trembl_bacteria	GTTTTAGACTACATAAGTATGATACCGCTACAAAAC	FRLHKYDTATK|VLDYISMIPLQN	3	MAMA39_07080	HG937516	2017		Cas2_I_II_III,Cas1_II	MAMA39_07100,MAMA39_07110	1114
A0A2K4P5K3_ECOLX	trembl_bacteria	CGGTTTATCCCCGCTGGCGCGGGGAAC	GLSPLARG|RFIPAGAGN|VYPRWRGE	2	EC1094V2_939	LT883142	2018		Cas3_I,Cse2_I-E,Cas7_I-E,Cas5_I-E,Cas6_I-E,Cas1_I-E,Cas2_I-E	EC1094V2_928,EC1094V2_933,EC1094V2_934,EC1094V2_935,EC1094V2_936,EC1094V2_937,EC1094V2_938	101
A0A2K4P5K6_ECOLX	trembl_bacteria	CGGTTTATCCCCGCTGGCGCGGGGAAC	GLSPLARG|RFIPAGAGN|VYPRWRGE	4	EC1094V2_942	LT883142	2018		Cas3_I,Cse2_I-E,Cas7_I-E,Cas5_I-E,Cas6_I-E,Cas1_I-E,Cas2_I-E	EC1094V2_928,EC1094V2_933,EC1094V2_934,EC1094V2_935,EC1094V2_936,EC1094V2_937,EC1094V2_938	629
A0A2K4P5K9_ECOLX	trembl_bacteria	CGGTTTATCCCCGCTGGCGCGGGGAAC	GLSPLARG|RFIPAGAGN|VYPRWRGE	2	EC1094V2_941	LT883142	2018		Cas3_I,Cse2_I-E,Cas7_I-E,Cas5_I-E,Cas6_I-E,Cas1_I-E,Cas2_I-E	EC1094V2_928,EC1094V2_933,EC1094V2_934,EC1094V2_935,EC1094V2_936,EC1094V2_937,EC1094V2_938	440
A0A2K4P5L5_ECOLX	trembl_bacteria	CGGTTTATCCCCGCTGGCGCGGGGAAC	GLSPLARG|RFIPAGAGN|VYPRWRGE	3	EC1094V2_940	LT883142	2018		Cas3_I,Cse2_I-E,Cas7_I-E,Cas5_I-E,Cas6_I-E,Cas1_I-E,Cas2_I-E	EC1094V2_928,EC1094V2_933,EC1094V2_934,EC1094V2_935,EC1094V2_936,EC1094V2_937,EC1094V2_938	220
A0A2N0SMX2_BIFLN	trembl_bacteria	ATTTCAATCCACGCACCCCAGTGGGGTGCGAC	FNPRTPVGCD|FQSTHPSGVR|ISIHAPQWGA	10	DPC6317_1488	PJDQ01000011	2018		Cas2_I_II_III,Cas1_I-C,Cas4_I-A_I-B_I-C_I-D_II-B,Cas7_I-C,Cas5_I-C	DPC6317_1489,DPC6317_1490,DPC6317_1491,DPC6317_1492,DPC6317_1494	1618
A0A2R4GU27_RHOPL	trembl_bacteria	GTTTCGATCCACGCTCCCGCGCGGGGAGCGAC	FDPRSRAGSD|FRSTLPRGER|VSIHAPARGA	14	RPYSC3_24030	CP019967	2018		Cas2_I_II_III,Cas1_I-C,Cas4_I-A_I-B_I-C_I-D_II-B,Cas7_I-C,Cas5_I-C	RPYSC3_24040,RPYSC3_24050,RPYSC3_24060,RPYSC3_24070,RPYSC3_24090	831
A0A2R4GU44_RHOPL	trembl_bacteria	GTTTCGATCCACGCTCCCGCGCGGGGAGCGAC	FDPRSRAGSD|FRSTLPRGER|VSIHAPARGA	22	RPYSC3_24020	CP019967	2018		Cas2_I_II_III,Cas1_I-C,Cas4_I-A_I-B_I-C_I-D_II-B,Cas7_I-C,Cas5_I-C	RPYSC3_24040,RPYSC3_24050,RPYSC3_24060,RPYSC3_24070,RPYSC3_24090	2358
A0A2R4GUX1_RHOPL	trembl_bacteria	GTTTCGATCCACGCTCCCGCGCGGGGAGCGAC	FDPRSRAGSD|FRSTLPRGER|VSIHAPARGA	10	RPYSC3_24010	CP019967	2018		Cas2_I_II_III,Cas1_I-C,Cas4_I-A_I-B_I-C_I-D_II-B,Cas7_I-C,Cas5_I-C	RPYSC3_24040,RPYSC3_24050,RPYSC3_24060,RPYSC3_24070,RPYSC3_24090	4119
A0A2S9VMQ8_LACPE	trembl_bacteria	CTATTCCCCGTGTATACGGGGGTGATCC	IPRVYGGD|LFPVYTGVI	2	C6Y09_09785	PVOA01000082	2018		Cas3_I,Cse2_I-E,Cas7_I-E,Cas5_I-E,Cas6_I-E	C6Y09_09790,C6Y09_09800,C6Y09_09805,C6Y09_09810,C6Y09_09815	2337
A0A2T4TGJ2_9BACT	trembl_bacteria	GTTGTGATTTGCTTGAAAAGTCTTACCTTTGTGGTATCAATAACAAC	CDLLEKSYLCGINNN|VVICLKSLTFVVSIT	2	AXF23_03680	PYXE01000001	2018		Cas2_I_II_III,Cas1_II	AXF23_03695,AXF23_03700	3334
A0A2T4TGJ8_9BACT	trembl_bacteria	GTTGTGATTTGCTTGAAAAGTCTTACCTTTGTGGTATCAATAACAAC	CDLLEKSYLCGINNN|VVICLKSLTFVVSIT	3	AXF23_03675	PYXE01000001	2018		Cas2_I_II_III,Cas1_II	AXF23_03695,AXF23_03700	3826
A0A2T4TGK0_9BACT	trembl_bacteria	GTTGTGATTTGCTTGAAAAGTCTTACCTTTGTGGTATCAATAACAAC	CDLLEKSYLCGINNN|VVICLKSLTFVVSIT	4	AXF23_03685	PYXE01000001	2018		Cas2_I_II_III,Cas1_II	AXF23_03695,AXF23_03700	3045
A0A2X1QI47_KLEPN	trembl_bacteria	GTCTTCCCCACATGCGTGGGGGTGTTTT,GTCTTCCCCACATGCGTGGGGGTGTTTC	LPHMRGGV|SSPHAWGCF|VFPTCVGVF	9	NCTC9601_03183	UASN01000020	2018		Cas1_I-E,Cas5_I-E,Cas7_I-E,Cas6_I-E,Cse2_I-E,Cas3_I	NCTC9601_03174,NCTC9601_03175,NCTC9601_03176,NCTC9601_03177,NCTC9601_03178,NCTC9601_03181	1778
A0A2X1UM34_9BURK	trembl_bacteria	TTTATAAGCTGCCTATACGGCAGAGAAC	FISCLYGRE|YKLPIRQR	16	NCTC11009_01450	UATH01000001	2018		Csy3_I-F,Csy2_I-F,Csy1_I-F	NCTC11009_01452,NCTC11009_01453,NCTC11009_01454	3024
A0A2X1WNA2_9BURK	trembl_bacteria	TTTATAAGCTGCCTATACGGCAGAGAAC	FISCLYGRE|YKLPIRQR	6	NCTC11009_01449	UATH01000001	2018		Csy3_I-F,Csy2_I-F,Csy1_I-F	NCTC11009_01452,NCTC11009_01453,NCTC11009_01454	4530
A0A2X1XTR9_9FIRM	trembl_bacteria	GGATCACCCCTGCATGTGCGGGGACTAC	DHPCMCGDY|GSPLHVRGL|ITPACAGT	4	NCTC13076_00463	UATM01000032	2018		Cas2_I-E,Cas1_I-E,Cas7_I-E,Cse2_I-E	NCTC13076_00466,NCTC13076_00467,NCTC13076_00470,NCTC13076_00471	1647
A0A2X1YG45_9FIRM	trembl_bacteria	GGATCACCCCTGCATATGCGGGGACTAC	DHPCICGDY|GSPLHMRGL|ITPAYAGT	9	NCTC13076_00464	UATM01000032	2018		Cas2_I-E,Cas1_I-E,Cas7_I-E,Cse2_I-E,Cas3_I	NCTC13076_00466,NCTC13076_00467,NCTC13076_00470,NCTC13076_00471,NCTC13076_00473	375
A0A2X2L5M9_9FUSO	trembl_bacteria	CATTCACATTATTCAAATTTACCAAGAATCTGTATC	FTLFKFTKNLY|HSHYSNLPRICI|IHIIQIYQESV	7	NCTC10651_00565	UAVA01000002	2018		Cas1_II,Cas2_I_II_III	NCTC10651_00563,NCTC10651_00564	2124
A0A2X2VRE4_9FIRM	trembl_bacteria	ATTTCAATCCACTCCACCGCGAGGGTGGAGAC	FNPLHREGGD|FQSTPPRGWR|ISIHSTARVE	8	NCTC11224_00833	UAVW01000001	2018		Cas3_I,Cas5_I-C,Cas7_I-C,Cas4_I-A_I-B_I-C_I-D_II-B,Cas1_I-C,Cas2_I_II_III	NCTC11224_00825,NCTC11224_00826,NCTC11224_00828,NCTC11224_00829,NCTC11224_00830,NCTC11224_00831	1262
A0A2X2VSI6_9FIRM	trembl_bacteria	ATTTCAATCCACTCCACCGCGAGGGTGGAGAC	FNPLHREGGD|FQSTPPRGWR|ISIHSTARVE	10	NCTC11224_00832	UAVW01000001	2018		Cas3_I,Cas5_I-C,Cas7_I-C,Cas4_I-A_I-B_I-C_I-D_II-B,Cas1_I-C,Cas2_I_II_III	NCTC11224_00825,NCTC11224_00826,NCTC11224_00828,NCTC11224_00829,NCTC11224_00830,NCTC11224_00831	0
A0A2X4FAW3_PSEAI	trembl_bacteria	GGAACTACCTCCGCATACGCGGAGAAAAA,GGAACTACCTCCGCATACGCGGAGAAAAG	ELPPHTRRK|GTTSAYAEK|NYLRIRGEK	10	NCTC13718_00531	LS483402	2018		Cas2_I-E,Cas1_I-E,Cas3_I,Cas7_I-E,Cas5_I-E	NCTC13718_00533,NCTC13718_00534,NCTC13718_00535,NCTC13718_00539,NCTC13718_00540	738
A0A2X4PMT3_9PORP	trembl_bacteria	CTCTCAATCGCACCATATTGGAATTGAAAA,CTCTCAATCGCACCATATTGGAATTGAAAC	LNRTILELK|SQSHHIGIE	2	NCTC12858_01571	LS483447	2018		Cas4_I-A_I-B_I-C_I-D_II-B,Cas1_I-B,Cas2_I_II_III	NCTC12858_01561,NCTC12858_01562,NCTC12858_01563	5792
A0A2X4PQA5_9PORP	trembl_bacteria	TTTTCAATTCCAATATGGTGCGATTGAGAG,GTTTCAATTCCAATATGGTGCGATTGAGAG	FNSNMVRLR|FQFQYGAIE	4	NCTC12858_01564	LS483447	2018		Cas4_I-A_I-B_I-C_I-D_II-B,Cas1_I-B,Cas2_I_II_III	NCTC12858_01561,NCTC12858_01562,NCTC12858_01563	1588
A0A2X4RKV3_HAEHA	trembl_bacteria	GTCTCAATCCCTTTGGAACAGGGCAATGTCTTTCGAC	LNPFGTGQCLS|SQSLWNRAMSFD|VSIPLEQGNVFR	3	NCTC10839_01015	LS483458	2018		Csm3_III-A,Csx16_III-U,Csx1_III-U,Cas2_I_II_III,Cas1_I-II-III,Cas2_I_II_III	NCTC10839_01004,NCTC10839_01008,NCTC10839_01010,NCTC10839_01012,NCTC10839_01013,NCTC10839_01014	582
A0A2X4UAA0_9GAMM	trembl_bacteria	GTCTTCTCCACGTACGTGGAGGTGTTTC	LLHVRGGV|SSPRTWRCF|VFSTYVEVF	7	NCTC12151_00618	LS483470	2018		Cse1_I-E,Cse2_I-E,Cas6_I-E,Cas7_I-E,Cas5_I-E,Cas1_I-E,Cas2_I-E	NCTC12151_00610,NCTC12151_00611,NCTC12151_00612,NCTC12151_00613,NCTC12151_00614,NCTC12151_00615,NCTC12151_00616	1921
A0A2X4USV1_9GAMM	trembl_bacteria	GAAACACCTCCACGTACGTGGAGAAGAC	ETPPRTWRR|KHLHVRGED|NTSTYVEK	11	NCTC12151_00617	LS483470	2018		Cas3_I,Cse1_I-E,Cse2_I-E,Cas6_I-E,Cas7_I-E,Cas5_I-E,Cas1_I-E,Cas2_I-E	NCTC12151_00609,NCTC12151_00610,NCTC12151_00611,NCTC12151_00612,NCTC12151_00613,NCTC12151_00614,NCTC12151_00615,NCTC12151_00616	781
A0A2Y8KK88_ECOLX	trembl_bacteria	CGGTTTATCCCCGCTGGCGCGGGGAACACG,CGGTTTATCCCCGCTGGCGCGGGGAACACT,CGGTTTATCCCCGCTGGCGCGGGGAACACC,CGGTTTATCCCCGCTGGCGCGGGGAACACA	GLSPLARGT|RFIPAGAGNT|VYPRWRGEH	12	SAMEA3472090_00103	UEJU01000001	2018		Cas2_I-E,Cas1_I-E,Cas6_I-E,Cas5_I-E,Cas7_I-E,Cse2_I-E,Cse1_I-E,Cas3_I	SAMEA3472090_00104,SAMEA3472090_00105,SAMEA3472090_00106,SAMEA3472090_00107,SAMEA3472090_00108,SAMEA3472090_00109,SAMEA3472090_00110,SAMEA3472090_00111	639
A0A2Z2H6F5_9GAMM	trembl_bacteria	TTTCTGAGCTGCCTGGGCGGCAGCGAAC	FLSCLGGSE|SELPGRQR	2	B9G99_08895	CP021323	2018		Csy3_I-F,Csy2_I-F,Csy1_I-F,Cas3_Cas2_I-F,Cas1_I-F	B9G99_08860,B9G99_08865,B9G99_08870,B9G99_08875,B9G99_08880	949
A0A2Z5QZF1_9MICC	trembl_bacteria	GTGTTCCCCGCATACGTGGGGATGAGCCA,GTGTTCCCCGCATACGTGGGGATGAGCCC	VFPAYVGMS|VPRIRGDEP	3	RA11412_1576	AP017895	2018		Cse1_I-E,Cas7_I-E,Cas5_I-E	RA11412_1568,RA11412_1570,RA11412_1571	2443
A0A2Z5QZG6_9MICC	trembl_bacteria	TGGCTCATCCCCACGTATGCGGGGAACAC	AHPHVCGEH|GSSPRMRGT|WLIPTYAGN	2	RA11412_1586	AP017895	2018		Cas7_I-E,Cas5_I-E	RA11412_1570,RA11412_1571	6093
A0A2Z5QZI6_9MICC	trembl_bacteria	GGGCTCATCCCCACGTATGCGGGGAACAC	AHPHVCGEH|GLIPTYAGN|GSSPRMRGT	8	RA11412_1583	AP017895	2018		Cse1_I-E,Cas7_I-E,Cas5_I-E	RA11412_1568,RA11412_1570,RA11412_1571	5172
A0A2Z5QZJ4_9MICC	trembl_bacteria	TGGCTCATCCCCACGTATGCGGGGAACAC	AHPHVCGEH|GSSPRMRGT|WLIPTYAGN	2	RA11412_1579	AP017895	2018		Cse1_I-E,Cas7_I-E,Cas5_I-E	RA11412_1568,RA11412_1570,RA11412_1571	3642
A0A2Z5QZK4_9MICC	trembl_bacteria	GGGCTCATCCCCACGTATGCGGGGAACAC	AHPHVCGEH|GLIPTYAGN|GSSPRMRGT	3	RA11412_1589	AP017895	2018		Cas7_I-E,Cas5_I-E	RA11412_1570,RA11412_1571	6701
A0A2Z5QZK5_9MICC	trembl_bacteria	GGGCTCATCCCCACGTATGCGGGGAACAC	AHPHVCGEH|GLIPTYAGN|GSSPRMRGT	7	RA11412_1578	AP017895	2018		Cse1_I-E,Cas7_I-E,Cas5_I-E	RA11412_1568,RA11412_1570,RA11412_1571	3232
A0A2Z5QZL4_9MICC	trembl_bacteria	GGGCTCATCCCCACGTATGCGGGGAACAC	AHPHVCGEH|GLIPTYAGN|GSSPRMRGT	5	RA11412_1588	AP017895	2018		Cas7_I-E,Cas5_I-E	RA11412_1570,RA11412_1571	6316
A0A2Z5QZT8_9MICC	trembl_bacteria	GTGTTCCCCGCATACGTGGGGATGAGCCA,GTGTTCCCCGCATACGTGGGGATGAGCCC	VFPAYVGMS|VPRIRGDEP	2	RA11412_1577	AP017895	2018		Cse1_I-E,Cas7_I-E,Cas5_I-E	RA11412_1568,RA11412_1570,RA11412_1571	2929
A0A2Z5QZU0_9MICC	trembl_bacteria	GGGCTCATCCCCACGTATGCGGGGAACAC	AHPHVCGEH|GLIPTYAGN|GSSPRMRGT	2	RA11412_1584	AP017895	2018		Cse1_I-E,Cas7_I-E,Cas5_I-E	RA11412_1568,RA11412_1570,RA11412_1571	5666
A0A2Z5QZU6_9MICC	trembl_bacteria	GGGCTCATCCCCACGTATGCGGGGAACAC	AHPHVCGEH|GLIPTYAGN|GSSPRMRGT	2	RA11412_1587	AP017895	2018		Cas7_I-E,Cas5_I-E	RA11412_1570,RA11412_1571	6267
A0A2Z5R013_9MICC	trembl_bacteria	GGGCTCATCCCCACGTATGCGGGGAACAC	AHPHVCGEH|GLIPTYAGN|GSSPRMRGT	2	RA11412_1582	AP017895	2018		Cse1_I-E,Cas7_I-E,Cas5_I-E	RA11412_1568,RA11412_1570,RA11412_1571	5057
A0A2Z5R037_9MICC	trembl_bacteria	TGGCTCATCCCCACGTATGCGGGGAACAC	AHPHVCGEH|GSSPRMRGT|WLIPTYAGN	2	RA11412_1581	AP017895	2018		Cse1_I-E,Cas7_I-E,Cas5_I-E	RA11412_1568,RA11412_1570,RA11412_1571	4868
A0A2Z5R078_9MICC	trembl_bacteria	GGGCTCATCCCCACGTATGCGGGGAACAC	AHPHVCGEH|GLIPTYAGN|GSSPRMRGT	2	RA11412_1575	AP017895	2018		Cse1_I-E,Cas7_I-E,Cas5_I-E	RA11412_1568,RA11412_1570,RA11412_1571	2244
A0A2Z5R088_9MICC	trembl_bacteria	GGGCTCATCCCCACGTATGCGGGGAACAC	AHPHVCGEH|GLIPTYAGN|GSSPRMRGT	2	RA11412_1585	AP017895	2018		Cas7_I-E,Cas5_I-E	RA11412_1570,RA11412_1571	5971
A0A2Z5R3R7_9MICC	trembl_bacteria	GGGCTCATCCCCACGTATGCGGGGAACAC	AHPHVCGEH|GLIPTYAGN|GSSPRMRGT	3	RA11412_1580	AP017895	2018		Cse1_I-E,Cas7_I-E,Cas5_I-E	RA11412_1568,RA11412_1570,RA11412_1571	4001
A0A2Z5R3R9_9MICC	trembl_bacteria	GGGCTCATCCCCACGTATGCGGGGAACAC	AHPHVCGEH|GLIPTYAGN|GSSPRMRGT	2	RA11412_1590	AP017895	2018		Cas7_I-E,Cas5_I-E	RA11412_1570,RA11412_1571	6935
A0A330M4N8_9GAMM	trembl_bacteria	TTTCTTAGCTGCCTGTGCGGCAGTGAAC	FLAACAAVN|FLSCLCGSE	3	SHEWBE_3706	LS483452	2018		Cas1_I-F	SHEWBE_3714	7570
A0A330M5W9_9GAMM	trembl_bacteria	GTTCACTGCCGCACAGGCAGCTTAGAAAC,GTTCACTGCCGCACAGGCAGCTTAGAAAT	SLPHRQLRN|VHCRTGSLE	2	SHEWBE_3708	LS483452	2018		Cas1_I-F	SHEWBE_3714	6966
A0A330M6A9_9GAMM	trembl_bacteria	TTTCTTAGCTGCCTGTGCGGCAGTGAAC	FLAACAAVN|FLSCLCGSE	4	SHEWBE_3705	LS483452	2018		Cas1_I-F	SHEWBE_3714	8374
A0A330M6E7_9GAMM	trembl_bacteria	GTTCACTGCCGCACAGGCAGCTTAGAAAC,GTTCACTGCCGCACAGGCAGCTTAGAAAT	SLPHRQLRN|VHCRTGSLE	4	SHEWBE_3709	LS483452	2018		Cas1_I-F	SHEWBE_3714	6567
A0A330M9J7_9GAMM	trembl_bacteria	CCTCGCTGCCGCACAGGCAGCTCAGAAA,CCTCGCTGCCGCACAGGCAGCTCAGAAG	LAAAQAAQK|PRCRTGSSE|SLPHRQLR	2	SHEWBE_3707	LS483452	2018		Cas1_I-F	SHEWBE_3714	7217
A0A330MCZ3_9GAMM	trembl_bacteria	GTTCACTGCCGCACAGGCAGCTTAGAAAC,GTTCACTGCCGCACAGGCAGCTTAGAAAT	SLPHRQLRN|VHCRTGSLE	6	SHEWBE_3704	LS483452	2018		Cas1_I-F	SHEWBE_3714	8595
A0A330PD00_9BACT	trembl_bacteria	GTTTCGAATCAACCAAAGAGGGATATAAAC	FESTKEGYK|VSNQPKRDIN	4	MESINF_1259	LS974202	2018		Cas8a1_I-A,Cas7_I-C,Cas3_I	MESINF_1255,MESINF_1256,MESINF_1258	219
A0A330PFW1_9BACT	trembl_bacteria	GTTTATATCCCTCTTTGGTTGATTCGAAAC	LYPSLVDSK|VYIPLWLIRN	3	MESINF_1260	LS974202	2018		Cas8a1_I-A,Cas7_I-C,Cas3_I,Cas6_I-A	MESINF_1255,MESINF_1256,MESINF_1258,MESINF_1266	955
A0A330PGY0_9BACT	trembl_bacteria	GTTTCAATTCCTCATAGGTAGTCTGGAAGC	FQFLIGSLE	2	MESINF_1283	LS974202	2018		Cas10_III	MESINF_1277	4562
A0A330PH44_9BACT	trembl_bacteria	GTTTCGAATCAACCAAAGAGGGATATAAAC	FESTKEGYK|VSNQPKRDIN	2	MESINF_1261	LS974202	2018		Cas8a1_I-A,Cas7_I-C,Cas3_I,Cas6_I-A	MESINF_1255,MESINF_1256,MESINF_1258,MESINF_1266	1586
A0A330PH58_9BACT	trembl_bacteria	GCTTCCAGACTACCTATGAGGAATTGAAAC	FQTTYEELK	3	MESINF_1281	LS974202	2018		Cas10_III	MESINF_1277	3799
A0A345UJW2_9BACT	trembl_bacteria	AATATCTGAAATCCCAATCTCAGTTCAAATCACAGC	ISEIPISVQIT|YLKSQSQFKSQ	9	CYPRO_1508	CP027806	2018		Cas2_I_II_III,Cas1_II	CYPRO_1509,CYPRO_1510	2397
A0A345Z4S4_9MOLU	trembl_bacteria	GTTTTAGCACAACACAATTTTACAAGGTACCATAAC	VLAQHNFTRYHN	8	SALLE_v1c09330	CP031376	2018		Cas2_I_II_III,Cas1_II	SALLE_v1c09350,SALLE_v1c09360	3336
A0A347B2W1_9BACT	trembl_bacteria	GTTGTGAATTGCTTCAAAATGTGTATCTTTGCAGTAGCAAGCACAAT	CELLQNVYLCSSKHN|VVNCFKMCIFAVAST	2	DYJ25_08505	CP032057	2018		Cas1_II,Cas2_I_II_III	DYJ25_08495,DYJ25_08500	1566
A0A347UAJ9_9PROT	trembl_bacteria	GTCTCAAAATAACTACCTCTCTTGGAGAGAGGTTTTC	LKITTSLGERF|SQNNYLSWREVF	3	AELL_2247	CP032097	2018		Cmr6_III-B,Cas1_I-II-III,Cas2_I_II_III	AELL_2244,AELL_2245,AELL_2246	1575
A0A369QFG8_9BACT	trembl_bacteria	CCTTTAACCGTACCATGTTGGAATTGAAAT,CCTTTAATCGTACCATGTTGGAATTGAAAT	FNRTMLELK	4	AHMF7616_00898	QASA01000001	2018		Cas7_I-C,Cas3_I,Cas4_I-A_I-B_I-C_I-D_II-B,Cas1_I-B,Cas2_I_II_III	AHMF7616_00891,AHMF7616_00893,AHMF7616_00894,AHMF7616_00895,AHMF7616_00896	2281
A0A375A646_9GAMM	trembl_bacteria	CGGTTTATCCCCGCTGGCGCGGGGAACACG,CGGTTTATCCCCGCTGGCGCGGGGAACACT,CGGTTTATCCCCGCTGGCGCGGGGAACACC,CGGTTTATCCCCGCTGGCGCGGGGAACACA	GLSPLARGT|RFIPAGAGNT|VYPRWRGEH	6	DAQ1742_00457	LT615367	2018		Cas3_I,Cse1_I-E,Cse2_I-E,Cas7_I-E,Cas5_I-E,Cas6_I-E,Cas1_I-E,Cas2_I-E	DAQ1742_00446,DAQ1742_00447,DAQ1742_00448,DAQ1742_00449,DAQ1742_00450,DAQ1742_00451,DAQ1742_00452,DAQ1742_00453	920
A0A375A691_9GAMM	trembl_bacteria	TGGTTTATCCCCGCTGGCGCGGGGAACAC	GLSPLARGT|VYPRWRGEH|WFIPAGAGN	2	DAQ1742_00454	LT615367	2018		Cas3_I,Cse1_I-E,Cse2_I-E,Cas7_I-E,Cas5_I-E,Cas6_I-E,Cas1_I-E,Cas2_I-E	DAQ1742_00446,DAQ1742_00447,DAQ1742_00448,DAQ1742_00449,DAQ1742_00450,DAQ1742_00451,DAQ1742_00452,DAQ1742_00453	126
A0A375A6F4_9GAMM	trembl_bacteria	ATGTTCCCCGCGCCAGCGGGGATAAACCG	MFPAPAGIN|VPRASGDKP	2	DAQ1742_00456	LT615367	2018		Cas3_I,Cse1_I-E,Cse2_I-E,Cas7_I-E,Cas5_I-E,Cas6_I-E,Cas1_I-E,Cas2_I-E	DAQ1742_00446,DAQ1742_00447,DAQ1742_00448,DAQ1742_00449,DAQ1742_00450,DAQ1742_00451,DAQ1742_00452,DAQ1742_00453	755
A0A375A6K6_9GAMM	trembl_bacteria	GTGTTCCCCGCGCCAGCGGGGATAA	VFPAPAGI|VPRASGD	2	DAQ1742_00455	LT615367	2018		Cas3_I,Cse1_I-E,Cse2_I-E,Cas7_I-E,Cas5_I-E,Cas6_I-E,Cas1_I-E,Cas2_I-E	DAQ1742_00446,DAQ1742_00447,DAQ1742_00448,DAQ1742_00449,DAQ1742_00450,DAQ1742_00451,DAQ1742_00452,DAQ1742_00453	676
A0A375A7D8_9GAMM	trembl_bacteria	GTGTTCCCCGCGCCAGCGGGGATAA	VFPAPAGI|VPRASGD	2	DAQ1742_00458	LT615367	2018		Cse1_I-E,Cse2_I-E,Cas7_I-E,Cas5_I-E,Cas6_I-E,Cas1_I-E,Cas2_I-E	DAQ1742_00447,DAQ1742_00448,DAQ1742_00449,DAQ1742_00450,DAQ1742_00451,DAQ1742_00452,DAQ1742_00453	1460
A0A375AEE4_9GAMM	trembl_bacteria	TTTCTTAGCTGCCTGTGCGGCAGTGAAC	FLAACAAVN|FLSCLCGSE	3	DAQ1742_03666	LT615367	2018		Csy3_I-F,Csy2_I-F,Csy1_I-F	DAQ1742_03669,DAQ1742_03670,DAQ1742_03671	1684
A0A375AEJ1_9GAMM	trembl_bacteria	GTTCACTGCCGTGTAGGCAGCTTAGAAA,GTTCACTGCCGTGTAGGCAGCTTAGAAG	SLPCRQLR|VHCRVGSLE	5	DAQ1742_03730	LT615367	2018		Cas3_Cas2_I-F,Cas1_I-F	DAQ1742_03728,DAQ1742_03729	1113
A0A375AEQ6_9GAMM	trembl_bacteria	CTTTCTAAGCTGCCTATCCGGCAGTGAAC,TTTTCTAAGCTGCCTATCCGGCAGTGAAC,TTTCTGAGCTGCCTATCCGGCAGTGAAC,TTTCTGAGCTGCCTGTCCGGCAGTGAAC,TTTCTAAGCTGCCTATCCGGCAGTGAAC,TTTCTAAGCTGCCTGTCCGGCAGTGAAC,TTTCTAAGCTGCCTGTCCGGAAGTGAAC,TTTCTAAGCTGCCTGAGCGGCAGTGAAC,TTTCTAAGCTGCCTATCCGGCAGTGAACA	FLSCLSGSE	3	DAQ1742_03731	LT615367	2018		Cas3_Cas2_I-F,Cas1_I-F	DAQ1742_03728,DAQ1742_03729	2630
A0A376CAC9_CORDP	trembl_bacteria	GGCTCATCCCCGCTGGTGCGGGGAAAAC	AHPRWCGEN|GSSPLVRGK|LIPAGAGK	9	NCTC10838_00049	UFWY01000001	2018		Cas3_I,Cse1_I-E,Cse2_I-E,Cas7_I-E,Cas5_I-E,Cas1_I-E,Cas2_I-E	NCTC10838_00048,NCTC10838_00051,NCTC10838_00052,NCTC10838_00053,NCTC10838_00054,NCTC10838_00056,NCTC10838_00057	941
A0A376CAS9_CORDP	trembl_bacteria	GGCTCATCCCCGCTGGTGCGGGGAAAAC	AHPRWCGEN|GSSPLVRGK|LIPAGAGK	5	NCTC10838_00050	UFWY01000001	2018		Cas3_I,Cse1_I-E,Cse2_I-E,Cas7_I-E,Cas5_I-E,Cas1_I-E,Cas2_I-E	NCTC10838_00048,NCTC10838_00051,NCTC10838_00052,NCTC10838_00053,NCTC10838_00054,NCTC10838_00056,NCTC10838_00057	269
A0A376GUV2_CORST	trembl_bacteria	GGCTCATCCCCGCTTACGCGGGGCGGAC	AHPRLRGAD|GSSPLTRGG|LIPAYAGR	11	NCTC764_02051	UFXV01000002	2018		Cas1_I-E,Cas6_I-E,Cas5_I-E,Cas7_I-E,Cse2_I-E,Cse1_I-E	NCTC764_02053,NCTC764_02054,NCTC764_02055,NCTC764_02056,NCTC764_02057,NCTC764_02058	1825
A0A376RZS3_ECOLX	trembl_bacteria	CGGTTTATCCCCGCTGGCGCGGGGAAC	GLSPLARG|RFIPAGAGN|VYPRWRGE	5	NCTC11022_02831	UGCG01000003	2018		Cas2_I-E,Cas1_I-E,Cas6_I-E,Cas5_I-E,Cas7_I-E,Cse2_I-E,Cse1_I-E,Cas3_I	NCTC11022_02832,NCTC11022_02833,NCTC11022_02834,NCTC11022_02835,NCTC11022_02836,NCTC11022_02837,NCTC11022_02838,NCTC11022_02839	64
A0A376TUI3_ECOLX	trembl_bacteria	CGGTTTATCCCCGCTGGCGCGGGGAACACG,CGGTTTATCCCCGCTGGCGCGGGGAACACT,CGGTTTATCCCCGCTGGCGCGGGGAACACC,CGGTTTATCCCCGCTGGCGCGGGGAACACA	GLSPLARGT|RFIPAGAGNT|VYPRWRGEH	7	NCTC8985_05832	UGCO01000001	2018		Cas3_I,Cse1_I-E,Cse2_I-E,Cas7_I-E,Cas2_I-E	NCTC8985_05823,NCTC8985_05824,NCTC8985_05825,NCTC8985_05826,NCTC8985_05831	925
A0A376UXG7_ECOLX	trembl_bacteria	CGGTTTATCCCCGCTGGCGCGGGGAACACG,CGGTTTATCCCCGCTGGCGCGGGGAACACT,CGGTTTATCCCCGCTGGCGCGGGGAACACC,CGGTTTATCCCCGCTGGCGCGGGGAACACA	GLSPLARGT|RFIPAGAGNT|VYPRWRGEH	8	NCTC9058_00817	UGCT01000004	2018		Cas2_I-E,Cas1_I-E,Cas6_I-E,Cas5_I-E,Cas7_I-E,Cse2_I-E,Cse1_I-E,Cas3_I	NCTC9058_00818,NCTC9058_00819,NCTC9058_00820,NCTC9058_00821,NCTC9058_00822,NCTC9058_00823,NCTC9058_00824,NCTC9058_00825	251
A0A377AFS8_ECOLX	trembl_bacteria	TGGTTTATCCCCGCTGGCGCGGGGAACAC	GLSPLARGT|VYPRWRGEH|WFIPAGAGN	4	NCTC8179_06719	UGEB01000001	2018		Cas3_I,Cse1_I-E,Cse2_I-E,Cas7_I-E,Cas5_I-E,Cas1_I-E,Cas2_I-E	NCTC8179_06709,NCTC8179_06711,NCTC8179_06712,NCTC8179_06713,NCTC8179_06714,NCTC8179_06717,NCTC8179_06718	266
A0A377C356_ECOLX	trembl_bacteria	CGGTTTATCCCCGCTGGCGCGGGGAACACG,CGGTTTATCCCCGCTGGCGCGGGGAACACT,CGGTTTATCCCCGCTGGCGCGGGGAACACC,CGGTTTATCCCCGCTGGCGCGGGGAACACA	GLSPLARGT|RFIPAGAGNT|VYPRWRGEH	10	NCTC10429_01781	UGEX01000001	2018		Cas3_I,Cse2_I-E,Cas7_I-E,Cas5_I-E,Cas6_I-E,Cas1_I-E,Cas2_I-E	NCTC10429_01771,NCTC10429_01775,NCTC10429_01776,NCTC10429_01777,NCTC10429_01778,NCTC10429_01779,NCTC10429_01780	694
A0A377XXF2_KLEPN	trembl_bacteria	GAAACACCCCCACGCATGTGGGGAAGAC	ETPPRMWGR|KHPHACGED|NTPTHVGK	9	NCTC5052_01877	UGLJ01000002	2018		Cas2_I-E,Cas1_I-E,Cas5_I-E,Cas7_I-E,Cas6_I-E,Cse2_I-E,Cas3_I	NCTC5052_01868,NCTC5052_01869,NCTC5052_01870,NCTC5052_01871,NCTC5052_01872,NCTC5052_01873,NCTC5052_01875	1342
A0A378B8N3_KLEPO	trembl_bacteria	GTCTTCCCCACGCACGTGGGGGTGTTTCC,GTCTTCCCCACGCACGTGGGGGTGTTTCT	LPHARGGVS|SSPRTWGCF|VFPTHVGVF	4	NCTC5050_04559	UGLZ01000005	2018		Cas2_I-E,Cas5_I-E,Cas7_I-E,Cas6_I-E,Cse2_I-E,Cse1_I-E	NCTC5050_04560,NCTC5050_04563,NCTC5050_04564,NCTC5050_04565,NCTC5050_04566,NCTC5050_04567	579
A0A378Q383_9GAMM	trembl_bacteria	GTCTTAATCCCCTAGGAATCGGGGAAGGCTTTGAAC	LNPLGIGEGFE	3	NCTC11091_00916	UGQA01000001	2018		Csm6_III-A,Cas1_I-II-III,Cas2_I_II_III	NCTC11091_00909,NCTC11091_00912,NCTC11091_00913	2673
A0A378Q7C8_9GAMM	trembl_bacteria	TTTCTAAACCATCTATGCGATGGCGAAC	FLNHLCDGE|SKPSMRWR	6	NCTC10465_00466	UGPY01000001	2018		Cas1_I-F,Csy3_I-F,Csy2_I-F	NCTC10465_00468,NCTC10465_00470,NCTC10465_00471	2782
A0A378Q7D7_9GAMM	trembl_bacteria	GTTCGCCATCGCATAGATGGTTTAGAAA	SPSHRWFR|VRHRIDGLE	4	NCTC10465_00467	UGPY01000001	2018		Cas1_I-F,Csy3_I-F,Csy2_I-F,Cas3_Cas2_I-F	NCTC10465_00468,NCTC10465_00470,NCTC10465_00471,NCTC10465_00473	867
A0A378Q7K8_9GAMM	trembl_bacteria	TTTCTAAACCATCTATGCGATGGCGAAC	FLNHLCDGE|SKPSMRWR	7	NCTC10465_00465	UGPY01000001	2018		Cas1_I-F,Csy3_I-F,Csy2_I-F	NCTC10465_00468,NCTC10465_00470,NCTC10465_00471	4348
A0A378Q7Q4_9GAMM	trembl_bacteria	TTTCTAAACCATCTATGCGATGGCGAAC	FLNHLCDGE|SKPSMRWR	7	NCTC10465_00461	UGPY01000001	2018		Cas1_I-F	NCTC10465_00468	7579
A0A378Q861_9GAMM	trembl_bacteria	GTTCGCCATCGCATAGATGGTTTAGAAA	SPSHRWFR|VRHRIDGLE	7	NCTC10465_00462	UGPY01000001	2018		Cas1_I-F,Csy3_I-F	NCTC10465_00468,NCTC10465_00470	6683
A0A378Q891_9GAMM	trembl_bacteria	TTTCTAAGCCGCCTGTGCGGCGGTGAAC,TTTCTAAGCCGCCTATGTGGCGGTGAAT,TTTCTAAGCCGCCTGTGTGGCGGTGAAT,TTTCTAAGCCGCCTGTGTGGCGGTGAAG,TTTCTAAGCCGCCTATGTGGCGGTGAAG,ATTTCTAAGCCGCCTATGCGGCGGTGAAC,TTTCTAAGCCGCCTCTGTGGCGGTGAAT,TTTTCTAAGCCGCCTATGCGGCGGTGAAC,TTTCTAAGCCGCCTGTGTGGCGGTGAAC,TTTCTAAGCCGCCTGTGCGGCGGTGAAG,TTTCTAAGCCGCTTATGTGGCGGTGAAG	FLSRLCGGE	13	NCTC10465_00492	UGPY01000001	2018		Cas1_I-F	NCTC10465_00499	8641
A0A378Q8G4_9GAMM	trembl_bacteria	TTTCTAAACCATCTATGCGATGGCGAAC	FLNHLCDGE|SKPSMRWR	11	NCTC10465_00460	UGPY01000001	2018		Cas1_I-F	NCTC10465_00468	8113
A0A378Q944_9GAMM	trembl_bacteria	TTTCTAAACCATCTATGCGATGGCGAAC	FLNHLCDGE|SKPSMRWR	4	NCTC10465_00464	UGPY01000001	2018		Cas1_I-F,Csy3_I-F,Csy2_I-F	NCTC10465_00468,NCTC10465_00470,NCTC10465_00471	4939
A0A378Q971_9GAMM	trembl_bacteria	TTTCTAAGCCGCCTGTGCGGCGGTGAAC,TTTCTAAGCCGCCTATGTGGCGGTGAAT,TTTCTAAGCCGCCTGTGTGGCGGTGAAT,TTTCTAAGCCGCCTGTGTGGCGGTGAAG,TTTCTAAGCCGCCTATGTGGCGGTGAAG,ATTTCTAAGCCGCCTATGCGGCGGTGAAC,TTTCTAAGCCGCCTCTGTGGCGGTGAAT,TTTTCTAAGCCGCCTATGCGGCGGTGAAC,TTTCTAAGCCGCCTGTGTGGCGGTGAAC,TTTCTAAGCCGCCTGTGCGGCGGTGAAG,TTTCTAAGCCGCTTATGTGGCGGTGAAG	FLSRLCGGE	6	NCTC10465_00494	UGPY01000001	2018		Cas1_I-F	NCTC10465_00499	5983
A0A378QBW9_9GAMM	trembl_bacteria	TTTCTAAACCATCTATGCGATGGCGAAC	FLNHLCDGE|SKPSMRWR	7	NCTC10465_00463	UGPY01000001	2018		Cas1_I-F,Csy3_I-F,Csy2_I-F	NCTC10465_00468,NCTC10465_00470,NCTC10465_00471	5609
A0A378QBZ5_9GAMM	trembl_bacteria	TTTCTAAGCCGCCTGTGCGGCGGTGAAC,TTTCTAAGCCGCCTATGTGGCGGTGAAT,TTTCTAAGCCGCCTGTGTGGCGGTGAAT,TTTCTAAGCCGCCTGTGTGGCGGTGAAG,TTTCTAAGCCGCCTATGTGGCGGTGAAG,ATTTCTAAGCCGCCTATGCGGCGGTGAAC,TTTCTAAGCCGCCTCTGTGGCGGTGAAT,TTTTCTAAGCCGCCTATGCGGCGGTGAAC,TTTCTAAGCCGCCTGTGTGGCGGTGAAC,TTTCTAAGCCGCCTGTGCGGCGGTGAAG,TTTCTAAGCCGCTTATGTGGCGGTGAAG	FLSRLCGGE	5	NCTC10465_00493	UGPY01000001	2018		Cas1_I-F	NCTC10465_00499	8226
A0A378QX30_9GAMM	trembl_bacteria	TTTCTAAGTCATCTATGCGATGTGGAAT	FLSHLCDVE|SKSSMRCG	2	NCTC12877_00588	UGQB01000004	2018		Csy3_I-F,Csy2_I-F,Csy1_I-F,Cas3_Cas2_I-F	NCTC12877_00590,NCTC12877_00591,NCTC12877_00592,NCTC12877_00593	2314
A0A378QX89_9GAMM	trembl_bacteria	TTTCTAAGTCATCTATGCGATGTGGAAT	FLSHLCDVE|SKSSMRCG	3	NCTC12877_00587	UGQB01000004	2018		Csy3_I-F,Csy2_I-F,Csy1_I-F,Cas3_Cas2_I-F	NCTC12877_00590,NCTC12877_00591,NCTC12877_00592,NCTC12877_00593	2524
A0A378QYF7_9GAMM	trembl_bacteria	TTCATCGCATAGATGATTTAGAAA,TTCATCGCATAGATGATTTAGAAAA,GTCATCGTATAGATGATTTAGAAAT	HRIDDLE	4	NCTC12877_00584	UGQB01000004	2018		Csy3_I-F,Csy2_I-F,Csy1_I-F	NCTC12877_00590,NCTC12877_00591,NCTC12877_00592	4196
A0A378QYZ5_9GAMM	trembl_bacteria	TTCATCGCATAGATGATTTAGAAA,TTCATCGCATAGATGATTTAGAAAA,GTCATCGTATAGATGATTTAGAAAT	HRIDDLE	4	NCTC12877_00586	UGQB01000004	2018		Csy3_I-F,Csy2_I-F,Csy1_I-F	NCTC12877_00590,NCTC12877_00591,NCTC12877_00592	3035
A0A378R197_9GAMM	trembl_bacteria	TTCATCGCATAGATGATTTAGAAA,TTCATCGCATAGATGATTTAGAAAA,GTCATCGTATAGATGATTTAGAAAT	HRIDDLE	2	NCTC12877_00585	UGQB01000004	2018		Csy3_I-F,Csy2_I-F,Csy1_I-F	NCTC12877_00590,NCTC12877_00591,NCTC12877_00592	3573
A0A378TTQ9_MORLA	trembl_bacteria	TTCATCGCATAGATGATTTAGAAA,TTCATCGCATAGATGATTTAGAAAA,GTCATCGTATAGATGATTTAGAAAT	HRIDDLE	3	NCTC10359_01496	UGQU01000002	2018		Cas1_I-F,Csy1_I-F,Csy2_I-F,Csy3_I-F	NCTC10359_01488,NCTC10359_01492,NCTC10359_01493,NCTC10359_01494	885
A0A378VHP0_NEILA	trembl_bacteria	GAATCCTTATTCTTTCTCATTTCGCAGTGCTACAAT	ESLFFLISQCYN|ILILSHFAVLQ|NPYSFSFRSAT	4	NCTC10616_00080	UGRO01000002	2018		Cas2_I_II_III,Cas1_II	NCTC10616_00082,NCTC10616_00083	964
A0A378VI33_NEILA	trembl_bacteria	GAATCCTTATTCTTTCTCATTTCGCAGTGCTACAAT	ESLFFLISQCYN|ILILSHFAVLQ|NPYSFSFRSAT	4	NCTC10616_00081	UGRO01000002	2018		Cas2_I_II_III,Cas1_II	NCTC10616_00082,NCTC10616_00083	0
A0A378VID8_NEILA	trembl_bacteria	TCAGCCGCCTCTAGGCGGCTGTGTGTTGAAAC	QPPLGGCVLK|SAASRRLCVE	4	NCTC10616_00336	UGRO01000002	2018		Cas1_I-C,Cas2_I_II_III	NCTC10616_00334,NCTC10616_00335	1394
A0A378WRP7_9NEIS	trembl_bacteria	GTTTCAACACACAGCCGCCCGAAGGCGGCTGT,GTTTCAACACACAGCCGCCCGAAGGCGGCTGC	FNTQPPEGGC|FQHTAARRRL|VSTHSRPKAA	2	NCTC12229_01432	UGRS01000002	2018		Cas7_I-C,Cas4_I-A_I-B_I-C_I-D_II-B,Cas1_I-C,Cas2_I_II_III	NCTC12229_01425,NCTC12229_01426,NCTC12229_01430,NCTC12229_01431	2561
A0A378WT74_9NEIS	trembl_bacteria	TCAGCCGCCTTCGGGCGGCTGTGTGTTGAAAT,TCAGCCGCCTTCGGGCGGCTGTGTGTTGAAAC	QPPSGGCVLK|SAAFGRLCVE	10	NCTC12229_01433	UGRS01000002	2018		Cas7_I-C,Cas4_I-A_I-B_I-C_I-D_II-B,Cas1_I-C,Cas2_I_II_III	NCTC12229_01425,NCTC12229_01426,NCTC12229_01430,NCTC12229_01431	3589
A0A378XFZ5_9BURK	trembl_bacteria	GTCGCCCCTCACGCAGGGGCGTGGATCGAAAC	RPSRRGVDRN|SPLTQGRGSK|VAPHAGAWIE	3	NCTC11997_01040	UGSB01000001	2018		Cas1_I-C,Cas4_I-A_I-B_I-C_I-D_II-B,Cas7_I-C	NCTC11997_01044,NCTC11997_01045,NCTC11997_01046	6959
A0A378ZDF0_PANTH	trembl_bacteria	GTCACATCCTACGCGGATGCGTGGATTGAAAT	SHPTRMRGLK|VTSYADAWIE	2	NCTC11027_01694	UGRZ01000003	2018		Cas3_I,Cas5_I-C,Cas7_I-C,Cas4_I-A_I-B_I-C_I-D_II-B,Cas1_I-C,Cas2_I_II_III	NCTC11027_01687,NCTC11027_01688,NCTC11027_01690,NCTC11027_01691,NCTC11027_01692,NCTC11027_01693	1308
A0A378ZQS0_9RHOB	trembl_bacteria	AGCTTATCAGTTCAGAAATCGCGGTCCAGCCGGAAC	AYQFRNRGPAG|LISSEIAVQPE|SLSVQKSRSSRN	9	NCTC13350_00453	UGSK01000001	2018		Cas1_II	NCTC13350_00455	748
A0A378ZWJ3_9RHOB	trembl_bacteria	AGCCTACCACAGGGAAATCGGCAGGGAAGCCACGGC	AYHREIGREAT|PTTGKSAGKPR|SLPQGNRQGSHG	2	NCTC13350_02549	UGSK01000001	2018		Cas2_I_II_III,Cas1_II	NCTC13350_02550,NCTC13350_02551	313
A0A378ZWP4_9RHOB	trembl_bacteria	CGGTTCATCCCCGCGTGTGCGGGGAACAC,AGGTTCATCCCCGCGTGTGCGGGGAACAC	GSSPRVRGT|RFIPACAGN|VHPRVCGEH	11	NCTC13350_02519	UGSK01000001	2018		Cas2_I-E,Cas1_I-E,Cas6_I-E,Cas7_I-E,Cse1_I-E,Cas3_I	NCTC13350_02508,NCTC13350_02509,NCTC13350_02510,NCTC13350_02512,NCTC13350_02514,NCTC13350_02520	863
A0A379BBZ6_PASMD	trembl_bacteria	GGTTCACCATCGTGTAGATGGCTTAGAAA	GSPSCRWLR|VHHRVDGLE	6	NCTC10722_01313	UGST01000002	2018		Cas3_Cas2_I-F,Cas1_I-F,Csy3_I-F,Csy2_I-F,Csy1_I-F	NCTC10722_01311,NCTC10722_01312,NCTC10722_01315,NCTC10722_01316,NCTC10722_01318	618
A0A379JP73_PSEOL	trembl_bacteria	AGGTTCATCCCCGCTGGCGCGGGGAACAC,CGGTTCATCCCCGCTGGCGCGGGGAACAC	GSSPLARGT|RFIPAGAGN|VHPRWRGEH	13	NCTC10692_00833	UGUV01000002	2018		Cas2_I-E,Cas1_I-E,Cas6_I-E,Cas5_I-E,Cas7_I-E,Cse2_I-E,Cse1_I-E	NCTC10692_00834,NCTC10692_00835,NCTC10692_00837,NCTC10692_00838,NCTC10692_00839,NCTC10692_00840,NCTC10692_00841	307
A0A379JQE2_PSEOL	trembl_bacteria	AGGTTCATCCCCGCTGGCGCGGGGAACAC,CGGTTCATCCCCGCTGGCGCGGGGAACAC	GSSPLARGT|RFIPAGAGN|VHPRWRGEH	12	NCTC10692_00847	UGUV01000002	2018		Cas6_I-E,Cas5_I-E,Cas7_I-E,Cse2_I-E,Cse1_I-E,Cas3_I	NCTC10692_00837,NCTC10692_00838,NCTC10692_00839,NCTC10692_00840,NCTC10692_00841,NCTC10692_00846	622
A0A379K2L0_PSEOL	trembl_bacteria	AGGTTCATCCCCGCTGGCGCGGGGAACAC,CGGTTCATCCCCGCTGGCGCGGGGAACAC	GSSPLARGT|RFIPAGAGN|VHPRWRGEH	13	NCTC10860_01096	UGUW01000004	2018		Cse1_I-E,Cse2_I-E,Cas7_I-E,Cas5_I-E,Cas6_I-E,Cas1_I-E,Cas2_I-E	NCTC10860_01088,NCTC10860_01089,NCTC10860_01090,NCTC10860_01091,NCTC10860_01092,NCTC10860_01094,NCTC10860_01095	1217
A0A379K2Z0_PSEOL	trembl_bacteria	AGGTTCATCCCCGCTGGCGCGGGGAACAC,CGGTTCATCCCCGCTGGCGCGGGGAACAC	GSSPLARGT|RFIPAGAGN|VHPRWRGEH	13	NCTC10860_01097	UGUW01000004	2018		Cse2_I-E,Cas7_I-E,Cas5_I-E,Cas6_I-E,Cas1_I-E,Cas2_I-E	NCTC10860_01089,NCTC10860_01090,NCTC10860_01091,NCTC10860_01092,NCTC10860_01094,NCTC10860_01095	3968
A0A379M5F3_RHORH	trembl_bacteria	GGGCTCATCCCCGCACGCGCGGGGAGCAC	AHPRTRGEH|GLIPARAGS|GSSPHARGA	14	NCTC630_00278	UGVK01000001	2018		Cas3_I,Cse1_I-E,Cse2_I-E,Cas7_I-E,Cas5_I-E,Cas1_I-E,Cas2_I-E	NCTC630_00270,NCTC630_00271,NCTC630_00272,NCTC630_00273,NCTC630_00274,NCTC630_00276,NCTC630_00277	32
A0A379N2B7_9PROT	trembl_bacteria	GTCGCCCCCCGTGCGGGGGCGTGGATTGAAAC	SPPVRGRGLK|VAPRAGAWIE	2	NCTC13291_02137	UGVN01000001	2018		Cas5_I-C,Cas4_I-A_I-B_I-C_I-D_II-B,Cas1_I-C,Cas2_I_II_III	NCTC13291_02128,NCTC13291_02133,NCTC13291_02134,NCTC13291_02135	1428
A0A379QWP4_SALER	trembl_bacteria	TGGTTTATCCCCGCTGGCGCGGGGAACAC	GLSPLARGT|VYPRWRGEH|WFIPAGAGN	2	NCTC10718_01865	UGWQ01000001	2018		Cse1_I-E,Cse2_I-E,Cas7_I-E,Cas5_I-E,Cas6_I-E,Cas1_I-E,Cas2_I-E	NCTC10718_01858,NCTC10718_01859,NCTC10718_01860,NCTC10718_01861,NCTC10718_01862,NCTC10718_01863,NCTC10718_01864	361
A0A379REJ5_SALER	trembl_bacteria	CGGTTTATCCCCGCTGGCGCGGGGAACACG,CGGTTTATCCCCGCTGGCGCGGGGAACACT,CGGTTTATCCCCGCTGGCGCGGGGAACACC,CGGTTTATCCCCGCTGGCGCGGGGAACACA	GLSPLARGT|RFIPAGAGNT|VYPRWRGEH	12	NCTC6385_04044	UGWV01000002	2018		Cas2_I-E,Cas1_I-E,Cas6_I-E,Cas5_I-E,Cas7_I-E,Cse2_I-E,Cse1_I-E	NCTC6385_04045,NCTC6385_04046,NCTC6385_04047,NCTC6385_04048,NCTC6385_04049,NCTC6385_04050,NCTC6385_04051	1476
A0A379UV94_SALET	trembl_bacteria	GCGGTTTATCCCCGCTGGCGCGGGGAACAC	AVYPRWRGEH|GLSPLARGT|RFIPAGAGN	2	NCTC5798_03044	UGXK01000001	2018		Cas2_I-E,Cas1_I-E,Cas6_I-E,Cas5_I-E,Cas7_I-E,Cse2_I-E,Cse1_I-E,Cas3_I	NCTC5798_03045,NCTC5798_03046,NCTC5798_03047,NCTC5798_03048,NCTC5798_03049,NCTC5798_03050,NCTC5798_03051,NCTC5798_03052	196
A0A379VKS9_SALET	trembl_bacteria	CGGTTTATCCCCGCTGGCGCGGGGAACACG,CGGTTTATCCCCGCTGGCGCGGGGAACACT,CGGTTTATCCCCGCTGGCGCGGGGAACACC,CGGTTTATCCCCGCTGGCGCGGGGAACACA	GLSPLARGT|RFIPAGAGNT|VYPRWRGEH	8	NCTC8256_01248	UGXR01000001	2018		Cas3_I,Cse1_I-E,Cse2_I-E,Cas7_I-E,Cas5_I-E,Cas6_I-E,Cas1_I-E,Cas2_I-E	NCTC8256_01240,NCTC8256_01241,NCTC8256_01242,NCTC8256_01243,NCTC8256_01244,NCTC8256_01245,NCTC8256_01246,NCTC8256_01247	319
A0A380KN58_9STRE	trembl_bacteria	AGTTTTACGGTTACTTAAATCTTGAGAGTACAAAAAC,ATTTTACGGTTACTTAAATCTTGAGAGTACAAAAAC,GGTTTTACGGTTACTTAAATCTTGAGAGTACAAAAAC,GTTTTACGGTTACTTAAATCTTGAGAGTACAAAAAC,GTTTTATGGTTACTTAAATCTTGAGAGTACAAAAAC,TTTTACGGTTACTTAAATCTTGAGAGTACAAAAAC,TGTTTTACGGTTACTTAAATCTTGAGAGTACAAAAAC	FYGYLNLESTK	3	NCTC13760_01344	UHFP01000001	2018		Cas2_I_II_III,Cas1_II	NCTC13760_01346,NCTC13760_01347	1804
A0A380MC72_9ACTO	trembl_bacteria	GTGGTCCCTGCGCAGGCGGGGATGAGCC	GPCAGGDE|VVPAQAGMS	2	NCTC5224_01593	UHHW01000002	2018		Cas2_I-E,Cas1_I-E,Cas5_I-E,Cas7_I-E	NCTC5224_01594,NCTC5224_01595,NCTC5224_01597,NCTC5224_01598	5588
A0A380UGH9_ACIJU	trembl_bacteria	GTTCATGGCGGCACACGCCATTTAGAAA	SWRHTPFR|VHGGTRHLE	9	NCTC12153_01682	UFRL01000002	2018		Csy1_I-F,Csy2_I-F,Csy3_I-F	NCTC12153_01674,NCTC12153_01675,NCTC12153_01676	4518
A0A380UGI0_ACIJU	trembl_bacteria	GTTCATGGTGGCATACGCCATTTAGAAA	SWWHTPFR|VHGGIRHLE	4	NCTC12153_01680	UFRL01000002	2018		Cas3_Cas2_I-F,Csy1_I-F,Csy2_I-F,Csy3_I-F	NCTC12153_01673,NCTC12153_01674,NCTC12153_01675,NCTC12153_01676	3235
A0A380UGK4_ACIJU	trembl_bacteria	GTTCATGGTGGCATACGCCATTTAGAAA	SWWHTPFR|VHGGIRHLE	4	NCTC12153_01683	UFRL01000002	2018		Csy1_I-F,Csy2_I-F,Csy3_I-F	NCTC12153_01674,NCTC12153_01675,NCTC12153_01676	5227
A0A380UI05_ACIJU	trembl_bacteria	TTTCTAAATGGCGTATGTCGCCATGAAC,TTTCTAAATGGCGTGTGCCGCCATGAAC,TTTCTAAATGGCGTATGCCGACATGAAC,TTTCTAAATGGCGTATGCCGCCATGAAT,TTTCTAAATGGCGTATGCCGCCATGAAC	FLNGVCRHE	7	NCTC12153_01681	UFRL01000002	2018		Csy1_I-F,Csy2_I-F,Csy3_I-F	NCTC12153_01674,NCTC12153_01675,NCTC12153_01676	4025
A0A380UIA7_ACIJU	trembl_bacteria	TTTCTAAATGGCGTATGTCGCCATGAAC,TTTCTAAATGGCGTGTGCCGCCATGAAC,TTTCTAAATGGCGTATGCCGACATGAAC,TTTCTAAATGGCGTATGCCGCCATGAAT,TTTCTAAATGGCGTATGCCGCCATGAAC	FLNGVCRHE	4	NCTC12153_01679	UFRL01000002	2018		Cas1_I-F,Cas3_Cas2_I-F,Csy1_I-F,Csy2_I-F,Csy3_I-F	NCTC12153_01671,NCTC12153_01673,NCTC12153_01674,NCTC12153_01675,NCTC12153_01676	1822
A0A380UID8_ACIJU	trembl_bacteria	GTTCATGGTGGCATACGCCATTTAGAAA	SWWHTPFR|VHGGIRHLE	8	NCTC12153_01678	UFRL01000002	2018		Cas1_I-F,Cas3_Cas2_I-F,Csy1_I-F,Csy2_I-F,Csy3_I-F	NCTC12153_01671,NCTC12153_01673,NCTC12153_01674,NCTC12153_01675,NCTC12153_01676	1134
A0A380Z669_BACFG	trembl_bacteria	AGTATTAATTGTACCTTATGGAATTGAAAT,TGTATTAATTGTACCTTATGGAATTGAAAT,GGTATTAATTGTACCTTATGGAATTGAAAT,GTATTAATTGTACCTTATGGAATTGAAAT,GTGTTAATTGTACCTTATGGAATTGAAAC	VLIVPYGIE	2	NCTC9343_04190	UFTH01000001	2018		Cas2_I_II_III	NCTC9343_04191	204
A0A380ZRG2_PARDN	trembl_bacteria	GCTTGGAATTATCCTCTTCCTCTTCTGATAAAATGG	AWNYPLPLLIKW|LELSSSSSDKM	2	NCTC12937_01211	UFTI01000003	2018		Cas1_II,Cas2_I_II_III	NCTC12937_01209,NCTC12937_01210	315
A0A381D5H9_CAMJU	trembl_bacteria	GTTTTAGTCCCTTTTTAAATTTCTTTATGGTAAAATT,GTTTTAGTCCCTTTTTAAATTTCTTTATGGTAAAATG,ATTTTAGCCCCTTTTTAAATTTCTTTATGGTAAAATA,TTTTAGCCCCTTTTTAAATTTCTTTATGGTAAAAT,TTTTAGTCCCTTTTTAAATTTTTTTATGGTAAAAT,ATTTTAGTCCCTTTTTAAATTTCTTTATGGTAAAAT,TTTTTAGTCCCTTTTTAAATTTCTTTATGGTAAAATT,GTTTTAGTCCCTTTTTAAATTTCTTTATGGTAAAAT,GTTTTAGTCCCTTTTTAAATTTCTTTATGGTAAAATA,ATTTTAGTCCCTTTTTAAATTTCTTTATGGTAAAATA,ATTTTAGTCCCTTTTTAAATTTCTT…	FSPFLNFFMVK	3	NCTC11848_01707	UFUY01000001	2018		Cas2_I_II_III,Cas1_II	NCTC11848_01708,NCTC11848_01709	1350
A0A381ENX1_CHRVL	trembl_bacteria	CGGTTCATCCCCACACACGTGGGGAACAC,AGGTTCATCCCCACACACGTGGGGAACAC	GSSPHTWGT|RFIPTHVGN|VHPHTRGEH	9	NCTC9370_01158	UFVJ01000001	2018		Cas6_I-E,Cas5_I-E,Cas7_I-E,Cse2_I-E,Cse1_I-E,Cas3_I	NCTC9370_01151,NCTC9370_01152,NCTC9370_01153,NCTC9370_01154,NCTC9370_01155,NCTC9370_01156	1987
A0A381EYB1_CHRVL	trembl_bacteria	CGGTTCATCCCCACGCATGTGGGGAACAC,AGGTTCATCCCCACGCATGTGGGGAACAC	GSSPRMWGT|RFIPTHVGN|VHPHACGEH	16	NCTC8684_02618	UIGR01000001	2018		Cas2_I-E,Cas1_I-E,Cas6_I-E,Cas5_I-E,Cas7_I-E,Cse2_I-E,Cse1_I-E,Cas3_I	NCTC8684_02610,NCTC8684_02611,NCTC8684_02612,NCTC8684_02613,NCTC8684_02614,NCTC8684_02615,NCTC8684_02616,NCTC8684_02617	569
A0A381IZU0_CLOPF	trembl_bacteria	GTTATAGTTCCTAGTAAATTCTCGATATGCTATAAT	VIVPSKFSICYN	4	NCTC10578_01492	UFXA01000002	2018		Cas2_I_II_III,Cas1_II	NCTC10578_01493,NCTC10578_01494	1620
A0A386ZNU2_9NOCA	trembl_bacteria	TCCCCGCGCATGCGGGGATGGTCC	PAHAGMV|PRACGDG|SPRMRGWS	2	D7D52_36150	CP032568	2018		Cas5_I-E,Cas7_I-E,Cse2_I-E,Cse1_I-E	D7D52_36125,D7D52_36130,D7D52_36135,D7D52_36140	2406
A0A3B0PEJ7_MYCGL	trembl_bacteria	ATTATTGCTTACACAAGTATTGTACAGTGCTAAAAC,GTTATTGCTTACACAAGTATTGTACAGTGCTAAAAC	LLLTQVLYSAK|YCLHKYCTVLK	3	NCTC10115_01484	LS991952	2018		Cas2_I_II_III	NCTC10115_01479	2559
A0A3B0PPK6_MYCGL	trembl_bacteria	ATTATTGCTTACACAAGTATTGTACAGTGCTAAAAC,GTTATTGCTTACACAAGTATTGTACAGTGCTAAAAC	LLLTQVLYSAK|YCLHKYCTVLK	3	NCTC10115_01482	LS991952	2018		Cas2_I_II_III	NCTC10115_01479	1295
A0A3B0PWF8_MYCGL	trembl_bacteria	ATTATTGCTTACACAAGTATTGTACAGTGCTAAAAC,GTTATTGCTTACACAAGTATTGTACAGTGCTAAAAC	LLLTQVLYSAK|YCLHKYCTVLK	3	NCTC10115_01483	LS991952	2018		Cas2_I_II_III	NCTC10115_01479	2152
A0A3E0L345_9CHRO	trembl_bacteria	CTCTATATTCTTTAGAGAAACTAATTGAATGGAAAC,GTCTCTACTCGCTAGAGAAACTAATTGAATGGAAAT,CTCTCTACTCGCTAGAGAAATTAATTGAATGGAAAC,GTCTCTACTCGCTAGAGAAATTAATTGAATGGAAAC,GTCTCTACTCGCTAGAGAAACTAATTGAATGGAAAC,GTCTCTACTCGCTAGAGAAACTTATTGAATGGAAAC,GTCTCTACTCGCTAGAAAAACTAATTGAATGGAAAC	LYSLEKLIEWK	2	DWQ54_13470	QQWC01000003	2019		Cmr3_III-B	DWQ54_13490	7143
A0A3G7ABM9_9PSED	trembl_bacteria	TTTCTTAGCTGCCTACACGGCAGTGAAC,TTTCTTAGCTGCCTACACGGCAGTGAAT,CTTTCTTAGCTGCCTACACGGCAGTGAAC,GTTTCTTAGCTGCCTACACGGCAGTGAAC,TTTCTTAGCTGCCTACACGGCAGTGAACC,TTTCTTAGCTGCCTACACGGCAGTGAACA,TTTCTTAGCTGCCTACACGGCAGTGAACG,TTTCTTAGCTGCCTACACGGCAGTGAACT,ATTTCTTAGCTGCCTACACGGCAGTGAAC,TTTTCTTAGCTGCCTACACGGCAGTGAAC	FLAAYTAVN|FLSCLHGSE	3	C4K39_0868	CP027706	2019		Cas1_I-F,Cas3_Cas2_I-F,Csy1_I-F,Csy2_I-F,Csy3_I-F	C4K39_0861,C4K39_0862,C4K39_0863,C4K39_0864,C4K39_0865	1388
A0A3G7ABX5_9PSED	trembl_bacteria	TTTCTTAGCTGCCTATGCGGCAGTGACC	FLAAYAAVT|FLSCLCGSD	3	C4K39_0860	CP027706	2019		Cas1_I-F,Cas3_Cas2_I-F,Csy1_I-F,Csy2_I-F,Csy3_I-F	C4K39_0861,C4K39_0862,C4K39_0863,C4K39_0864,C4K39_0865	289
A0A3G7ACU0_9PSED	trembl_bacteria	TTTCTTAGCTGCCTACACGGCAGTGAAC,TTTCTTAGCTGCCTACACGGCAGTGAAT,CTTTCTTAGCTGCCTACACGGCAGTGAAC,GTTTCTTAGCTGCCTACACGGCAGTGAAC,TTTCTTAGCTGCCTACACGGCAGTGAACC,TTTCTTAGCTGCCTACACGGCAGTGAACA,TTTCTTAGCTGCCTACACGGCAGTGAACG,TTTCTTAGCTGCCTACACGGCAGTGAACT,ATTTCTTAGCTGCCTACACGGCAGTGAAC,TTTTCTTAGCTGCCTACACGGCAGTGAAC	FLAAYTAVN|FLSCLHGSE	4	C4K39_0867	CP027706	2019		Cas1_I-F,Cas3_Cas2_I-F,Csy1_I-F,Csy2_I-F,Csy3_I-F	C4K39_0861,C4K39_0862,C4K39_0863,C4K39_0864,C4K39_0865	1097
A0A3G9DQQ9_9PORP	trembl_bacteria	CTTTTAATCGTACTATCGTAGAATTGAAAT,CTTTTAATCGTACTATCGTAGAATTGAAAC,CTTTTAATCGCACTATCGTAGAATTGAAAC,GTTTTAATCGCACTATTGTAGAATTGAAAT	FNRTIVELK	3	PEIBARAKI_5976	AP018040	2019		Cas3_I,Cas4_I-A_I-B_I-C_I-D_II-B,Cas1_I-B,Cas2_I_II_III	PEIBARAKI_5969,PEIBARAKI_5972,PEIBARAKI_5973,PEIBARAKI_5974	3316
A0A3G9E737_9PORP	trembl_bacteria	CTTTTAATCGTACTATCGTAGAATTGAAAT,CTTTTAATCGTACTATCGTAGAATTGAAAC,CTTTTAATCGCACTATCGTAGAATTGAAAC,GTTTTAATCGCACTATTGTAGAATTGAAAT	FNRTIVELK	2	PEIBARAKI_5975	AP018040	2019		Cas3_I,Cas4_I-A_I-B_I-C_I-D_II-B,Cas1_I-B,Cas2_I_II_III	PEIBARAKI_5969,PEIBARAKI_5972,PEIBARAKI_5973,PEIBARAKI_5974	1501
A0A3G9FRX6_9GAMM	trembl_bacteria	GTTCATGGTGGCATACGCCATTTAGAAA	SWWHTPFR|VHGGIRHLE	2	URS_2201	AP018824	2019		Cas3_Cas2_I-F,Csy1_I-F,Csy2_I-F,Csy3_I-F	URS_2192,URS_2193,URS_2194,URS_2195	2599
A0A3G9FRY9_9GAMM	trembl_bacteria	TTTCTAAATGGCGTATGTCGCCATGAAC,TTTCTAAATGGCGTGTGCCGCCATGAAC,TTTCTAAATGGCGTATGCCGACATGAAC,TTTCTAAATGGCGTATGCCGCCATGAAT,TTTCTAAATGGCGTATGCCGCCATGAAC	FLNGVCRHE	3	URS_2211	AP018824	2019		Csy1_I-F,Csy2_I-F,Csy3_I-F	URS_2193,URS_2194,URS_2195	6017
A0A3G9FS85_9GAMM	trembl_bacteria	TTTCTAAATGGCGTATGTCGCCATGAAC,TTTCTAAATGGCGTGTGCCGCCATGAAC,TTTCTAAATGGCGTATGCCGACATGAAC,TTTCTAAATGGCGTATGCCGCCATGAAT,TTTCTAAATGGCGTATGCCGCCATGAAC	FLNGVCRHE	3	URS_2199	AP018824	2019		Cas1_I-F,Cas3_Cas2_I-F,Csy1_I-F,Csy2_I-F,Csy3_I-F	URS_2191,URS_2192,URS_2193,URS_2194,URS_2195	2177
A0A3G9FS95_9GAMM	trembl_bacteria	GTTCATGGCGGCACACGCCATTTAGAAA	SWRHTPFR|VHGGTRHLE	2	URS_2209	AP018824	2019		Csy1_I-F,Csy2_I-F,Csy3_I-F	URS_2193,URS_2194,URS_2195	5663
A0A3G9FUM3_9GAMM	trembl_bacteria	GTTCATGGCGGCACACGCCATTTAGAAA	SWRHTPFR|VHGGTRHLE	2	URS_2206	AP018824	2019		Csy1_I-F,Csy2_I-F,Csy3_I-F	URS_2193,URS_2194,URS_2195	5071
A0A3G9FUN5_9GAMM	trembl_bacteria	TTTCTAAATGGCGTATGTCGCCATGAAC,TTTCTAAATGGCGTGTGCCGCCATGAAC,TTTCTAAATGGCGTATGCCGACATGAAC,TTTCTAAATGGCGTATGCCGCCATGAAT,TTTCTAAATGGCGTATGCCGCCATGAAC	FLNGVCRHE	4	URS_2205	AP018824	2019		Csy1_I-F,Csy2_I-F,Csy3_I-F	URS_2193,URS_2194,URS_2195	4827
A0A3G9FUN6_9GAMM	trembl_bacteria	TTTCTAAATGGCGTATGTCGCCATGAAC,TTTCTAAATGGCGTGTGCCGCCATGAAC,TTTCTAAATGGCGTATGCCGACATGAAC,TTTCTAAATGGCGTATGCCGCCATGAAT,TTTCTAAATGGCGTATGCCGCCATGAAC	FLNGVCRHE	2	URS_2216	AP018824	2019		Csy2_I-F,Csy3_I-F	URS_2194,URS_2195	7710
A0A3G9FUP6_9GAMM	trembl_bacteria	GTTCATGGCGGCACACGCCATTTAGAAA	SWRHTPFR|VHGGTRHLE	2	URS_2215	AP018824	2019		Csy2_I-F,Csy3_I-F	URS_2194,URS_2195	7231
A0A3G9FWX4_9GAMM	trembl_bacteria	GTTCATGGCGGCACACGCCATTTAGAAA	SWRHTPFR|VHGGTRHLE	4	URS_2204	AP018824	2019		Csy1_I-F,Csy2_I-F,Csy3_I-F	URS_2193,URS_2194,URS_2195	4404
A0A3G9FWX8_9GAMM	trembl_bacteria	GTTCATGGTGGCATACGCCATTTAGAAA	SWWHTPFR|VHGGIRHLE	2	URS_2214	AP018824	2019		Csy2_I-F,Csy3_I-F	URS_2194,URS_2195	6926
A0A3G9FX66_9GAMM	trembl_bacteria	GTTCATGGCGGCACACGCCATTTAGAAA	SWRHTPFR|VHGGTRHLE	2	URS_2200	AP018824	2019		Cas3_Cas2_I-F,Csy1_I-F,Csy2_I-F,Csy3_I-F	URS_2192,URS_2193,URS_2194,URS_2195	2376
A0A3G9FX76_9GAMM	trembl_bacteria	GTTCATGGCGGCACACGCCATTTAGAAA	SWRHTPFR|VHGGTRHLE	3	URS_2210	AP018824	2019		Csy1_I-F,Csy2_I-F,Csy3_I-F	URS_2193,URS_2194,URS_2195	5856
A0A3G9FZB2_9GAMM	trembl_bacteria	TTTCTAAATGGCGTATGTCGCCATGAAC,TTTCTAAATGGCGTGTGCCGCCATGAAC,TTTCTAAATGGCGTATGCCGACATGAAC,TTTCTAAATGGCGTATGCCGCCATGAAT,TTTCTAAATGGCGTATGCCGCCATGAAC	FLNGVCRHE	2	URS_2202	AP018824	2019		Cas3_Cas2_I-F,Csy1_I-F,Csy2_I-F,Csy3_I-F	URS_2192,URS_2193,URS_2194,URS_2195	3026
A0A3G9FZC2_9GAMM	trembl_bacteria	GTTCATGGTGGCATACGCCATTTAGAAA	SWWHTPFR|VHGGIRHLE	2	URS_2212	AP018824	2019		Csy1_I-F,Csy2_I-F,Csy3_I-F	URS_2193,URS_2194,URS_2195	6205
A0A3G9FZG4_9GAMM	trembl_bacteria	TTTCTAAATGGCGTATGTCGCCATGAAC,TTTCTAAATGGCGTGTGCCGCCATGAAC,TTTCTAAATGGCGTATGCCGACATGAAC,TTTCTAAATGGCGTATGCCGCCATGAAT,TTTCTAAATGGCGTATGCCGCCATGAAC	FLNGVCRHE	2	URS_2203	AP018824	2019		Csy1_I-F,Csy2_I-F,Csy3_I-F	URS_2193,URS_2194,URS_2195	3551
A0A3G9G1N8_9GAMM	trembl_bacteria	TTTCTAAATGGCGTATGTCGCCATGAAC,TTTCTAAATGGCGTGTGCCGCCATGAAC,TTTCTAAATGGCGTATGCCGACATGAAC,TTTCTAAATGGCGTATGCCGCCATGAAT,TTTCTAAATGGCGTATGCCGCCATGAAC	FLNGVCRHE	2	URS_2207	AP018824	2019		Csy1_I-F,Csy2_I-F,Csy3_I-F	URS_2193,URS_2194,URS_2195	5250
A0A3G9G1P8_9GAMM	trembl_bacteria	TTTCTAAATGGCGTATGTCGCCATGAAC,TTTCTAAATGGCGTGTGCCGCCATGAAC,TTTCTAAATGGCGTATGCCGACATGAAC,TTTCTAAATGGCGTATGCCGCCATGAAT,TTTCTAAATGGCGTATGCCGCCATGAAC	FLNGVCRHE	3	URS_2217	AP018824	2019		Csy3_I-F	URS_2195	8422
A0A3G9G1R1_9GAMM	trembl_bacteria	TTTCTAAATGGCGTATGTCGCCATGAAC,TTTCTAAATGGCGTGTGCCGCCATGAAC,TTTCTAAATGGCGTATGCCGACATGAAC,TTTCTAAATGGCGTATGCCGCCATGAAT,TTTCTAAATGGCGTATGCCGCCATGAAC	FLNGVCRHE	4	URS_2198	AP018824	2019		Cas1_I-F,Cas3_Cas2_I-F,Csy1_I-F,Csy2_I-F,Csy3_I-F	URS_2191,URS_2192,URS_2193,URS_2194,URS_2195	1778
A0A3G9G1S9_9GAMM	trembl_bacteria	TTTCTAAATGGCGTATGTCGCCATGAAC,TTTCTAAATGGCGTGTGCCGCCATGAAC,TTTCTAAATGGCGTATGCCGACATGAAC,TTTCTAAATGGCGTATGCCGCCATGAAT,TTTCTAAATGGCGTATGCCGCCATGAAC	FLNGVCRHE	2	URS_2218	AP018824	2019		Csy3_I-F	URS_2195	8779
A0A3G9G950_9NEIS	trembl_bacteria	GTTCACTGCCGAATAGGCAGCTCAGAAA,GTTCACTGCCGAATAGGCAGCTCAGAAG	SLPNRQLR|VHCRIGSSE	3	DLM_0403	AP018823	2019		Csy3_I-F,Csy2_I-F,Csy1_I-F,Cas3_Cas2_I-F,Cas1_I-F	DLM_0405,DLM_0406,DLM_0407,DLM_0409,DLM_0410	1978
A0A3G9GXT1_9PROT	trembl_bacteria	GTTTTAAGACCCCTCAAAACCCTGACCTGTTACAAT	FKTPQNPDLLQ|VLRPLKTLTCYN	3	NNO_1573	AP019005	2019		Cas1_II,Cas2_I_II_III	NNO_1571,NNO_1572	498
A0A3L8RFQ0_STRRN	trembl_bacteria	CCGCACCCGCGGGGATGGTCCCG,CCGCACCCGCGGGGATGGTCCCT	APAGMVP|PHPRGWS|RTRGDGP	12	D3C57_109360	QYCY01000001	2019		Cas1_I-E,Cas6_I-E,Cas5_I-E	D3C57_109365,D3C57_109370,D3C57_109375	391
A0A3L8RHW3_STRRN	trembl_bacteria	CCGCACCCGCGGGGATGGTCCCG,CCGCACCCGCGGGGATGGTCCCT	APAGMVP|PHPRGWS|RTRGDGP	8	D3C57_109350	QYCY01000001	2019		Cas1_I-E,Cas6_I-E,Cas5_I-E	D3C57_109365,D3C57_109370,D3C57_109375	2615
A0A3L8RI19_STRRN	trembl_bacteria	TCATCCCCGCAGGCGCGGGGAGCAG	HPRRRGEQ|IPAGAGS|SSPQARGA	2	D3C57_109445	QYCY01000001	2019		Cas5_I-E,Cas7_I-E,Cse2_I-E,Cse1_I-E,Cas1_I-E,Cas5_I-E,Cas7_I-E,Cse2_I-E	D3C57_109425,D3C57_109430,D3C57_109435,D3C57_109440,D3C57_109460,D3C57_109470,D3C57_109475,D3C57_109480	467
A0A3N5AQ52_9THEO	trembl_bacteria	GTTTCCAGCCTACCTATGAGGAATTGAAAC	FQPTYEELK	3	EDD75_1254	RKRE01000002	2019		Cas2_I_II_III,Cas1_I-B,Cas4_I-A_I-B_I-C_I-D_II-B,Cas5_I-B,Cas7_I-B,Cas8a1_I-A,Csx1_III-U	EDD75_1255,EDD75_1256,EDD75_1257,EDD75_1259,EDD75_1260,EDD75_1261,EDD75_1262	212
A0A3N5BMM4_9THEO	trembl_bacteria	GTTTCCAGCCTACCTATGAGGAATTGAAAC	FQPTYEELK	5	EDD75_1252	RKRE01000002	2019		Cas2_I_II_III,Cas1_I-B,Cas4_I-A_I-B_I-C_I-D_II-B,Cas5_I-B,Cas7_I-B,Cas8a1_I-A	EDD75_1255,EDD75_1256,EDD75_1257,EDD75_1259,EDD75_1260,EDD75_1261	991
A0A3P3XS33_9SPIR	trembl_bacteria	GCGCCCCCCACGGGCGCGTGGATTGAAAC	APPTGAWIE|RPPRARGLK	2	SPIRO4BDMA_50631	FWDO01000005	2019		Cas5_I-C,Cas4_I-A_I-B_I-C_I-D_II-B,Cas1_I-C,Cas2_I_II_III	SPIRO4BDMA_50619,SPIRO4BDMA_50624,SPIRO4BDMA_50625,SPIRO4BDMA_50626	1459
A0A3P3XS54_9SPIR	trembl_bacteria	GCGCCCCCTGCGGGGGCGTGGATTGAAAC	APPAGAWIE|RPLRGRGLK	2	SPIRO4BDMA_50630	FWDO01000005	2019		Cas5_I-C,Cas4_I-A_I-B_I-C_I-D_II-B,Cas1_I-C,Cas2_I_II_III	SPIRO4BDMA_50619,SPIRO4BDMA_50624,SPIRO4BDMA_50625,SPIRO4BDMA_50626	1021
A0A3P3XS70_9SPIR	trembl_bacteria	GCGCCCCCTGCGGGGGCGTGGATTGAAAC	APPAGAWIE|RPLRGRGLK	2	SPIRO4BDMA_50632	FWDO01000005	2019		Cas4_I-A_I-B_I-C_I-D_II-B,Cas1_I-C,Cas2_I_II_III	SPIRO4BDMA_50624,SPIRO4BDMA_50625,SPIRO4BDMA_50626	1891
A0A3P3XSJ1_9SPIR	trembl_bacteria	GCGCCCCCTGCGGGGGCGTGGATTGAAAC	APPAGAWIE|RPLRGRGLK	2	SPIRO4BDMA_50629	FWDO01000005	2019		Cas5_I-C,Cas4_I-A_I-B_I-C_I-D_II-B,Cas1_I-C,Cas2_I_II_III	SPIRO4BDMA_50619,SPIRO4BDMA_50624,SPIRO4BDMA_50625,SPIRO4BDMA_50626	694
A0A3P3XT53_9SPIR	trembl_bacteria	GCGCCCCCTGCGGGGGCGTGGATTGAAAC	APPAGAWIE|RPLRGRGLK	3	SPIRO4BDMA_50628	FWDO01000005	2019		Cas5_I-C,Cas4_I-A_I-B_I-C_I-D_II-B,Cas1_I-C,Cas2_I_II_III	SPIRO4BDMA_50619,SPIRO4BDMA_50624,SPIRO4BDMA_50625,SPIRO4BDMA_50626	524
A0A3P6LF54_CAMLA	trembl_bacteria	GTTGTTATCAATCACAAAACTACAAAATTTGAAAGCAATTCACAAC	LLSITKLQNLKAIHN|VVINHKTTKFESNSQ	2	NCTC11458_01689	UYIQ01000001	2019		Cas1_II,Cas2_I_II_III	NCTC11458_01687,NCTC11458_01688	1103
A0A3Q9GEJ9_MORCA	trembl_bacteria	CTTCACGACCGTACAGGTCGCTTAGAAA	LHDRTGRLE|SRPYRSLR	7	EJK53_0025	CP034662	2019		Cas1_I-F,Cas3_Cas2_I-F,Csy1_I-F,Csy2_I-F,Csy3_I-F	EJK53_0028,EJK53_0029,EJK53_0030,EJK53_0031,EJK53_0032	1421
A0A3Q9GFF1_MORCA	trembl_bacteria	TTTCTAAGCGACCTGTGCGGCCGTGAAG,TTTCTAAGCGACCTGTGTGGTCGTGAAG,TTTCTAAGTGACCTGTGCGGTCGTGAAG,TTTCTAAGCGACCTGTGCGGTCGTGAAG,TTTCTAAGCGACCTATGCGGTCGTGAAG,TTTCTAAGCGACTTGTGCGGTCGTGAAG	FLSDLCGRE	7	EJK53_0026	CP034662	2019		Cas1_I-F,Cas3_Cas2_I-F,Csy1_I-F,Csy2_I-F,Csy3_I-F	EJK53_0028,EJK53_0029,EJK53_0030,EJK53_0031,EJK53_0032	674
A0A3R5UW22_9FLAO	trembl_bacteria	GTTGCGAACTATCGCAAAGATAGTAAAAATTTGAAAGCAATTCACAAC	VANYRKDSKNLKAIHN	4	EQP59_07020	CP035107	2019		Cas1_II,Cas2_I_II_III	EQP59_07010,EQP59_07015	136
A0A3S4F2E6_SALET	trembl_bacteria	CGGTTTATCCCCGCTGGCGCGGGGAACACG,CGGTTTATCCCCGCTGGCGCGGGGAACACT,CGGTTTATCCCCGCTGGCGCGGGGAACACC,CGGTTTATCCCCGCTGGCGCGGGGAACACA	GLSPLARGT|RFIPAGAGNT|VYPRWRGEH	7	NCTC8271_01236	LR134148	2019		Cas3_I	NCTC8271_01247	8172
A0A3S4H7K1_SALET	trembl_bacteria	CGGTTTATCCCCGCTGGCGCGGGGAACACG,CGGTTTATCCCCGCTGGCGCGGGGAACACT,CGGTTTATCCCCGCTGGCGCGGGGAACACC,CGGTTTATCCCCGCTGGCGCGGGGAACACA	GLSPLARGT|RFIPAGAGNT|VYPRWRGEH	5	NCTC8271_01235	LR134148	2019		Cas3_I	NCTC8271_01247	8910
A0A3S4HMV9_SALET	trembl_bacteria	CGGTTTATCCCCGCTGGCGCGGGGAACACG,CGGTTTATCCCCGCTGGCGCGGGGAACACT,CGGTTTATCCCCGCTGGCGCGGGGAACACC,CGGTTTATCCCCGCTGGCGCGGGGAACACA	GLSPLARGT|RFIPAGAGNT|VYPRWRGEH	6	NCTC8272_05542	LR134149	2019		Cas3_I	NCTC8272_05540	725
A0A3S4NMA4_PSEFL	trembl_bacteria	GCGGTTCATCCCCACACCCGTGGGGAACAC	AVHPHTRGEH|GSSPHPWGT|RFIPTPVGN	5	NCTC10783_02983	LR134300	2019		Cas2_I-E,Cas1_I-E,Cas6_I-E,Cas5_I-E,Cas7_I-E,Cse2_I-E,Cse1_I-E,Cas3_I	NCTC10783_02974,NCTC10783_02975,NCTC10783_02976,NCTC10783_02977,NCTC10783_02978,NCTC10783_02979,NCTC10783_02980,NCTC10783_02982	494
A0A3S4RMZ5_PSEFL	trembl_bacteria	CGGTTCATCCCCACGCATGTGGGGAACAC,AGGTTCATCCCCACGCATGTGGGGAACAC	GSSPRMWGT|RFIPTHVGN|VHPHACGEH	10	NCTC10783_02973	LR134300	2019		Cas2_I-E,Cas1_I-E,Cas6_I-E,Cas5_I-E,Cas7_I-E,Cse2_I-E,Cse1_I-E,Cas3_I	NCTC10783_02974,NCTC10783_02975,NCTC10783_02976,NCTC10783_02977,NCTC10783_02978,NCTC10783_02979,NCTC10783_02980,NCTC10783_02982	122
A0A3S4SBS7_9GAMM	trembl_bacteria	TTTCTAAGCGACCTGTGCGGCCGTGAAG,TTTCTAAGCGACCTGTGTGGTCGTGAAG,TTTCTAAGTGACCTGTGCGGTCGTGAAG,TTTCTAAGCGACCTGTGCGGTCGTGAAG,TTTCTAAGCGACCTATGCGGTCGTGAAG,TTTCTAAGCGACTTGTGCGGTCGTGAAG	FLSDLCGRE	5	NCTC10297_00479	LR134343	2019		Cas1_I-F	NCTC10297_00477	1474
A0A3S4SPE8_9ACTO	trembl_bacteria	GGATCATCCCCGCGTGCGCGGGGTTTAT,GGATCATCCCCGCGTGCGCGGGGTTTAC	DHPRVRGVY|GSSPRARGL|IIPACAGF	11	NCTC11923_01364	LR134363	2019		Cas2_I-E,Cas1_I-E	NCTC11923_01367,NCTC11923_01368	7280
A0A3S4UTB4_9ACTN	trembl_bacteria	GTCGCAATGGAGCTTGACCTTTGAGGTCAGGAAAAG,GTCGCAATGGAGCCTGACCTTTGAGGTCAGGAAAAG,GTCGCAATGGAGCCTGACCTTTGAGGTCAGGAAAAC	SQWSLTFEVRK	3	NCTC12967_00598	LR134406	2019		Cas2_I_II_III,Cas1_I-C,Cas3_I	NCTC12967_00602,NCTC12967_00603,NCTC12967_00605	1769
A0A3S4WH24_9ACTO	trembl_bacteria	GGATCATCCCCGCGTGCGCGGGGTTTAT,GGATCATCCCCGCGTGCGCGGGGTTTAC	DHPRVRGVY|GSSPRARGL|IIPACAGF	11	NCTC11923_01366	LR134363	2019		Cas2_I-E,Cas1_I-E,Cas5_I-E,Cas7_I-E,Cse2_I-E,Cse1_I-E	NCTC11923_01367,NCTC11923_01368,NCTC11923_01370,NCTC11923_01371,NCTC11923_01372,NCTC11923_01373	1569
A0A3S4WH93_PASMD	trembl_bacteria	GTCTCAATCCCTTTGGAACAGGGCTATGTCTTTCGAC	LNPFGTGLCLS|SQSLWNRAMSFD|VSIPLEQGYVFR	3	NCTC8282_00620	LR134488	2019		Cas2_I_II_III,Cas1_I-II-III,Cas2_I_II_III,Csx1_III-U,Csx16_III-U,Csm3_III-A,Csm2_III-A	NCTC8282_00616,NCTC8282_00617,NCTC8282_00618,NCTC8282_00625,NCTC8282_00627,NCTC8282_00631,NCTC8282_00632	1956
A0A3S4WHV3_PASMD	trembl_bacteria	GTCTCAATCCCTTTGGAACAGGGCAATGTCTTTCGAC	LNPFGTGQCLS|SQSLWNRAMSFD|VSIPLEQGNVFR	2	NCTC8282_00621	LR134488	2019		Cas2_I_II_III,Cas1_I-II-III,Cas2_I_II_III,Csx1_III-U,Csx16_III-U,Csm3_III-A,Csm2_III-A	NCTC8282_00616,NCTC8282_00617,NCTC8282_00618,NCTC8282_00625,NCTC8282_00627,NCTC8282_00631,NCTC8282_00632	2150
A0A3S4XTT2_9CORY	trembl_bacteria	GGAACTACCTCCGCGTGCGCGGAGAATAC,GGAACTACCTCCGCGTGCGCGGAGAATAT	ELPPRARRI|GTTSACAEN|NYLRVRGEY	6	NCTC10206_00833	LR134504	2019		Cas5_I-E,Cas7_I-E	NCTC10206_00841,NCTC10206_00842	5367
A0A3S4YLX8_9FIRM	trembl_bacteria	ATTTCAATCCACGCACCCCACACGGGGTGCGAC	FNPRTPHGVR|FQSTHPTRGA|ISIHAPHTGCD	9	NCTC13079_01541	LR134523	2019		Cas2_I_II_III,Cas1_I-C,Cas7_I-C,Cas5_I-C	NCTC13079_01542,NCTC13079_01543,NCTC13079_01545,NCTC13079_01547	2700
A0A3S4YNH2_9NEIS	trembl_bacteria	GTTTCAACACATAGCCGCCCAAAGGCGGCTGA	FQHIAAQRRL|VSTHSRPKAA	3	NCTC12742_00144	LR134533	2019		Cas2_I_II_III,Cas1_I-C,Cas4_I-A_I-B_I-C_I-D_II-B,Cas7_I-C,Cas5_I-C	NCTC12742_00146,NCTC12742_00147,NCTC12742_00149,NCTC12742_00150,NCTC12742_00152	1162
A0A3S4Z1F4_ACTVI	trembl_bacteria	GGATCATCCCCGCTCGCGCGGGGTTTAC	DHPRSRGVY|GSSPLARGL|IIPARAGF	17	NCTC10951_01197	LR134477	2019		Cas2_I-E,Cas1_I-E,Cas5_I-E,Cas7_I-E,Cse2_I-E,Cse1_I-E,Cas3_I	NCTC10951_01198,NCTC10951_01199,NCTC10951_01201,NCTC10951_01202,NCTC10951_01203,NCTC10951_01204,NCTC10951_01205	0
A0A3S4ZI27_9ACTN	trembl_bacteria	GTTTCAATCCGCTTCGAGGTTCGCGGTGCTTCCAGAC	FNPLRGSRCFQ|FQSASRFAVLPD|VSIRFEVRGASR	2	NCTC11666_00338	LR134535	2019		Cas2_I_II_III	NCTC11666_00341	1800
A0A3S5F558_9CORY	trembl_bacteria	AGAACTACCTCCGCGTGCGCGGAGAATAC,CGAACTACCTCCGCGTGCGCGGAGAATAC	ELPPRARRI|NYLRVRGEY|RTTSACAEN	2	NCTC10206_00831	LR134504	2019		Cas5_I-E,Cas7_I-E	NCTC10206_00841,NCTC10206_00842	5923
A0A3S9QFY7_MORCA	trembl_bacteria	CTTCACGACCGTACAGGTCGCTTAGAAA	LHDRTGRLE|SRPYRSLR	3	EJK53_0027	CP034662	2019		Cas1_I-F,Cas3_Cas2_I-F,Csy1_I-F,Csy2_I-F,Csy3_I-F	EJK53_0028,EJK53_0029,EJK53_0030,EJK53_0031,EJK53_0032	242
A0A3V4SK40_SALET	trembl_bacteria	GTGTTCCCCGCGCCAGCGGGGATAA	VFPAPAGI|VPRASGD	2	CUN74_09415	AAACPO010000003	2019		Cas3_I	CUN74_09410	89
A0A3V6NN32_SALER	trembl_bacteria	TTATCCCCGCTGGCGCGGGGAACAC	IPAGAGN|LSPLARGT|YPRWRGEH	2	DXI78_01385	AAACUO010000001	2019		Cas3_I	DXI78_01340	7428
A0A401G3Z0_9DELT	trembl_bacteria	GTTTCAATCCACGCGCCCGCATGGGGCGCGAC	FNPRARMGRD|FQSTRPHGAR|VSIHAPAWGA	4	DENIS_4957	BEXT01000001	2019		Cas2_I_II_III,Cas1_I-C,Cas4_I-A_I-B_I-C_I-D_II-B,Cas7_I-C,Cas5_I-C	DENIS_4958,DENIS_4959,DENIS_4960,DENIS_4961,DENIS_4963	1647
A0A401G408_9DELT	trembl_bacteria	GTTTCAATCCACGCGCCCGCATGGGGCGCGAC	FNPRARMGRD|FQSTRPHGAR|VSIHAPAWGA	5	DENIS_4956	BEXT01000001	2019		Cas2_I_II_III,Cas1_I-C,Cas4_I-A_I-B_I-C_I-D_II-B,Cas7_I-C,Cas5_I-C	DENIS_4958,DENIS_4959,DENIS_4960,DENIS_4961,DENIS_4963	2187
A0A401G414_9DELT	trembl_bacteria	GTTTCAATCCACGCGCCCGCATGGGGCGCGAC	FNPRARMGRD|FQSTRPHGAR|VSIHAPAWGA	4	DENIS_4954	BEXT01000001	2019		Cas2_I_II_III,Cas1_I-C,Cas4_I-A_I-B_I-C_I-D_II-B,Cas7_I-C	DENIS_4958,DENIS_4959,DENIS_4960,DENIS_4961	4638
A0A401G433_9DELT	trembl_bacteria	GTTTCAATCCACGCGCCCGCATGGGGCGCGAC	FNPRARMGRD|FQSTRPHGAR|VSIHAPAWGA	3	DENIS_4953	BEXT01000001	2019		Cas2_I_II_III,Cas1_I-C,Cas4_I-A_I-B_I-C_I-D_II-B,Cas7_I-C	DENIS_4958,DENIS_4959,DENIS_4960,DENIS_4961	5639
A0A401G4A2_9DELT	trembl_bacteria	GTTTCAATCCACGCGCCCGCATGGGGCGCGAC	FNPRARMGRD|FQSTRPHGAR|VSIHAPAWGA	5	DENIS_4955	BEXT01000001	2019		Cas2_I_II_III,Cas1_I-C,Cas4_I-A_I-B_I-C_I-D_II-B,Cas7_I-C,Cas5_I-C	DENIS_4958,DENIS_4959,DENIS_4960,DENIS_4961,DENIS_4963	4243
A0A410FU98_9BACT	trembl_bacteria	GTTTCAATCCACGCCCCCGTGCGGGGGGCGAC	FNPRPRAGGD|FQSTPPCGGR|VSIHAPVRGA	14	BIP78_0929	CP034928	2019		Cas5_I-C,Cas7_I-C,Cas1_I-C,Cas2_I_II_III	BIP78_0920,BIP78_0922,BIP78_0924,BIP78_0925	2038
A0A410FUF2_9BACT	trembl_bacteria	GTTTCAATCCACGCCCCCGTGCGGGGGGCGAC	FNPRPRAGGD|FQSTPPCGGR|VSIHAPVRGA	5	BIP78_0930	CP034928	2019		Cas5_I-C,Cas7_I-C,Cas1_I-C,Cas2_I_II_III	BIP78_0920,BIP78_0922,BIP78_0924,BIP78_0925	3216
A0A410FUI3_9BACT	trembl_bacteria	GTTTCAATCCACGCCCCCGTGCGGGGGGCGAC	FNPRPRAGGD|FQSTPPCGGR|VSIHAPVRGA	16	BIP78_0927	CP034928	2019		Cas5_I-C,Cas7_I-C,Cas1_I-C,Cas2_I_II_III	BIP78_0920,BIP78_0922,BIP78_0924,BIP78_0925	496
A0A410FUM2_9BACT	trembl_bacteria	GTTTCAATCCACGCCCCCGTGCGGGGGGCGAC	FNPRPRAGGD|FQSTPPCGGR|VSIHAPVRGA	4	BIP78_0928	CP034928	2019		Cas5_I-C,Cas7_I-C,Cas1_I-C,Cas2_I_II_III	BIP78_0920,BIP78_0922,BIP78_0924,BIP78_0925	1685
A0A410FUN7_9BACT	trembl_bacteria	GTTTCAATCCACGCCCCCGTGCGGGGGGCGAC	FNPRPRAGGD|FQSTPPCGGR|VSIHAPVRGA	4	BIP78_0926	CP034928	2019		Cas5_I-C,Cas7_I-C,Cas1_I-C,Cas2_I_II_III	BIP78_0920,BIP78_0922,BIP78_0924,BIP78_0925	24
A0A447LSB1_ATLHE	trembl_bacteria	CGGTTTATCCCCGCTGGCGCGGGGAACACG,CGGTTTATCCCCGCTGGCGCGGGGAACACT,CGGTTTATCCCCGCTGGCGCGGGGAACACC,CGGTTTATCCCCGCTGGCGCGGGGAACACA	GLSPLARGT|RFIPAGAGNT|VYPRWRGEH	11	NCTC12129_03750	LR134136	2019		Cas2_I-E,Cas1_I-E,Cas6_I-E,Cas5_I-E,Cas7_I-E,Cse2_I-E,Cse1_I-E,Cas3_I	NCTC12129_03751,NCTC12129_03752,NCTC12129_03753,NCTC12129_03754,NCTC12129_03756,NCTC12129_03757,NCTC12129_03758,NCTC12129_03759	1490
A0A447LSJ3_ATLHE	trembl_bacteria	CGGTTTATCCCCGCTGGCGCGGGGAACACG,CGGTTTATCCCCGCTGGCGCGGGGAACACT,CGGTTTATCCCCGCTGGCGCGGGGAACACC,CGGTTTATCCCCGCTGGCGCGGGGAACACA	GLSPLARGT|RFIPAGAGNT|VYPRWRGEH	12	NCTC12129_03749	LR134136	2019		Cas2_I-E,Cas1_I-E,Cas6_I-E,Cas5_I-E,Cas7_I-E,Cse2_I-E,Cse1_I-E	NCTC12129_03751,NCTC12129_03752,NCTC12129_03753,NCTC12129_03754,NCTC12129_03756,NCTC12129_03757,NCTC12129_03758	2639
A0A448E5L1_PSEST	trembl_bacteria	GTTTCAATCCACGCGCCCGCGTGGGGCGCGAT,GTTTCAATCCACGCGCCCGCGTGGGGCGCGAC	FNPRARVGRD|FQSTRPRGAR|VSIHAPAWGA	11	NCTC10450_00541	LR134319	2019		Cas2_I_II_III,Cas1_I-C,Cas4_I-A_I-B_I-C_I-D_II-B,Cas7_I-C,Cas5_I-C	NCTC10450_00542,NCTC10450_00543,NCTC10450_00544,NCTC10450_00545,NCTC10450_00547	1213
A0A448E5L4_PSEST	trembl_bacteria	GTTTCAATCCACGCGCCCGCGTGGGGCGCGAT,GTTTCAATCCACGCGCCCGCGTGGGGCGCGAC	FNPRARVGRD|FQSTRPRGAR|VSIHAPAWGA	2	NCTC10450_00540	LR134319	2019		Cas2_I_II_III,Cas1_I-C,Cas4_I-A_I-B_I-C_I-D_II-B,Cas7_I-C,Cas5_I-C	NCTC10450_00542,NCTC10450_00543,NCTC10450_00544,NCTC10450_00545,NCTC10450_00547	2361
A0A448FLC5_9BACI	trembl_bacteria	GTCGCACTCCTTGTGAGTGCGTGGATTGAAATC,GTCGCACTCCTTGTGAGTGCGTGGATTGAAATT,GTCGCACTCCTTGTGAGTGCGTGGATTGAAATA	VALLVSAWIEI	3	NCTC4823_03482	LR134328	2019		Cas2_I_II_III,Cas1_I-C,Cas4_I-A_I-B_I-C_I-D_II-B,Cas7_I-C,Cas5_I-C	NCTC4823_03483,NCTC4823_03484,NCTC4823_03485,NCTC4823_03486,NCTC4823_03488	161
A0A448GUT7_9GAMM	trembl_bacteria	TTTCTAAGCGACCTGTGCGGCCGTGAAG,TTTCTAAGCGACCTGTGTGGTCGTGAAG,TTTCTAAGTGACCTGTGCGGTCGTGAAG,TTTCTAAGCGACCTGTGCGGTCGTGAAG,TTTCTAAGCGACCTATGCGGTCGTGAAG,TTTCTAAGCGACTTGTGCGGTCGTGAAG	FLSDLCGRE	6	NCTC10297_00478	LR134343	2019		Cas1_I-F	NCTC10297_00477	280
A0A448MW26_9ACTN	trembl_bacteria	GTCGCAATGGAGCTTGACCTTTGAGGTCAGGAAAAG,GTCGCAATGGAGCCTGACCTTTGAGGTCAGGAAAAG,GTCGCAATGGAGCCTGACCTTTGAGGTCAGGAAAAC	SQWSLTFEVRK	3	NCTC12967_00599	LR134406	2019		Cas2_I_II_III,Cas1_I-C,Cas3_I,Csb1_I-U	NCTC12967_00602,NCTC12967_00603,NCTC12967_00605,NCTC12967_00607	551
A0A448MW27_9ACTN	trembl_bacteria	GTCGCAATGGAGCTTGACCTTTGAGGTCAGGAAAAG,GTCGCAATGGAGCCTGACCTTTGAGGTCAGGAAAAG,GTCGCAATGGAGCCTGACCTTTGAGGTCAGGAAAAC	SQWSLTFEVRK	3	NCTC12967_00601	LR134406	2019		Cas2_I_II_III,Cas1_I-C,Cas3_I,Csb1_I-U	NCTC12967_00602,NCTC12967_00603,NCTC12967_00605,NCTC12967_00607	228
A0A448P0G2_9ACTN	trembl_bacteria	GGGCTCATCCCCGCATTCGCGGGGAACAC	AHPRIRGEH|GLIPAFAGN|GSSPHSRGT	15	NCTC13652_01885	LR134473	2019		Cas5_I-E,Cas7_I-E,Cse2_I-E,Cse1_I-E,Cas3_I	NCTC13652_01880,NCTC13652_01881,NCTC13652_01882,NCTC13652_01883,NCTC13652_01884	2179
A0A448PK18_ACTVI	trembl_bacteria	GGATCATCCCCGCTCGCGCGGGGTTTAC	DHPRSRGVY|GSSPLARGL|IIPARAGF	15	NCTC10951_01195	LR134477	2019		Cas2_I-E,Cas1_I-E,Cas5_I-E,Cas7_I-E	NCTC10951_01198,NCTC10951_01199,NCTC10951_01201,NCTC10951_01202	6116
A0A448RIH6_HAEIF	trembl_bacteria	GTCTCAATCCCTTTGGAACAGGGCAATGTCTTTCGAC	LNPFGTGQCLS|SQSLWNRAMSFD|VSIPLEQGNVFR	2	NCTC11873_01071	LR134490	2019		Csm3_III-A,Csm2_III-A,Cas10_III,Cas2_I_II_III,Cas1_I-II-III,Cas2_I_II_III	NCTC11873_01064,NCTC11873_01065,NCTC11873_01066,NCTC11873_01068,NCTC11873_01069,NCTC11873_01070	313
A0A448RPW6_PASMD	trembl_bacteria	GTCTCAATCCCTTTGGAACAGGGCTATGTCTTTCGAC	LNPFGTGLCLS|SQSLWNRAMSFD|VSIPLEQGYVFR	6	NCTC8282_00622	LR134488	2019		Cas2_I_II_III,Cas1_I-II-III,Cas2_I_II_III,Csx1_III-U,Csx16_III-U,Csm3_III-A,Csm2_III-A	NCTC8282_00616,NCTC8282_00617,NCTC8282_00618,NCTC8282_00625,NCTC8282_00627,NCTC8282_00631,NCTC8282_00632	1701
A0A448RQ09_PASMD	trembl_bacteria	GTCTCAATCCCTTTGGAACAGGGCTATGTCTTTCGAC	LNPFGTGLCLS|SQSLWNRAMSFD|VSIPLEQGYVFR	3	NCTC8282_00619	LR134488	2019		Cas2_I_II_III,Cas1_I-II-III,Cas2_I_II_III,Csx1_III-U,Csx16_III-U	NCTC8282_00616,NCTC8282_00617,NCTC8282_00618,NCTC8282_00625,NCTC8282_00627	196
A0A448TGU6_9CORY	trembl_bacteria	GGAACTACCTCCGCGTGCGCGGAGAATAC,GGAACTACCTCCGCGTGCGCGGAGAATAT	ELPPRARRI|GTTSACAEN|NYLRVRGEY	8	NCTC10206_00835	LR134504	2019		Cas5_I-E,Cas7_I-E,Cas6_I-E	NCTC10206_00841,NCTC10206_00842,NCTC10206_00845	3442
A0A448TGV2_9CORY	trembl_bacteria	GGAACTACCTCCGCGTGCGCGGAGAATAC,GGAACTACCTCCGCGTGCGCGGAGAATAT	ELPPRARRI|GTTSACAEN|NYLRVRGEY	6	NCTC10206_00829	LR134504	2019		Cas5_I-E,Cas7_I-E	NCTC10206_00841,NCTC10206_00842	6534
A0A448TGW4_9CORY	trembl_bacteria	GGAACTACCTCCGCGTGCGCGGAGAATAC,GGAACTACCTCCGCGTGCGCGGAGAATAT	ELPPRARRI|GTTSACAEN|NYLRVRGEY	9	NCTC10206_00834	LR134504	2019		Cas5_I-E,Cas7_I-E,Cas6_I-E	NCTC10206_00841,NCTC10206_00842,NCTC10206_00845	4816
A0A448TGX1_9CORY	trembl_bacteria	GGAACTACCTCCGCGTGCGCGGAGAATAC,GGAACTACCTCCGCGTGCGCGGAGAATAT	ELPPRARRI|GTTSACAEN|NYLRVRGEY	4	NCTC10206_00830	LR134504	2019		Cas5_I-E,Cas7_I-E	NCTC10206_00841,NCTC10206_00842	6163
A0A448TH40_9CORY	trembl_bacteria	GGAACTACCTCCGCGTGCGCGGAGAATAC,GGAACTACCTCCGCGTGCGCGGAGAATAT	ELPPRARRI|GTTSACAEN|NYLRVRGEY	3	NCTC10206_00832	LR134504	2019		Cas5_I-E,Cas7_I-E	NCTC10206_00841,NCTC10206_00842	5775
A0A448UTP1_9MICC	trembl_bacteria	ATGTTCCCCGCACCCGCGGGGATGAGCCA,ATGTTCCCCGCACCCGCGGGGATGAGCCC,ATGTTCCCCGCACCCGCGGGGATGAGCCT,ATGTTCCCCGCACCCGCGGGGATGAGCCG	MFPAPAGMS|VPRTRGDEP	2	NCTC10918_00495	LR134521	2019		Cse2_I-E,Cas7_I-E,Cas5_I-E,Cas6_I-E,Cas1_I-E,Cas2_I-E	NCTC10918_00487,NCTC10918_00488,NCTC10918_00489,NCTC10918_00490,NCTC10918_00492,NCTC10918_00493	1734
A0A448VHT6_9NEIS	trembl_bacteria	GTTTCAACACACAGCCGCCCGAAGGCGGCTGT,GTTTCAACACACAGCCGCCCGAAGGCGGCTGC	FNTQPPEGGC|FQHTAARRRL|VSTHSRPKAA	5	NCTC12742_00143	LR134533	2019		Cas2_I_II_III,Cas1_I-C,Cas4_I-A_I-B_I-C_I-D_II-B,Cas7_I-C,Cas5_I-C	NCTC12742_00146,NCTC12742_00147,NCTC12742_00149,NCTC12742_00150,NCTC12742_00152	2100
A0A448VHU3_9NEIS	trembl_bacteria	GTTTCAACACACAGCCGCCCGAAGGCGGCTGT,GTTTCAACACACAGCCGCCCGAAGGCGGCTGC	FNTQPPEGGC|FQHTAARRRL|VSTHSRPKAA	4	NCTC12742_00145	LR134533	2019		Cas2_I_II_III,Cas1_I-C,Cas4_I-A_I-B_I-C_I-D_II-B,Cas7_I-C,Cas5_I-C	NCTC12742_00146,NCTC12742_00147,NCTC12742_00149,NCTC12742_00150,NCTC12742_00152	19
A0A448VHV2_9NEIS	trembl_bacteria	GTTTCAACACACAGCCGCCCGAAGGCGGCTGT,GTTTCAACACACAGCCGCCCGAAGGCGGCTGC	FNTQPPEGGC|FQHTAARRRL|VSTHSRPKAA	7	NCTC12742_00142	LR134533	2019		Cas2_I_II_III,Cas1_I-C,Cas4_I-A_I-B_I-C_I-D_II-B,Cas7_I-C,Cas5_I-C	NCTC12742_00146,NCTC12742_00147,NCTC12742_00149,NCTC12742_00150,NCTC12742_00152	2799
A0A448VY67_9ACTN	trembl_bacteria	GTCTCAATGAAGTCCGGCTTAGAAGGCCGGAACAAT	LNEVRLRRPEQ|VSMKSGLEGRNN	2	NCTC11666_02609	LR134535	2019		Cas2_I_II_III,Cas1_I-C	NCTC11666_02612,NCTC11666_02613	6803
A0A449ADG1_MYCFE	trembl_bacteria	GTTTTAGTTCACATGGATATGGTATCAAAACAAAAC	FSSHGYGIKTK|VLVHMDMVSKQN	3	NCTC10117_01468	LR214962	2019		Cas2_I_II_III	NCTC10117_01475	4197
A0A449ADG3_MYCFE	trembl_bacteria	GTTTTAGTTCACATGGATATGGTATCAAAACAAAAC	FSSHGYGIKTK|VLVHMDMVSKQN	2	NCTC10117_01467	LR214962	2019		Cas2_I_II_III	NCTC10117_01475	4581
A0A449ADG4_MYCFE	trembl_bacteria	GTTTTAGTTCACATGGATATGGTATCAAAACAAAAC	FSSHGYGIKTK|VLVHMDMVSKQN	4	NCTC10117_01470	LR214962	2019	PF03989	Cas2_I_II_III	NCTC10117_01475	2860
A0A449ADH0_MYCFE	trembl_bacteria	GTTTTAGTTCACATGGATATGGTATCAAAACAAAAC	FSSHGYGIKTK|VLVHMDMVSKQN	3	NCTC10117_01469	LR214962	2019		Cas2_I_II_III	NCTC10117_01475	3921
A0A449ADH5_MYCFE	trembl_bacteria	GTTTTAGTTCACATGGATATGGTATCAAAACAAAAC	FSSHGYGIKTK|VLVHMDMVSKQN	3	NCTC10117_01471	LR214962	2019		Cas2_I_II_III	NCTC10117_01475	2601
A0A449ADH6_MYCFE	trembl_bacteria	GTTTTAGTTCACATGGATATGGTATCAAAACAAAAC	FSSHGYGIKTK|VLVHMDMVSKQN	4	NCTC10117_01472	LR214962	2019	PF03989	Cas2_I_II_III	NCTC10117_01475	1753
A0A449ADH8_MYCFE	trembl_bacteria	GTTTTGTTTTGATACCATATCCATGTGAACTAAAAC	FVLIPYPCELK	7	NCTC10117_01473	LR214962	2019		Cas2_I_II_III	NCTC10117_01475	775
A0A449AY27_9MOLU	trembl_bacteria	GTTTTACTCTAGTAAGAAATTGTACAGCACAAAAAC,ATTTTACTCTAGTAAGAAATTGTACAGCACAAAAAC	FTLVRNCTAQK|FYSSKKLYSTK	8	NCTC10151_00681	LR215028	2019		Cas1_II,Cas2_I_II_III	NCTC10151_00678,NCTC10151_00679	3471
A0A449FYW5_ENTFL	trembl_bacteria	GTTTTAGAGTCATGTTGTTCAGAATGGTACCAAAAC,GTTTTAGAGTCATGTTGTTCAGAATGGTACCAAAACC	FRVMLFRMVPK|VLESCCSEWYQN	9	NCTC7163_00465	CAACYC010000002	2019		Cas1_II,Cas2_I_II_III,Csn2	NCTC7163_00462,NCTC7163_00463,NCTC7163_00464	248
A0A449HFN8_CORST	trembl_bacteria	CTCTTCTCCGCGCACGCGGAGGTATTTCT,CTCTTCTCCGCGCACGCGGAGGTATTTCC,CTCTTCTCCGCGCACGCGGAGGTATTTCA,CTCTTCTCCGCGCACGCGGAGGTATTTCG	LFSAHAEVF|LLRARGGIS|SSPRTRRYF	2	NCTC11631_00632	CAACYF010000002	2019		Cas2_I-E,Cas1_I-E,Cas3_I,Cas6_I-E,Cas5_I-E,Cas7_I-E	NCTC11631_00633,NCTC11631_00634,NCTC11631_00635,NCTC11631_00636,NCTC11631_00637,NCTC11631_00638	109
A0A449HFV6_CORST	trembl_bacteria	CTCTTCTCCGCGCACGCGGAGGTATTTCT,CTCTTCTCCGCGCACGCGGAGGTATTTCC,CTCTTCTCCGCGCACGCGGAGGTATTTCA,CTCTTCTCCGCGCACGCGGAGGTATTTCG	LFSAHAEVF|LLRARGGIS|SSPRTRRYF	3	NCTC11631_00627	CAACYF010000002	2019		Cas2_I-E,Cas1_I-E,Cas3_I,Cas6_I-E	NCTC11631_00633,NCTC11631_00634,NCTC11631_00635,NCTC11631_00636	4746
A0A449HFW0_CORST	trembl_bacteria	GGAAATACCTCCGCGTGCGCGGAGAAGAG	EIPPRARRR|GNTSACAEK|KYLRVRGEE	12	NCTC11631_00629	CAACYF010000002	2019		Cas2_I-E,Cas1_I-E,Cas3_I,Cas6_I-E,Cas5_I-E,Cas7_I-E	NCTC11631_00633,NCTC11631_00634,NCTC11631_00635,NCTC11631_00636,NCTC11631_00637,NCTC11631_00638	3356
A0A449HFX7_CORST	trembl_bacteria	CTCTTCTCCGCGCACGCGGAGGTATTTCT,CTCTTCTCCGCGCACGCGGAGGTATTTCC,CTCTTCTCCGCGCACGCGGAGGTATTTCA,CTCTTCTCCGCGCACGCGGAGGTATTTCG	LFSAHAEVF|LLRARGGIS|SSPRTRRYF	6	NCTC11631_00628	CAACYF010000002	2019		Cas2_I-E,Cas1_I-E,Cas3_I,Cas6_I-E,Cas5_I-E	NCTC11631_00633,NCTC11631_00634,NCTC11631_00635,NCTC11631_00636,NCTC11631_00637	4381
A0A449HG24_CORST	trembl_bacteria	GGAAATACCTCCGCGTGCGCGGAGAAGAG	EIPPRARRR|GNTSACAEK|KYLRVRGEE	12	NCTC11631_00630	CAACYF010000002	2019		Cas2_I-E,Cas1_I-E,Cas3_I,Cas6_I-E,Cas5_I-E,Cas7_I-E	NCTC11631_00633,NCTC11631_00634,NCTC11631_00635,NCTC11631_00636,NCTC11631_00637,NCTC11631_00638	2569
A0A449I2X7_9BACE	trembl_bacteria	GTCTTAATCCTTGTTGTGATGGAAGTAGACTGTAT	LNPCCDGSRLY|VLILVVMEVDC	2	NCTC7812_01373	CAACYH010000004	2019		Csm2_III-A,Csm3_III-A,Cas1_I-II-III,Cas2_I_II_III	NCTC7812_01364,NCTC7812_01365,NCTC7812_01371,NCTC7812_01372	1134
A0A484Z5T6_SERLI	trembl_bacteria	GTCTTCCCCACGCACGTGGGGGTGTTTCC,GTCTTCCCCACGCACGTGGGGGTGTTTCT	LPHARGGVS|SSPRTWGCF|VFPTHVGVF	4	NCTC12962_06449	CAADIY010000008	2019		Cas3_I,Cse1_I-E,Cas6_I-E,Cas7_I-E,Cas5_I-E,Cas1_I-E,Cas2_I-E	NCTC12962_06442,NCTC12962_06443,NCTC12962_06444,NCTC12962_06445,NCTC12962_06446,NCTC12962_06447,NCTC12962_06448	578
A0A484ZLA1_9GAMM	trembl_bacteria	CTGAACCGCCGTATAGGCGGCTTAGAAA	EPPYRRLR|LNRRIGGLE	4	NCTC12282_03853	CAADJA010000002	2019		Csy1_I-F,Csy3_I-F	NCTC12282_03849,NCTC12282_03851	1335
A0A484ZLB0_9GAMM	trembl_bacteria	CTGAACCGCCGTATAGGCGGCTTAGAAA	EPPYRRLR|LNRRIGGLE	3	NCTC12282_03864	CAADJA010000002	2019		Csy3_I-F	NCTC12282_03851	8572
A0A484ZNN2_9GAMM	trembl_bacteria	CTGAACCGCCGTATAGGCGGCTTAGAAA	EPPYRRLR|LNRRIGGLE	7	NCTC12282_03863	CAADJA010000002	2019		Csy3_I-F	NCTC12282_03851	7235
A0A485BG87_SALDZ	trembl_bacteria	CGGTTTATCCCCGCTGGCGCGGGGAACACG,CGGTTTATCCCCGCTGGCGCGGGGAACACT,CGGTTTATCCCCGCTGGCGCGGGGAACACC,CGGTTTATCCCCGCTGGCGCGGGGAACACA	GLSPLARGT|RFIPAGAGNT|VYPRWRGEH	8	NCTC12417_01085	CAADJF010000002	2019		Cas3_I,Cse1_I-E,Cse2_I-E,Cas7_I-E,Cas5_I-E,Cas6_I-E,Cas1_I-E,Cas2_I-E	NCTC12417_01077,NCTC12417_01078,NCTC12417_01079,NCTC12417_01080,NCTC12417_01081,NCTC12417_01082,NCTC12417_01083,NCTC12417_01084	30
A0A485CCL9_RAOTE	trembl_bacteria	GGTTTATCCCCGCTGGCGCGGGGAACAC	FIPAGAGN|GLSPLARGT|VYPRWRGEH	11	NCTC13038_04587	CAADJG010000002	2019		Cas2_I-E,Cas1_I-E,Cas6_I-E,Cas5_I-E,Cas7_I-E,Cse2_I-E,Cse1_I-E	NCTC13038_04588,NCTC13038_04589,NCTC13038_04590,NCTC13038_04591,NCTC13038_04592,NCTC13038_04593,NCTC13038_04594	970
A0A485EFV0_PSEAI	trembl_bacteria	TTTCTTAGCTGCCTACACGGCAGTGAAC,TTTCTTAGCTGCCTACACGGCAGTGAAT,CTTTCTTAGCTGCCTACACGGCAGTGAAC,GTTTCTTAGCTGCCTACACGGCAGTGAAC,TTTCTTAGCTGCCTACACGGCAGTGAACC,TTTCTTAGCTGCCTACACGGCAGTGAACA,TTTCTTAGCTGCCTACACGGCAGTGAACG,TTTCTTAGCTGCCTACACGGCAGTGAACT,ATTTCTTAGCTGCCTACACGGCAGTGAAC,TTTTCTTAGCTGCCTACACGGCAGTGAAC	FLAAYTAVN|FLSCLHGSE	5	NCTC12951_00304	CAADJQ010000008	2019		Cas1_I-F,Cas3_Cas2_I-F,Csy1_I-F,Csy2_I-F,Csy3_I-F	NCTC12951_00305,NCTC12951_00306,NCTC12951_00307,NCTC12951_00308,NCTC12951_00309	232
A0A485EPF8_PSEAI	trembl_bacteria	CGGTTCATCCCCACGCATGTGGGGAACAC,AGGTTCATCCCCACGCATGTGGGGAACAC	GSSPRMWGT|RFIPTHVGN|VHPHACGEH	8	NCTC13621_01217	CAADJP010000006	2019		Cas3_I,Cse1_I-E,Cas7_I-E,Cas5_I-E,Cas6_I-E,Cas2_I-E	NCTC13621_01208,NCTC13621_01209,NCTC13621_01211,NCTC13621_01212,NCTC13621_01213,NCTC13621_01216	0
A0A485FKW4_PSEAI	trembl_bacteria	TTTCTTAGCTGCCTACACGGCAGTGAAC,TTTCTTAGCTGCCTACACGGCAGTGAAT,CTTTCTTAGCTGCCTACACGGCAGTGAAC,GTTTCTTAGCTGCCTACACGGCAGTGAAC,TTTCTTAGCTGCCTACACGGCAGTGAACC,TTTCTTAGCTGCCTACACGGCAGTGAACA,TTTCTTAGCTGCCTACACGGCAGTGAACG,TTTCTTAGCTGCCTACACGGCAGTGAACT,ATTTCTTAGCTGCCTACACGGCAGTGAAC,TTTTCTTAGCTGCCTACACGGCAGTGAAC	FLAAYTAVN|FLSCLHGSE	12	NCTC13437_01522	CAADJS010000002	2019		Cas1_I-F,Cas3_Cas2_I-F,Csy1_I-F,Csy2_I-F,Csy3_I-F	NCTC13437_01523,NCTC13437_01524,NCTC13437_01525,NCTC13437_01526,NCTC13437_01527	232
A0A485GF49_PSEAI	trembl_bacteria	TTTCTTAGCTGCCTACACGGCAGTGAAC,TTTCTTAGCTGCCTACACGGCAGTGAAT,CTTTCTTAGCTGCCTACACGGCAGTGAAC,GTTTCTTAGCTGCCTACACGGCAGTGAAC,TTTCTTAGCTGCCTACACGGCAGTGAACC,TTTCTTAGCTGCCTACACGGCAGTGAACA,TTTCTTAGCTGCCTACACGGCAGTGAACG,TTTCTTAGCTGCCTACACGGCAGTGAACT,ATTTCTTAGCTGCCTACACGGCAGTGAAC,TTTTCTTAGCTGCCTACACGGCAGTGAAC	FLAAYTAVN|FLSCLHGSE	19	NCTC13619_03977	CAADJO010000003	2019		Cas1_I-F,Cas3_Cas2_I-F,Csy1_I-F,Csy2_I-F,Csy3_I-F	NCTC13619_03978,NCTC13619_03979,NCTC13619_03980,NCTC13619_03981,NCTC13619_03982	241
A0A485IVX0_PSEAI	trembl_bacteria	TTTCTTAGCTGCCTACACGGCAGTGAAC,TTTCTTAGCTGCCTACACGGCAGTGAAT,CTTTCTTAGCTGCCTACACGGCAGTGAAC,GTTTCTTAGCTGCCTACACGGCAGTGAAC,TTTCTTAGCTGCCTACACGGCAGTGAACC,TTTCTTAGCTGCCTACACGGCAGTGAACA,TTTCTTAGCTGCCTACACGGCAGTGAACG,TTTCTTAGCTGCCTACACGGCAGTGAACT,ATTTCTTAGCTGCCTACACGGCAGTGAAC,TTTTCTTAGCTGCCTACACGGCAGTGAAC	FLAAYTAVN|FLSCLHGSE	6	NCTC11440_06004	CAADJU010000003	2019		Csy3_I-F,Csy2_I-F,Csy1_I-F,Cas3_Cas2_I-F,Cas1_I-F	NCTC11440_06006,NCTC11440_06007,NCTC11440_06008,NCTC11440_06009,NCTC11440_06010	913
A0A485IWA0_PSEAI	trembl_bacteria	TTTCTTAGCTGCCTACACGGCAGTGAAC,TTTCTTAGCTGCCTACACGGCAGTGAAT,CTTTCTTAGCTGCCTACACGGCAGTGAAC,GTTTCTTAGCTGCCTACACGGCAGTGAAC,TTTCTTAGCTGCCTACACGGCAGTGAACC,TTTCTTAGCTGCCTACACGGCAGTGAACA,TTTCTTAGCTGCCTACACGGCAGTGAACG,TTTCTTAGCTGCCTACACGGCAGTGAACT,ATTTCTTAGCTGCCTACACGGCAGTGAAC,TTTTCTTAGCTGCCTACACGGCAGTGAAC	FLAAYTAVN|FLSCLHGSE	10	NCTC11440_06003	CAADJU010000003	2019		Csy3_I-F,Csy2_I-F,Csy1_I-F,Cas3_Cas2_I-F,Cas1_I-F	NCTC11440_06006,NCTC11440_06007,NCTC11440_06008,NCTC11440_06009,NCTC11440_06010	1463
A0A485IZR3_PSEAI	trembl_bacteria	GTTCACTGCCGTGTAGGCAGCTTAGAAA,GTTCACTGCCGTGTAGGCAGCTTAGAAG	SLPCRQLR|VHCRVGSLE	8	NCTC11440_06011	CAADJU010000003	2019		Csy3_I-F,Csy2_I-F,Csy1_I-F,Cas3_Cas2_I-F,Cas1_I-F	NCTC11440_06006,NCTC11440_06007,NCTC11440_06008,NCTC11440_06009,NCTC11440_06010	56
A0A486AYL5_KLEPN	trembl_bacteria	CGGTTTATCCCCGCTGGCGCGGGGAACACG,CGGTTTATCCCCGCTGGCGCGGGGAACACT,CGGTTTATCCCCGCTGGCGCGGGGAACACC,CGGTTTATCCCCGCTGGCGCGGGGAACACA	GLSPLARGT|RFIPAGAGNT|VYPRWRGEH	15	SAMEA104567846_02996	CAAGXU010000002	2019		Cas3_I,Cse1_I-E,Cse2_I-E,Cas7_I-E,Cas5_I-E,Cas6_I-E,Cas1_I-E,Cas2_I-E	SAMEA104567846_02988,SAMEA104567846_02989,SAMEA104567846_02990,SAMEA104567846_02991,SAMEA104567846_02992,SAMEA104567846_02993,SAMEA104567846_02994,SAMEA104567846_02995	1304
A0A486NTG9_KLEPN	trembl_bacteria	GTCTTCCCCACGCACGTGGGGGTGTTTCC,GTCTTCCCCACGCACGTGGGGGTGTTTCT	LPHARGGVS|SSPRTWGCF|VFPTHVGVF	10	SAMEA4873650_01148	CAAHCU010000001	2019		Cas3_I,Cse2_I-E,Cas6_I-E,Cas7_I-E,Cas5_I-E,Cas1_I-E,Cas2_I-E	SAMEA4873650_01140,SAMEA4873650_01142,SAMEA4873650_01143,SAMEA4873650_01144,SAMEA4873650_01145,SAMEA4873650_01146,SAMEA4873650_01147	288
A0A4D7AJZ0_9FIRM	trembl_bacteria	ATTTCAATCCACGCTCCCCTCGCGGAGAGCGAC	FNPRSPRGER|FQSTLPSRRA|ISIHAPLAESD	3	EIO64_01340	CP034413	2019		Cas5_I-C,Cas7_I-C,Cas4_I-A_I-B_I-C_I-D_II-B,Cas1_I-C,Cas2_I_II_III	EIO64_01310,EIO64_01320,EIO64_01325,EIO64_01330,EIO64_01335	260
A0A4D7QAR1_GEOKU	trembl_bacteria	GTTTTTATCGTACCTATGAGGGATTGAAAA,GTTTTTATCGTACCTATGAGGGATTGAAACA,GTTTTTATCGTACCTATGAGGGATTGAAAC,GTTTTTATCGTACTTATGAGGGATTGAAAC,GTTTTTATCGTACCTATGAGGGATTGAAAT,GTTTTTATCGTACCTATGAGGGATTGAAACT,GTTTTTATCGCACCTATGAGGGATTGAAAC,GTTTTTATCGTACCTATGAGGGATTAAAAC	FYRTYEGLK	2	E5Z46_04820	CP038860	2019		Cas6-I-III	E5Z46_04840	2169
A0A4P7AHU7_9MOLU	trembl_bacteria	GTTCTACTACTACATAATTTTACAGGGTACCATAAC	FYYYIILQGTI|VLLLHNFTGYHN	2	SGLAD_v1c05930	CP038013	2019		Cas2_I_II_III,Cas1_II	SGLAD_v1c05960,SGLAD_v1c05970	6302
A0A4P7AJ81_9MOLU	trembl_bacteria	GTTCTACTACTACATAATTTTACAGGGTACCATAAC	FYYYIILQGTI|VLLLHNFTGYHN	10	SGLAD_v1c05940	CP038013	2019		Cas2_I_II_III,Cas1_II	SGLAD_v1c05960,SGLAD_v1c05970	1863
A0A4U9N386_ECOLX	trembl_bacteria	GTCTTCCCCACATGCGTGGGGGTGTTTT,GTCTTCCCCACATGCGTGGGGGTGTTTC	LPHMRGGV|SSPHAWGCF|VFPTCVGVF	10	NCTC8164_02251	CABEEL010000003	2019		Cas3_I,Cse2_I-E,Cas6_I-E,Cas7_I-E,Cas5_I-E,Cas1_I-E,Cas2_I-E	NCTC8164_02252,NCTC8164_02254,NCTC8164_02255,NCTC8164_02256,NCTC8164_02257,NCTC8164_02258,NCTC8164_02259	508
A0A4U9SC64_PSEAI	trembl_bacteria	CCGGTTCATCCCCACACCCGTGGGGAACAC	GSSPHPWGT|PVHPHTRGEH|RFIPTPVGN	8	NCTC11839_06152	CABEEV010000008	2019		Cas2_I-E,Cas1_I-E,Cas6_I-E,Cas5_I-E,Cas7_I-E,Cse2_I-E,Cse1_I-E,Cas3_I	NCTC11839_06144,NCTC11839_06145,NCTC11839_06146,NCTC11839_06147,NCTC11839_06148,NCTC11839_06149,NCTC11839_06150,NCTC11839_06151	493
A0A4U9X2T1_CLOPF	trembl_bacteria	ATTTTATCTTAACTATGAGAAATGTAAAT	FILTMRNVN|FYLNYEKCK	2	NCTC8678_00981	CABEGM010000003	2019		Cas4_I-A_I-B_I-C_I-D_II-B,Cas2_I_II_III,Cas6-I-III,Cas8a1_I-A,Cas7_I-C,Cas3_I	NCTC8678_00972,NCTC8678_00975,NCTC8678_00976,NCTC8678_00977,NCTC8678_00978,NCTC8678_00980	1379
A0A4U9X361_CLOPF	trembl_bacteria	GTTTTATATTAACTATGAGGAATGTAAAT,GTTTTATATTAACTATGAGGAATGTAAAC	FILTMRNVN|FYINYEECK	2	NCTC8678_00983	CABEGM010000003	2019		Cas8a1_I-A,Cas7_I-C,Cas3_I	NCTC8678_00977,NCTC8678_00978,NCTC8678_00980	3878
A0A4U9X4B5_CLOPF	trembl_bacteria	GTTTTATATTAACTATGAGGAATGTAAAT,GTTTTATATTAACTATGAGGAATGTAAAC	FILTMRNVN|FYINYEECK	2	NCTC8678_00982	CABEGM010000003	2019		Cas6-I-III,Cas8a1_I-A,Cas7_I-C,Cas3_I	NCTC8678_00976,NCTC8678_00977,NCTC8678_00978,NCTC8678_00980	3540
A0A4V0C059_STRCB	trembl_bacteria	TGTCTCACCCTTCATGGGTGAGTGGATTGAAATA,GTCTCACCCTTCATGGGTGAGTGGATTGAAATT,AGTCTCACCCTTCATGGGTGAGTGGATTGAAATT,CGTCTCACCCTTCATGGGTGAGTGGATTGAAATT,GGTCTCACCCTTCATGGGTGAGTGGATTGAAATA,GTCTCACCCTTCATGGGTGAGTGGATTGAAATC,GTCTCACCCTTCATGGGTGAGTGGATTGAAATA	SHPSWVSGLK|VSPFMGEWIEI	3	NCTC6198_01615	CABEII010000002	2019		Cas2_I_II_III,Cas1_I-C,Cas7_I-C,Cas5_I-C	NCTC6198_01617,NCTC6198_01618,NCTC6198_01620,NCTC6198_01622	1557
A0A4V0C1J8_STRCB	trembl_bacteria	TGTCTCACCCTTCATGGGTGAGTGGATTGAAATA,GTCTCACCCTTCATGGGTGAGTGGATTGAAATT,AGTCTCACCCTTCATGGGTGAGTGGATTGAAATT,CGTCTCACCCTTCATGGGTGAGTGGATTGAAATT,GGTCTCACCCTTCATGGGTGAGTGGATTGAAATA,GTCTCACCCTTCATGGGTGAGTGGATTGAAATC,GTCTCACCCTTCATGGGTGAGTGGATTGAAATA	SHPSWVSGLK|VSPFMGEWIEI	2	NCTC6198_01616	CABEII010000002	2019		Cas2_I_II_III,Cas1_I-C,Cas7_I-C,Cas5_I-C	NCTC6198_01617,NCTC6198_01618,NCTC6198_01620,NCTC6198_01622	760
A0A4V7I914_BIBTR	trembl_bacteria	GTTTCAACTCACAGCTACGCGTACGTAGCTGG	FNSQLRVRSW|VSTHSYAYVA	2	F542_7970	CP006954	2019		Cas2_I_II_III,Cas1_I-C,Cas7_I-C,Cas5_I-C,Cas3_I	F542_7900,F542_7910,F542_7930,F542_7950,F542_7960	1483
A0A509BT40_9ENTR	trembl_bacteria	CGGTTTATCCCCGCTGGCGCGGGGAACACG,CGGTTTATCCCCGCTGGCGCGGGGAACACT,CGGTTTATCCCCGCTGGCGCGGGGAACACC,CGGTTTATCCCCGCTGGCGCGGGGAACACA	GLSPLARGT|RFIPAGAGNT|VYPRWRGEH	8	NCTC11881_01429	CABFNY010000003	2019		Cse1_I-E,Cse2_I-E,Cas5_I-E,Cas6_I-E,Cas1_I-E,Cas2_I-E	NCTC11881_01420,NCTC11881_01422,NCTC11881_01425,NCTC11881_01426,NCTC11881_01427,NCTC11881_01428	92
A0A560ZM68_AGRVI	trembl_bacteria	GTTTCAATCCACGCCCCTGCGTGAGGGGCGAC	FNPRPCVRGD|FQSTPLREGR	4	FB480_102305	VIVD01000002	2019		Cas5_I-C,Cas7_I-C,Cas4_I-A_I-B_I-C_I-D_II-B,Cas1_I-C,Cas2_I_II_III	FB480_102299,FB480_102301,FB480_102302,FB480_102303,FB480_102304	265
A0A5C2UE63_9ACTN	trembl_bacteria	GTCGCTCCTCTTTCCAGAGGAGCCCTTCGTTGAGGC	RSSFQRSPSLR|SLLFPEEPFVE	4	PAPP_280_281	LT576786	2019		Cas2_I_II_III,Cas1_I-C,Csb3_I-U	PAPP_280_286,PAPP_280_287,PAPP_280_288	6448
A0A5C2UE96_9ACTN	trembl_bacteria	GCCTCAACGAAGGGCTCCCCGGCAAAGGGGAGCGAC	ASTKGSPAKGSD|LNEGLPGKGER|PQRRAPRQRGA	20	PAPP_278_499	LT576784	2019		Cas2_I_II_III,Cas1_I-C,Csb3_I-U,Cas3_I,Csb1_I-U	PAPP_278_500,PAPP_278_501,PAPP_278_502,PAPP_278_503,PAPP_278_505	161
A0A5C2UEG1_9ACTN	trembl_bacteria	GCCTCAACGAAGGGCTCCTCTGGAAAGAGGAGCGAC	ASTKGSSGKRSD|LNEGLLWKEER|PQRRAPLERGA	10	PAPP_280_285	LT576786	2019		Cas2_I_II_III,Cas1_I-C,Csb3_I-U,Cas3_I,Csb1_I-U	PAPP_280_286,PAPP_280_287,PAPP_280_288,PAPP_280_289,PAPP_280_291	235
A0A5C2UJK9_9ACTN	trembl_bacteria	GCCTCAACGAAGGGCTCCTCTGGAAAGAGGAGCGAC	ASTKGSSGKRSD|LNEGLLWKEER|PQRRAPLERGA	19	PAPP_280_282	LT576786	2019		Cas2_I_II_III,Cas1_I-C,Csb3_I-U	PAPP_280_286,PAPP_280_287,PAPP_280_288	4520
A0A5C2UKU8_9ACTN	trembl_bacteria	GCCTCAACGAAGGGCTCCTCTGGAAAGAGGAGCGAC	ASTKGSSGKRSD|LNEGLLWKEER|PQRRAPLERGA	14	PAPP_280_283	LT576786	2019		Cas2_I_II_III,Cas1_I-C,Csb3_I-U,Cas3_I	PAPP_280_286,PAPP_280_287,PAPP_280_288,PAPP_280_289	3239
A0A5E0E5A5_ENTCL	trembl_bacteria	CGGTTTATCCCCGCTGGCGCGGGGAAC	GLSPLARG|RFIPAGAGN|VYPRWRGE	8	SAMEA2053898_00531	UNVE01000001	2019		Cse1_I-E,Cse2_I-E,Cas7_I-E,Cas5_I-E,Cas6_I-E,Cas1_I-E,Cas2_I-E	SAMEA2053898_00524,SAMEA2053898_00525,SAMEA2053898_00526,SAMEA2053898_00527,SAMEA2053898_00528,SAMEA2053898_00529,SAMEA2053898_00530	1250
A0A5E1SBN2_KLEPN	trembl_bacteria	AGAAACACCCCCACGCATGTGGGGAAGAC	ETPPRMWGR|KHPHACGED|RNTPTHVGK	2	SAMEA2055014_00715	UNZE01000001	2019		Cas2_I-E,Cas1_I-E,Cas5_I-E,Cas7_I-E,Cas6_I-E,Cse2_I-E,Cas3_I	SAMEA2055014_00707,SAMEA2055014_00708,SAMEA2055014_00709,SAMEA2055014_00710,SAMEA2055014_00711,SAMEA2055014_00712,SAMEA2055014_00714	340
A0A5E1SEP1_KLEPN	trembl_bacteria	GTCTTCCCCACGCACGTGGGGGTGTTTCC,GTCTTCCCCACGCACGTGGGGGTGTTTCT	LPHARGGVS|SSPRTWGCF|VFPTHVGVF	8	SAMEA2055014_00706	UNZE01000001	2019		Cas2_I-E,Cas1_I-E,Cas5_I-E,Cas7_I-E,Cas6_I-E,Cse2_I-E,Cas3_I	SAMEA2055014_00707,SAMEA2055014_00708,SAMEA2055014_00709,SAMEA2055014_00710,SAMEA2055014_00711,SAMEA2055014_00712,SAMEA2055014_00714	388
A0A5E3GCD7_KLEPN	trembl_bacteria	GTCTTCCCCACATGCGTGGGGGTGTTTT,GTCTTCCCCACATGCGTGGGGGTGTTTC	LPHMRGGV|SSPHAWGCF|VFPTCVGVF	9	SAMEA2055003_00086	UOCU01000001	2019		Cas2_I-E,Cas1_I-E,Cas5_I-E,Cas7_I-E,Cas6_I-E,Cse2_I-E,Cas3_I	SAMEA2055003_00077,SAMEA2055003_00078,SAMEA2055003_00079,SAMEA2055003_00080,SAMEA2055003_00081,SAMEA2055003_00082,SAMEA2055003_00084	1025
A0A5E3GCL0_KLEPN	trembl_bacteria	GTCTTCCCCACGCACGTGGGGGTGTTTCC,GTCTTCCCCACGCACGTGGGGGTGTTTCT	LPHARGGVS|SSPRTWGCF|VFPTHVGVF	7	SAMEA2055003_00076	UOCU01000001	2019		Cas2_I-E,Cas1_I-E,Cas5_I-E,Cas7_I-E,Cas6_I-E,Cse2_I-E,Cas3_I	SAMEA2055003_00077,SAMEA2055003_00078,SAMEA2055003_00079,SAMEA2055003_00080,SAMEA2055003_00081,SAMEA2055003_00082,SAMEA2055003_00084	40
A0A5E3UHS5_KLEPN	trembl_bacteria	CGGTTTATCCCCGCTGGCGCGGGGAACACG,CGGTTTATCCCCGCTGGCGCGGGGAACACT,CGGTTTATCCCCGCTGGCGCGGGGAACACC,CGGTTTATCCCCGCTGGCGCGGGGAACACA	GLSPLARGT|RFIPAGAGNT|VYPRWRGEH	6	SAMEA2054923_01850	UODX01000002	2019		Cas2_I-E,Cas1_I-E,Cas6_I-E,Cas5_I-E,Cas7_I-E,Cse2_I-E,Cse1_I-E	SAMEA2054923_01851,SAMEA2054923_01852,SAMEA2054923_01853,SAMEA2054923_01854,SAMEA2054923_01855,SAMEA2054923_01856,SAMEA2054923_01857	1683
A0RNR0_CAMFF	trembl_bacteria	GTTTGCTAATGACAATGTTTGTGTTGAAAC	FANDNVCVE|LLMTMFVLK	2	CFF8240_0668	CP000487	2007		Cas5_I-B,Cas1_I-B,Cas2_I_II_III	CFF8240_0662,CFF8240_0665,CFF8240_0666	1261
A3J8I5_9ALTE	trembl_bacteria	GCGCCCCCTGCGGGGGCGTGGATTGAAAC	APPAGAWIE|RPLRGRGLK	2	MELB17_02180	AAXY01000001	2007		Cas5_I-C,Cas7_I-C,Cas4_I-A_I-B_I-C_I-D_II-B,Cas1_I-C,Cas2_I_II_III	MELB17_02135,MELB17_02145,MELB17_02160,MELB17_02165,MELB17_02170	371
A3J8I6_9ALTE	trembl_bacteria	GCGCCCCCTGCGGGGGCGTGGATTGAAAC	APPAGAWIE|RPLRGRGLK	3	MELB17_02185	AAXY01000001	2007		Cas5_I-C,Cas7_I-C,Cas4_I-A_I-B_I-C_I-D_II-B,Cas1_I-C,Cas2_I_II_III	MELB17_02135,MELB17_02145,MELB17_02160,MELB17_02165,MELB17_02170	1227
A3Y5F9_9GAMM	trembl_bacteria	TTTCTAAGCTGCCTATTCGGCAGTGAAA,TTTCTAAGCTGCTTATTCGGCAGTGAAC,TTTCTAAGCTGCCTGTTCGGCAGTGAAC,TTTCTAAGCTGCCTATTCGGCAGTGAAC,TTTCTAAGCTGCCTATTCGGCAGTGAAG,TTTCTGAGCTGCCTATTCGGCAGTGAAC,TTTTCTAAGCTGCCTATTCGGCAGTGAAC,TTTTCTGAGCTGCCTATTCGGCAGTGAAC	FLSCLFGSE	4	MED121_16769	AANE01000001	2007		Csy3_I-F,Csy2_I-F,Csy1_I-F,Cas3_Cas2_I-F	MED121_16784,MED121_16789,MED121_16794,MED121_16799	2744
A3Y5G0_9GAMM	trembl_bacteria	ACTGCCGCATAGGCAGCTTAGAAA	CRIGSLE|LPHRQLR	6	MED121_16774	AANE01000001	2007		Csy3_I-F,Csy2_I-F,Csy1_I-F,Cas3_Cas2_I-F	MED121_16784,MED121_16789,MED121_16794,MED121_16799	1428
A3Y5G6_9GAMM	trembl_bacteria	TTTCTAAGCTGCCTATTCGGCAGTGAAA,TTTCTAAGCTGCTTATTCGGCAGTGAAC,TTTCTAAGCTGCCTGTTCGGCAGTGAAC,TTTCTAAGCTGCCTATTCGGCAGTGAAC,TTTCTAAGCTGCCTATTCGGCAGTGAAG,TTTCTGAGCTGCCTATTCGGCAGTGAAC,TTTTCTAAGCTGCCTATTCGGCAGTGAAC,TTTTCTGAGCTGCCTATTCGGCAGTGAAC	FLSCLFGSE	3	MED121_16754	AANE01000001	2007		Csy3_I-F,Csy2_I-F,Csy1_I-F	MED121_16784,MED121_16789,MED121_16794	4157
A3Y5G7_9GAMM	trembl_bacteria	ACTGCCGCATAGGCAGCTTAGAAA	CRIGSLE|LPHRQLR	4	MED121_16759	AANE01000001	2007		Csy3_I-F,Csy2_I-F,Csy1_I-F	MED121_16784,MED121_16789,MED121_16794	4039
A4QBV7_CORGB	trembl_bacteria	CTCTTCTCCGCACACGCGGAGGTATTTCG,CTCTTCTCCGCACACGCGGAGGTATTTCT,CTCTTCTCCGCACACGCGGAGGTATTTCC,CTCTTCTCCGCACACGCGGAGGTATTTCA	LFSAHAEVF|LLRTRGGIS|SSPHTRRYF	5	cgR_0733	AP009044	2007		Cas1_I-E,Cas3_I	cgR_6049,cgR_6050	5708
A4QBV8_CORGB	trembl_bacteria	CTCTTCTCCGCACACGCGGAGGTATTTCG,CTCTTCTCCGCACACGCGGAGGTATTTCT,CTCTTCTCCGCACACGCGGAGGTATTTCC,CTCTTCTCCGCACACGCGGAGGTATTTCA	LFSAHAEVF|LLRTRGGIS|SSPHTRRYF	2	cgR_0734	AP009044	2007		Cas1_I-E,Cas3_I,Cas7_I-E,Cas5_I-E	cgR_6049,cgR_6050,cgR_0735,cgR_6054	508
A5N0X5_CLOK5	trembl_bacteria	ATTTAAATACAATCCTTGTTAAGGTTCAAC,ATTTAAATACAATCCTTGTTAAAGTTCAAC,ATTTAAATACAATTCTTGTTAAGGTTCAAC	LNTILVKVQ	3	CKL_2759	CP000673	2007		Cas2_I_II_III,Cas1_I-B,Cas4_I-A_I-B_I-C_I-D_II-B,Cas7_I-C	CKL_2751,CKL_2752,CKL_2753,CKL_2756	3029
A6LB84_PARD8	trembl_bacteria	GTTTCAATCCACGCACCCACACGGGGTGCGAC	FNPRTHTGCD|FQSTHPHGVR|VSIHAPTRGA	2	BDI_1185	CP000140	2007		Cas3_I,Cas5_I-C,Cas7_I-C,Cas1_I-C,Cas2_I_II_III	BDI_1178,BDI_1179,BDI_1181,BDI_1183,BDI_1184	362
A7A8X9_BIFAD	trembl_bacteria	ATTTCAATCCACGCTCTCCGTAAGGAGAGCGAC	FQSTLSVRRA|ISIHALRKESD	2	BIFADO_02322	AAXD02000074	2007		Cas2_I_II_III,Cas1_I-C,Cas4_I-A_I-B_I-C_I-D_II-B	BIFADO_02348,BIFADO_02349,BIFADO_02350	7671
A7A8Y0_BIFAD	trembl_bacteria	ATTTCAATCCACGCTCTCCGTGAGGAGAGCGAC	FQSTLSVRRA|ISIHALREESD	2	BIFADO_02323	AAXD02000074	2007		Cas2_I_II_III,Cas1_I-C,Cas4_I-A_I-B_I-C_I-D_II-B	BIFADO_02348,BIFADO_02349,BIFADO_02350	7335
A7A8Y1_BIFAD	trembl_bacteria	ATTTCAATCCACGCTCTCCGTGAGGAGAGCGAC	FQSTLSVRRA|ISIHALREESD	2	BIFADO_02324	AAXD02000074	2007		Cas2_I_II_III,Cas1_I-C,Cas4_I-A_I-B_I-C_I-D_II-B,Cas7_I-C	BIFADO_02348,BIFADO_02349,BIFADO_02350,BIFADO_02351	7052
A7A8Y2_BIFAD	trembl_bacteria	ATTTCAATCCACGCTCTCCGTAAGGAGAGCGAC	FQSTLSVRRA|ISIHALRKESD	2	BIFADO_02325	AAXD02000074	2007		Cas2_I_II_III,Cas1_I-C,Cas4_I-A_I-B_I-C_I-D_II-B,Cas7_I-C	BIFADO_02348,BIFADO_02349,BIFADO_02350,BIFADO_02351	6731
A7A8Y3_BIFAD	trembl_bacteria	ATTTCAATCCACGCTCTCCGTAAGGAGAGCGAC	FQSTLSVRRA|ISIHALRKESD	2	BIFADO_02326	AAXD02000074	2007		Cas2_I_II_III,Cas1_I-C,Cas4_I-A_I-B_I-C_I-D_II-B,Cas7_I-C	BIFADO_02348,BIFADO_02349,BIFADO_02350,BIFADO_02351	6278
A7A8Y4_BIFAD	trembl_bacteria	ATTTCAATCCACGCTCTCCGCAAGGAGAGCGAC	FNPRSPQGER|FQSTLSARRA|ISIHALRKESD	3	BIFADO_02327	AAXD02000074	2007		Cas2_I_II_III,Cas1_I-C,Cas4_I-A_I-B_I-C_I-D_II-B,Cas7_I-C	BIFADO_02348,BIFADO_02349,BIFADO_02350,BIFADO_02351	6009
A7A8Y5_BIFAD	trembl_bacteria	ATTTCAATCCACGCTCTCCGTAAGGAGAGCGAC	FQSTLSVRRA|ISIHALRKESD	8	BIFADO_02328	AAXD02000074	2007		Cas2_I_II_III,Cas1_I-C,Cas4_I-A_I-B_I-C_I-D_II-B,Cas7_I-C	BIFADO_02348,BIFADO_02349,BIFADO_02350,BIFADO_02351	5430
A7A8Y6_BIFAD	trembl_bacteria	ATTTCAATCCACGCTCTCCGTGAGGAGAGCGAC	FQSTLSVRRA|ISIHALREESD	3	BIFADO_02329	AAXD02000074	2007		Cas2_I_II_III,Cas1_I-C,Cas4_I-A_I-B_I-C_I-D_II-B,Cas7_I-C	BIFADO_02348,BIFADO_02349,BIFADO_02350,BIFADO_02351	5097
A7A8Y9_BIFAD	trembl_bacteria	ATTTCAATCCACGCTCTCCGTAAGGAGAGCGAC	FQSTLSVRRA|ISIHALRKESD	2	BIFADO_02332	AAXD02000074	2007		Cas2_I_II_III,Cas1_I-C,Cas4_I-A_I-B_I-C_I-D_II-B,Cas7_I-C	BIFADO_02348,BIFADO_02349,BIFADO_02350,BIFADO_02351	4435
A7A8Z1_BIFAD	trembl_bacteria	ATTTCAATCCACGCTCTCCGTGAGGAGAGCGAC	FQSTLSVRRA|ISIHALREESD	2	BIFADO_02334	AAXD02000074	2007		Cas2_I_II_III,Cas1_I-C,Cas4_I-A_I-B_I-C_I-D_II-B,Cas7_I-C	BIFADO_02348,BIFADO_02349,BIFADO_02350,BIFADO_02351	3938
A7A8Z2_BIFAD	trembl_bacteria	ATTTCAATCCACGCTCTCCGTAAGGAGAGCGAC	FQSTLSVRRA|ISIHALRKESD	7	BIFADO_02335	AAXD02000074	2007		Cas2_I_II_III,Cas1_I-C,Cas4_I-A_I-B_I-C_I-D_II-B,Cas7_I-C	BIFADO_02348,BIFADO_02349,BIFADO_02350,BIFADO_02351	3577
A7A8Z3_BIFAD	trembl_bacteria	ATTTCAATCCACGCTCTCCGTAAGGAGAGCGAC	FQSTLSVRRA|ISIHALRKESD	2	BIFADO_02336	AAXD02000074	2007		Cas2_I_II_III,Cas1_I-C,Cas4_I-A_I-B_I-C_I-D_II-B,Cas7_I-C	BIFADO_02348,BIFADO_02349,BIFADO_02350,BIFADO_02351	3492
A7A8Z4_BIFAD	trembl_bacteria	ATTTCAATCCACGCTCTCCGTAAGGAGAGCGAC	FQSTLSVRRA|ISIHALRKESD	2	BIFADO_02337	AAXD02000074	2007		Cas2_I_II_III,Cas1_I-C,Cas4_I-A_I-B_I-C_I-D_II-B,Cas7_I-C	BIFADO_02348,BIFADO_02349,BIFADO_02350,BIFADO_02351	2931
A7A8Z6_BIFAD	trembl_bacteria	ATTTCAATCCACGCTCTCCGTGAGGAGAGCGAC	FQSTLSVRRA|ISIHALREESD	2	BIFADO_02339	AAXD02000074	2007		Cas2_I_II_III,Cas1_I-C,Cas4_I-A_I-B_I-C_I-D_II-B,Cas7_I-C	BIFADO_02348,BIFADO_02349,BIFADO_02350,BIFADO_02351	2420
A7A8Z7_BIFAD	trembl_bacteria	ATTTCAATCCACGCTCTCCGTGAGGAGAGCGAC	FQSTLSVRRA|ISIHALREESD	2	BIFADO_02340	AAXD02000074	2007		Cas2_I_II_III,Cas1_I-C,Cas4_I-A_I-B_I-C_I-D_II-B,Cas7_I-C	BIFADO_02348,BIFADO_02349,BIFADO_02350,BIFADO_02351	1905
A7A901_BIFAD	trembl_bacteria	ATTTCAATCCACGCTCTCCGTGAGGAGAGCGAC	FQSTLSVRRA|ISIHALREESD	3	BIFADO_02344	AAXD02000074	2007		Cas2_I_II_III,Cas1_I-C,Cas4_I-A_I-B_I-C_I-D_II-B,Cas7_I-C	BIFADO_02348,BIFADO_02349,BIFADO_02350,BIFADO_02351	1289
A7A903_BIFAD	trembl_bacteria	GTCGCTCTCCTTACGGAGAGCGTGGATTGAAAT	RSPYGERGLK|SLSLRRAWIE	2	BIFADO_02346	AAXD02000074	2007		Cas2_I_II_III,Cas1_I-C,Cas4_I-A_I-B_I-C_I-D_II-B,Cas7_I-C	BIFADO_02348,BIFADO_02349,BIFADO_02350,BIFADO_02351	896
A7I0E3_CAMHC	trembl_bacteria	ATTTCAATACAAAATTTGTTATAGCAAAAT,GTTTCAATACAAAATTTGTTATAGCAAAAT	FNTKFVIAK|FQYKICYSK	2	CHAB381_0384	CP000776	2007		Cas2_I_II_III,Cas5_I-B	CHAB381_0393,CHAB381_0397	4361
A7I0E4_CAMHC	trembl_bacteria	ATTTCAATACAAAATTTGTTATAGCAAAAT,GTTTCAATACAAAATTTGTTATAGCAAAAT	FNTKFVIAK|FQYKICYSK	2	CHAB381_0385	CP000776	2007		Cas2_I_II_III,Cas5_I-B	CHAB381_0393,CHAB381_0397	3247
A7I0E6_CAMHC	trembl_bacteria	ATTTCAATACAAAATTTGTTATAGCAAAAT,GTTTCAATACAAAATTTGTTATAGCAAAAT	FNTKFVIAK|FQYKICYSK	2	CHAB381_0388	CP000776	2007		Cas2_I_II_III,Cas5_I-B	CHAB381_0393,CHAB381_0397	2826
A7I0E7_CAMHC	trembl_bacteria	ATTTTGCTATAACAAATTTTGTATTGAAAT,ATTTTGCTATAACAAATTTTGTATTGAAAC	FAITNFVLK|FCYNKFCIE	2	CHAB381_0387	CP000776	2007		Cas2_I_II_III,Cas5_I-B	CHAB381_0393,CHAB381_0397	2704
A7I0F0_CAMHC	trembl_bacteria	ATTTCAATACAAAATTTGTTATAGCAAAAT,GTTTCAATACAAAATTTGTTATAGCAAAAT	FNTKFVIAK|FQYKICYSK	2	CHAB381_0391	CP000776	2007		Cas2_I_II_III,Cas5_I-B	CHAB381_0393,CHAB381_0397	547
A9GDG2_SORC5	trembl_bacteria	GTGCTCAACGCCTTCCGGCATCACGGCGGGGATCGC	AQRLPASRRGS|CSTPSGITAGI|VLNAFRHHGGDR	6	sce9178	AM746676	2008		Cas5_I-C,Cas1_I-II-III,Cas2_I_II_III	sce9175,sce9176,sce9177	78
A9GDG4_SORC5	trembl_bacteria	GTGCTCAACGCCTTCCGGCATCACGGCGGGGATCGC	AQRLPASRRGS|CSTPSGITAGI|VLNAFRHHGGDR	15	sce9179	AM746676	2008		Cas5_I-C,Cas1_I-II-III,Cas2_I_II_III	sce9175,sce9176,sce9177	227
A9GDG7_SORC5	trembl_bacteria	GTGCTCAACGCCTTCCGGCATCACGGCGGGGATCGC	AQRLPASRRGS|CSTPSGITAGI|VLNAFRHHGGDR	11	sce9180	AM746676	2008		Cas5_I-C,Cas1_I-II-III,Cas2_I_II_III	sce9175,sce9176,sce9177	1857
A9GDG9_SORC5	trembl_bacteria	ATGCTCAACGCCTTCCGGCATCA	AQRLPAS|CSTPSGI|MLNAFRH	2	sce9181	AM746676	2008		Cas5_I-C,Cas1_I-II-III,Cas2_I_II_III	sce9175,sce9176,sce9177	5515
A9GDH2_SORC5	trembl_bacteria	GTGCTCAACGCCTTCCGGCATCACGGCGGGGATCGC	AQRLPASRRGS|CSTPSGITAGI|VLNAFRHHGGDR	6	sce9182	AM746676	2008		Cas5_I-C,Cas1_I-II-III,Cas2_I_II_III	sce9175,sce9176,sce9177	5991
A9HKP9_GLUDA	trembl_bacteria	AGCCTACCATCGGCAAATCGGTAGGGAAACCACGGC	AYHRQIGRETT|PTIGKSVGKPR	10	GDI2126	AM889285	2008		Cas1_II,Cas2_I_II_III	GDI2124,GDI2125	109
B0JKX2_MICAN	trembl_bacteria	GTTTCAATCCCTAATAGGGTTTAAGATTAATTGGAAC	FQSLIGFKINWN	2	MAE_30890	AP009552	2008		Cas4_I-A_I-B_I-C_I-D_II-B,Cas1_I-C,Cas2_I_II_III	MAE_30850,MAE_30860,MAE_30870	1652
B0JKX3_MICAN	trembl_bacteria	GTTTCAATCCCTAATAGGGTTTAAGATTAATTGGAAC	FQSLIGFKINWN	2	MAE_30900	AP009552	2008		Cas4_I-A_I-B_I-C_I-D_II-B,Cas1_I-C,Cas2_I_II_III	MAE_30850,MAE_30860,MAE_30870	1845
B0JKX4_MICAN	trembl_bacteria	GTTTCAATCCCTAATAGGGTTTAAGATTAATTGGAAC	FQSLIGFKINWN	2	MAE_30910	AP009552	2008		Cas4_I-A_I-B_I-C_I-D_II-B,Cas1_I-C,Cas2_I_II_III	MAE_30850,MAE_30860,MAE_30870	2133
B0JKX5_MICAN	trembl_bacteria	GTTTCAATCCCTAATAGGGTTTAAGATTAATTGGAAC	FQSLIGFKINWN	2	MAE_30920	AP009552	2008		Cas4_I-A_I-B_I-C_I-D_II-B,Cas1_I-C,Cas2_I_II_III	MAE_30850,MAE_30860,MAE_30870	2991
B0JKX6_MICAN	trembl_bacteria	GTTTCAATCCCTAATAGGGTTTAAGATTAATTGGAAC	FQSLIGFKINWN	2	MAE_30930	AP009552	2008		Cas4_I-A_I-B_I-C_I-D_II-B,Cas1_I-C,Cas2_I_II_III	MAE_30850,MAE_30860,MAE_30870	3537
B0JKX7_MICAN	trembl_bacteria	GTTTCAATCCCTAATAGGGTTTAAGATTAATTGGAAC	FQSLIGFKINWN	3	MAE_30940	AP009552	2008		Cas4_I-A_I-B_I-C_I-D_II-B,Cas1_I-C,Cas2_I_II_III	MAE_30850,MAE_30860,MAE_30870	4473
B0JKX8_MICAN	trembl_bacteria	GTTTCAATCCCTAATAGGGTTTAAGATTAATTGGAAC	FQSLIGFKINWN	2	MAE_30950	AP009552	2008		Cas4_I-A_I-B_I-C_I-D_II-B,Cas1_I-C,Cas2_I_II_III	MAE_30850,MAE_30860,MAE_30870	5764
B0JKX9_MICAN	trembl_bacteria	GTTTCAATCCCTAATAGGGTTTAAGATTAATTGGAAC	FQSLIGFKINWN	3	MAE_30960	AP009552	2008		Cas4_I-A_I-B_I-C_I-D_II-B,Cas1_I-C,Cas2_I_II_III	MAE_30850,MAE_30860,MAE_30870	6808
B0JKY0_MICAN	trembl_bacteria	GTTTCAATCCCTAATAGGGTTTAAGATTAATTGGAAC	FQSLIGFKINWN	2	MAE_30970	AP009552	2008		Cas4_I-A_I-B_I-C_I-D_II-B,Cas1_I-C,Cas2_I_II_III	MAE_30850,MAE_30860,MAE_30870	7315
B0JKY1_MICAN	trembl_bacteria	GTTTCAATCCCTAATAGGGTTTAAGATTAATTGGAAC	FQSLIGFKINWN	2	MAE_30980	AP009552	2008		Cas4_I-A_I-B_I-C_I-D_II-B,Cas1_I-C,Cas2_I_II_III	MAE_30850,MAE_30860,MAE_30870	7696
B0JKY3_MICAN	trembl_bacteria	GTTTCAATCCCTAATAGGGTTTAAGATTAATTGGAAC	FQSLIGFKINWN	2	MAE_31000	AP009552	2008		Cas2_I_II_III	MAE_30870	8737
B0JKY4_MICAN	trembl_bacteria	GTTTCAATCCCTAATAGGGTTTAAGATTAATTGGAAC	FQSLIGFKINWN	2	MAE_31010	AP009552	2008		Cas2_I_II_III	MAE_30870	8945
B0JKY5_MICAN	trembl_bacteria	GTTTCAATCCCTAATAGGGTTTAAGATTAATTGGAAC	FQSLIGFKINWN	4	MAE_31020	AP009552	2008		Cas2_I_II_III	MAE_30870	9213
B0JKY6_MICAN	trembl_bacteria	GTTTCAATCCCTAATAGGGTTTAAGATTAATTGGAAC	FQSLIGFKINWN	2	MAE_31030	AP009552	2008		Cas2_I_II_III	MAE_30870	9525
B1LQ76_ECOSM	trembl_bacteria	GGGTTTATCCCCGCTGGCGCAGGGAACAC	GFIPAGAGN|GLSPLAQGT|VYPRWRREH	2	EcSMS35_2881	CP000970	2008		Cas2_I-E,Cas1_I-E,Cas6_I-E,Cas5_I-E,Cas7_I-E,Cse2_I-E,Cse1_I-E,Cas3_I	EcSMS35_2882,EcSMS35_2883,EcSMS35_2884,EcSMS35_2885,EcSMS35_2886,EcSMS35_2887,EcSMS35_2888,EcSMS35_2889	275
B1Y4I0_LEPCP	trembl_bacteria	GTTTCAATCCACGCCCGCCAGTTTCCCGGCGAGCGAC	FNPRPPVSRRA|FQSTPASFPASD|VSIHARQFPGER	6	Lcho_1150	CP001013	2008		Cas2_I_II_III,Cas1_I-C,Cas4_I-A_I-B_I-C_I-D_II-B,Cas7_I-C	Lcho_1153,Lcho_1154,Lcho_1155,Lcho_1158	4677
B1Y4I1_LEPCP	trembl_bacteria	GTCGCTCGCCGGGAAACTGGCGGGCGTGGATTGAAAC	RSPGNWRAWIE|VARRETGGRGLK	9	Lcho_1151	CP001013	2008		Cas2_I_II_III,Cas1_I-C,Cas4_I-A_I-B_I-C_I-D_II-B,Cas7_I-C,Cas5_I-C	Lcho_1153,Lcho_1154,Lcho_1155,Lcho_1158,Lcho_1160	3884
B1Y4I2_LEPCP	trembl_bacteria	GTTTCAATCCACGCCCGCCAGTTTCCCGGCGAGCGAC	FNPRPPVSRRA|FQSTPASFPASD|VSIHARQFPGER	13	Lcho_1152	CP001013	2008		Cas2_I_II_III,Cas1_I-C,Cas4_I-A_I-B_I-C_I-D_II-B,Cas7_I-C,Cas5_I-C	Lcho_1153,Lcho_1154,Lcho_1155,Lcho_1158,Lcho_1160	2765
B2PYF7_PROST	trembl_bacteria	TTTCTTAGCTGCCTGTGCGGCAGTGAAC	FLAACAAVN|FLSCLCGSE	3	PROSTU_02041	ABJD02000101	2008		Cas1_I-F,Cas3_Cas2_I-F,Csy1_I-F,Csy2_I-F,Csy3_I-F	PROSTU_02035,PROSTU_02036,PROSTU_02037,PROSTU_02038,PROSTU_02039	780
B2PYF8_PROST	trembl_bacteria	TGTTCACTGCCGTATAGGCAGCTTAGAAA	CSLPYRQLR|VHCRIGSLE	2	PROSTU_02042	ABJD02000101	2008		Cas1_I-F,Cas3_Cas2_I-F,Csy1_I-F,Csy2_I-F,Csy3_I-F	PROSTU_02035,PROSTU_02036,PROSTU_02037,PROSTU_02038,PROSTU_02039	1001
B2PYF9_PROST	trembl_bacteria	TGTTCACTGCCGTATAGGCAGCTTAGAAA	CSLPYRQLR|VHCRIGSLE	6	PROSTU_02043	ABJD02000101	2008		Cas1_I-F,Cas3_Cas2_I-F,Csy1_I-F,Csy2_I-F,Csy3_I-F	PROSTU_02035,PROSTU_02036,PROSTU_02037,PROSTU_02038,PROSTU_02039	1376
B2UP46_AKKM8	trembl_bacteria	GTTGTACTGTGCCTTATTTTGGATTCAAGGCAAAAC	CTVPYFGFKAK|LYCALFWIQGK|VVLCLILDSRQN	3	Amuc_2007	CP001071	2008		Cas2_I_II_III,Cas1_II	Amuc_2008,Amuc_2009	97
B2VCN4_ERWT9	trembl_bacteria	GTTCACTGCCGCACAGGCAGCTTAGAAAC,GTTCACTGCCGCACAGGCAGCTTAGAAAT	SLPHRQLRN|VHCRTGSLE	7	ETA_08460	CU468135	2008		Cas1_I-F,Cas3_Cas2_I-F,Csy1_I-F,Csy2_I-F,Csy3_I-F	ETA_08380,ETA_08390,ETA_08420,ETA_08430,ETA_08440	1200
B2VD24_ERWT9	trembl_bacteria	TTTCTTAGCTGCCTGTGCGGCAGTGAAC	FLAACAAVN|FLSCLCGSE	2	ETA_08340	CU468135	2008		Cas1_I-F,Cas3_Cas2_I-F,Csy1_I-F,Csy2_I-F	ETA_08380,ETA_08390,ETA_08420,ETA_08430	2157
B2VD25_ERWT9	trembl_bacteria	TTTCTTAGCTGCCTGTGCGGCAGTGAAC	FLAACAAVN|FLSCLCGSE	2	ETA_08350	CU468135	2008		Cas1_I-F,Cas3_Cas2_I-F,Csy1_I-F,Csy2_I-F	ETA_08380,ETA_08390,ETA_08420,ETA_08430	1779
B5F418_SALA4	trembl_bacteria	ATGTTCCCCGCGCCAGCGGGGATAAACCG	MFPAPAGIN|VPRASGDKP	2	SeAg_B3063	CP001138	2008		Cas2_I-E,Cas1_I-E,Cas6_I-E,Cas5_I-E,Cas7_I-E,Cse2_I-E,Cse1_I-E,Cas3_I	SeAg_B3065,SeAg_B3066,SeAg_B3067,SeAg_B3068,SeAg_B3069,SeAg_B3070,SeAg_B3071,SeAg_B3072	524
B5YIS8_THEYD	trembl_bacteria	TTTTATATCCCACATGGTTCAGATGAAAC	FISHMVQMK|FYIPHGSDE	3	THEYE_A2015	CP001147	2008		Cas2_I_II_III,Cas1_I-B	THEYE_A2034,THEYE_A2036	8233
B5YIT0_THEYD	trembl_bacteria	CTTTATATCCCACATGGTTCAGATGAAAC	FISHMVQMK|LYIPHGSDE	2	THEYE_A2017	CP001147	2008		Cas2_I_II_III,Cas1_I-B	THEYE_A2034,THEYE_A2036	6932
B5YIT1_THEYD	trembl_bacteria	CTTTATATCCCACATGGTTCAGATGAAAC	FISHMVQMK|LYIPHGSDE	4	THEYE_A2018	CP001147	2008		Cas2_I_II_III,Cas1_I-B	THEYE_A2034,THEYE_A2036	6340
B5YIT2_THEYD	trembl_bacteria	CTTTATATCCCACATGGTTCAGATGAAAC	FISHMVQMK|LYIPHGSDE	2	THEYE_A2019	CP001147	2008		Cas2_I_II_III,Cas1_I-B	THEYE_A2034,THEYE_A2036	6203
B5YIT4_THEYD	trembl_bacteria	CTTTATATCCCACATGGTTCAGATGAAAC	FISHMVQMK|LYIPHGSDE	2	THEYE_A2021	CP001147	2008		Cas2_I_II_III,Cas1_I-B	THEYE_A2034,THEYE_A2036	5757
B5YIT5_THEYD	trembl_bacteria	CTTTATATCCCACATGGTTCAGATGAAAC	FISHMVQMK|LYIPHGSDE	2	THEYE_A2022	CP001147	2008		Cas2_I_II_III,Cas1_I-B	THEYE_A2034,THEYE_A2036	5361
B5YIT6_THEYD	trembl_bacteria	CTTTATATCCCACATGGTTCAGATGAAAC	FISHMVQMK|LYIPHGSDE	2	THEYE_A2023	CP001147	2008		Cas2_I_II_III,Cas1_I-B	THEYE_A2034,THEYE_A2036	5021
B5YIT9_THEYD	trembl_bacteria	CTTTATATCCCACATGGTTCAGATGAAAC	FISHMVQMK|LYIPHGSDE	3	THEYE_A2026	CP001147	2008		Cas2_I_II_III,Cas1_I-B,Cas3_I	THEYE_A2034,THEYE_A2036,THEYE_A2039	4010
B5YIU0_THEYD	trembl_bacteria	CTTTATATCCCACATGGTTCAGATGAAAC	FISHMVQMK|LYIPHGSDE	2	THEYE_A2027	CP001147	2008		Cas2_I_II_III,Cas1_I-B,Cas3_I	THEYE_A2034,THEYE_A2036,THEYE_A2039	3432
B5YIU1_THEYD	trembl_bacteria	CTTTATATCCCACATGGTTCAGATGAAAC	FISHMVQMK|LYIPHGSDE	4	THEYE_A2028	CP001147	2008		Cas2_I_II_III,Cas1_I-B,Cas3_I	THEYE_A2034,THEYE_A2036,THEYE_A2039	3100
B5YIU2_THEYD	trembl_bacteria	CTTTATATCCCACATGGTTCAGATGAAAC	FISHMVQMK|LYIPHGSDE	3	THEYE_A2029	CP001147	2008		Cas2_I_II_III,Cas1_I-B,Cas3_I,Cas7_I-C	THEYE_A2034,THEYE_A2036,THEYE_A2039,THEYE_A2041	2464
B5YIU3_THEYD	trembl_bacteria	CTTTATATCCCACATGGTTCAGATGAAAC	FISHMVQMK|LYIPHGSDE	2	THEYE_A2030	CP001147	2008		Cas2_I_II_III,Cas1_I-B,Cas3_I,Cas7_I-C	THEYE_A2034,THEYE_A2036,THEYE_A2039,THEYE_A2041	2319
B5YIU4_THEYD	trembl_bacteria	CTTTATATCCCACATGGTTCAGATGAAAC	FISHMVQMK|LYIPHGSDE	2	THEYE_A2031	CP001147	2008		Cas2_I_II_III,Cas1_I-B,Cas3_I,Cas7_I-C	THEYE_A2034,THEYE_A2036,THEYE_A2039,THEYE_A2041	1709
B5YIU5_THEYD	trembl_bacteria	GTTTCATCTGAACCATGTGGGATATAAAG,GTTTCATCTGAACCATGTGGGATATAAAA	FHLNHVGYK	3	THEYE_A2032	CP001147	2008		Cas2_I_II_III,Cas1_I-B,Cas3_I,Cas7_I-C	THEYE_A2034,THEYE_A2036,THEYE_A2039,THEYE_A2041	1532
B5YIU6_THEYD	trembl_bacteria	CTTTATATCCCACATGGTTCAGATGAAAC	FISHMVQMK|LYIPHGSDE	6	THEYE_A2033	CP001147	2008		Cas2_I_II_III,Cas1_I-B,Cas3_I,Cas7_I-C,Cas8a1_I-A	THEYE_A2034,THEYE_A2036,THEYE_A2039,THEYE_A2041,THEYE_A2042	1023
B5YL13_THEYD	trembl_bacteria	GTTTCAATTCCTCATAGGCAGGCTAAAAAC	FQFLIGRLK|VSIPHRQAKN	2	THEYE_A1104	CP001147	2008		Csa5_I-A,Cas7_I-A,Cas1_I-B	THEYE_A1096,THEYE_A1098,THEYE_A1101	940
B5YL14_THEYD	trembl_bacteria	TTTTTGAGCCTACCTATGAGGAATTGAAAC,GTTTTGAGCCTACCTATGAGGAATTGAAAC	FEPTYEELK	3	THEYE_A1105	CP001147	2008		Csa5_I-A,Cas7_I-A,Cas1_I-B	THEYE_A1096,THEYE_A1098,THEYE_A1101	1448
B7IEE4_THEAB	trembl_bacteria	GTTTCAATTCCTACAAGGTAAGGTACAAAC,ATTTCAATTCCTACAAGGTAAGGTACAAAC	FNSYKVRYK|FQFLQGKVQ	4	THA_1949	CP001185	2009		Cas2_I_II_III,Cas1_I-B,Cas4_I-A_I-B_I-C_I-D_II-B,Cas3_I	THA_1954,THA_1955,THA_1956,THA_1957	3471
B7IEE5_THEAB	trembl_bacteria	GTTTCAATTCCTACAAGGTAAGGTACAAAC,ATTTCAATTCCTACAAGGTAAGGTACAAAC	FNSYKVRYK|FQFLQGKVQ	2	THA_1950	CP001185	2009		Cas2_I_II_III,Cas1_I-B,Cas4_I-A_I-B_I-C_I-D_II-B,Cas3_I	THA_1954,THA_1955,THA_1956,THA_1957	2268
B7IEE6_THEAB	trembl_bacteria	GTTTCAATTCCTACAAGGTAAGGTACAAAC,ATTTCAATTCCTACAAGGTAAGGTACAAAC	FNSYKVRYK|FQFLQGKVQ	2	THA_1951	CP001185	2009		Cas2_I_II_III,Cas1_I-B,Cas4_I-A_I-B_I-C_I-D_II-B,Cas3_I,Cas6_I-A	THA_1954,THA_1955,THA_1956,THA_1957,THA_1961	1023
B7IEE7_THEAB	trembl_bacteria	GTTTGTACCTTACCTTGTAGGAATTGAAAC,GTTTGTACCTTACCTTGTAGGAATTGAAAT	FVPYLVGIE	2	THA_1952	CP001185	2009		Cas2_I_II_III,Cas1_I-B,Cas4_I-A_I-B_I-C_I-D_II-B,Cas3_I,Cas6_I-A	THA_1954,THA_1955,THA_1956,THA_1957,THA_1961	542
B7IHY7_THEAB	trembl_bacteria	GTTTCAATCCCTAATAGGTATGCTAAAAAC	FQSLIGMLK|VSIPNRYAKN	2	THA_1256	CP001185	2009		Cas2_I_II_III,Cas1_I-B,Cas4_I-A_I-B_I-C_I-D_II-B,Cas3_I,Cas5_I-B,Cas7_I-B,Cas8a1_I-A,Cas6_I-A	THA_1252,THA_1253,THA_1254,THA_1257,THA_1258,THA_1259,THA_1260,THA_1261	1010
B7J7L1_ACIF2	trembl_bacteria	CTTCTCAGCCGCGCGTGTGGCGGCATACCGC	FSAARVAAYR|LLSRACGGIP|SQPRVWRHT	2	AFE_1036	CP001219	2009		Csf4_U,Csf1_U,Csf2_U,Csf3_U	AFE_1037,AFE_1038,AFE_1039,AFE_1040	68
B7LWQ3_ESCF3	trembl_bacteria	GAGTTCCCCGCGCCAGCGGGGATAAACCG,GAGTTCCCCGCGCCAGCGGGGATAAACCT,GAGTTCCCCGCGCCAGCGGGGATAAACCA,GAGTTCCCCGCGCCAGCGGGGATAAACCC	EFPAPAGIN|VPRASGDKP	2	EFER_0294	CU928158	2009		Cas3_I	EFER_0302	6687
B7MRU6_ECO81	trembl_bacteria	TTTCTAAGCTGCCTGTACGGCAGCGAAC	FLSCLYGSE|SKLPVRQR	4	ECED1_0857	CU928162	2009		Cas1_I-F,Cas3_Cas2_I-F,Csy1_I-F,Csy2_I-F,Csy3_I-F	ECED1_0850,ECED1_0851,ECED1_0852,ECED1_0853,ECED1_0854	1169
B8JDP7_ANAD2	trembl_bacteria	GGCTTCCCCGCGTGCGCGGGGATCGACCT,GGCTTCCCCGCGTGCGCGGGGATCGACCC,GGCTTCCCCGCGTGCGCGGGGATCGACCA,GGCTTCCCCGCGTGCGCGGGGATCGACCG	ASPRARGST|GFPACAGID|LPRVRGDRP	15	A2cp1_0789	CP001359	2009		Cas5_I-E,Cas1_I-E,Cas2_I-E	A2cp1_0782,A2cp1_0784,A2cp1_0785	6699
B9K7F9_THENN	trembl_bacteria	AGTTTTATCTTCCTAAGAGGAATATGAAC,GTTTTTATCTTCCTAAGAGGAATATGAAC,GTTTTTATCTTCCTAAGAGGAATATGAAT	FYLPKRNMN	2	CTN_0716	CP000916	2009		Cas6-I-III,Cas7_I-C,Cas5_I-B,Cas4_I-A_I-B_I-C_I-D_II-B,Cas1_I-B,Cas2_I_II_III	CTN_0707,CTN_0709,CTN_0710,CTN_0713,CTN_0714,CTN_0715	1388
C0BSJ0_9BIFI	trembl_bacteria	GTCGCTCCCCTCACGGGGAGCGTGGATTGAAATT,GTCGCTCCCCTCACGGGGAGCGTGGATTGAAATA	RSPHGERGLK|SLPSRGAWIEI	2	BIFPSEUDO_03109	ABXX02000002	2009		Cas2_I_II_III,Cas1_I-C,Cas7_I-C,Cas5_I-C,Cas3_I	BIFPSEUDO_03112,BIFPSEUDO_03113,BIFPSEUDO_03115,BIFPSEUDO_03117,BIFPSEUDO_03118	1773
C0BSJ1_9BIFI	trembl_bacteria	ATTTCAATCCACGCTCTCCATGAGGAGAGCGAC	FQSTLSMRRA|ISIHALHEESD	6	BIFPSEUDO_03110	ABXX02000002	2009		Cas2_I_II_III,Cas1_I-C,Cas7_I-C,Cas5_I-C,Cas3_I	BIFPSEUDO_03112,BIFPSEUDO_03113,BIFPSEUDO_03115,BIFPSEUDO_03117,BIFPSEUDO_03118	1091
C0BSJ2_9BIFI	trembl_bacteria	ATTTCAATCCACGCTCTCCATGAGGAGAGCGAC	FQSTLSMRRA|ISIHALHEESD	4	BIFPSEUDO_03111	ABXX02000002	2009		Cas2_I_II_III,Cas1_I-C,Cas7_I-C,Cas5_I-C,Cas3_I	BIFPSEUDO_03112,BIFPSEUDO_03113,BIFPSEUDO_03115,BIFPSEUDO_03117,BIFPSEUDO_03118	254
C0QHW0_DESAH	trembl_bacteria	GTTTCAATCCTTGTTGTCGTGGATCAGGCATTCCAGG	FNPCCRGSGIP|FQSLLSWIRHSR|VSILVVVDQAFQ	6	HRM2_05540	CP001087	2009		Cas1_I-II-III,Cas2_I_II_III,Cas7_I-B,Cas4_I-A_I-B_I-C_I-D_II-B	HRM2_05450,HRM2_05460,HRM2_05500,HRM2_05530	120
C0QHW1_DESAH	trembl_bacteria	GTTTCAATCCTTGTTGTCGTGGATCAGGCATTCCAGG	FNPCCRGSGIP|FQSLLSWIRHSR|VSILVVVDQAFQ	9	HRM2_05550	CP001087	2009		Cas1_I-II-III,Cas2_I_II_III,Cas7_I-B,Cas4_I-A_I-B_I-C_I-D_II-B	HRM2_05450,HRM2_05460,HRM2_05500,HRM2_05530	637
C0QHW2_DESAH	trembl_bacteria	GTTTCAATCCTTGTTGTCGTGGATCAGGCATTCCAGG	FNPCCRGSGIP|FQSLLSWIRHSR|VSILVVVDQAFQ	2	HRM2_05560	CP001087	2009		Cas2_I_II_III,Cas7_I-B,Cas4_I-A_I-B_I-C_I-D_II-B	HRM2_05460,HRM2_05500,HRM2_05530	2109
C0QHW3_DESAH	trembl_bacteria	TTTTCAATCCTTGTTGTCGTGGATCAGGCATTCCAGG	FNPCCRGSGIP|FQSLLSWIRHSR|FSILVVVDQAFQ	4	HRM2_05570	CP001087	2009		Cas2_I_II_III,Cas7_I-B,Cas4_I-A_I-B_I-C_I-D_II-B	HRM2_05460,HRM2_05500,HRM2_05530	2162
C0QHW4_DESAH	trembl_bacteria	GTTTCAATCCTTGTTGTCGTGGATCAGGCATTCCAGG	FNPCCRGSGIP|FQSLLSWIRHSR|VSILVVVDQAFQ	2	HRM2_05580	CP001087	2009		Cas7_I-B,Cas4_I-A_I-B_I-C_I-D_II-B	HRM2_05500,HRM2_05530	2531
C0QHW5_DESAH	trembl_bacteria	TTTTCAATCCTTGTTGTCGTGGATCAGGCATTCCAGG	FNPCCRGSGIP|FQSLLSWIRHSR|FSILVVVDQAFQ	3	HRM2_05590	CP001087	2009		Cas7_I-B,Cas4_I-A_I-B_I-C_I-D_II-B	HRM2_05500,HRM2_05530	2741
C0QHW6_DESAH	trembl_bacteria	GTTTCAATCCTTGTTGTCGTGGATCAGGCATTCCAGG	FNPCCRGSGIP|FQSLLSWIRHSR|VSILVVVDQAFQ	5	HRM2_05600	CP001087	2009		Cas7_I-B,Cas4_I-A_I-B_I-C_I-D_II-B	HRM2_05500,HRM2_05530	3034
C0QHW7_DESAH	trembl_bacteria	TTTTCAATCCTTGTTGTCGTGGATCAGGCATTCCAGG	FNPCCRGSGIP|FQSLLSWIRHSR|FSILVVVDQAFQ	11	HRM2_05610	CP001087	2009		Cas7_I-B,Cas4_I-A_I-B_I-C_I-D_II-B	HRM2_05500,HRM2_05530	3563
C0QHW8_DESAH	trembl_bacteria	TTTTCAATCCTTGTTGTCGTGGATCAGGCATTCCAGG	FNPCCRGSGIP|FQSLLSWIRHSR|FSILVVVDQAFQ	2	HRM2_05620	CP001087	2009		Cas7_I-B,Cas4_I-A_I-B_I-C_I-D_II-B	HRM2_05500,HRM2_05530	4573
C0QHW9_DESAH	trembl_bacteria	TTTTCAATCCTTGTTGTCGTGGATCAGGCATTCCAGG	FNPCCRGSGIP|FQSLLSWIRHSR|FSILVVVDQAFQ	2	HRM2_05630	CP001087	2009		Cas7_I-B,Cas4_I-A_I-B_I-C_I-D_II-B	HRM2_05500,HRM2_05530	4778
C0QHX0_DESAH	trembl_bacteria	TTTTCAATCCTTGTTGTCGTGGATCAGGCATTCCAGG	FNPCCRGSGIP|FQSLLSWIRHSR|FSILVVVDQAFQ	3	HRM2_05640	CP001087	2009		Cas7_I-B,Cas4_I-A_I-B_I-C_I-D_II-B	HRM2_05500,HRM2_05530	5002
C0QHX1_DESAH	trembl_bacteria	TTTTCAATCCTTGTTGTCGTGGATCAGGCATTCCAGG	FNPCCRGSGIP|FQSLLSWIRHSR|FSILVVVDQAFQ	6	HRM2_05650	CP001087	2009		Cas7_I-B,Cas4_I-A_I-B_I-C_I-D_II-B	HRM2_05500,HRM2_05530	5228
C0QHX2_DESAH	trembl_bacteria	GTTTCAATCCTTGTTGTCGTGGATCAGGCATTCCAGG	FNPCCRGSGIP|FQSLLSWIRHSR|VSILVVVDQAFQ	3	HRM2_05660	CP001087	2009		Cas4_I-A_I-B_I-C_I-D_II-B	HRM2_05530	5904
C0QHX3_DESAH	trembl_bacteria	GTTTCAATCCTTGTTGTCGTGGATCAGGCATTCCAGG	FNPCCRGSGIP|FQSLLSWIRHSR|VSILVVVDQAFQ	3	HRM2_05670	CP001087	2009		Cas4_I-A_I-B_I-C_I-D_II-B	HRM2_05530	6320
C0QR18_PERMH	trembl_bacteria	TTTATACCCCACTTGGTTCAGAAAAAAC	FIPHLVQKK|LYPTWFRKN|YTPLGSEK	2	PERMA_1345	CP001230	2009		Cas5_I-B,Cas3_I,Cas4_I-A_I-B_I-C_I-D_II-B,Cas1_I-B,Cas2_I_II_III	PERMA_1337,PERMA_1338,PERMA_1340,PERMA_1343,PERMA_1344	277
C1DUM3_SULAA	trembl_bacteria	TTTTATATCCCACATAGTTCAGACAAAAC	FISHIVQTK|FYIPHSSDK	2	SULAZ_0831	CP001229	2009		Cas6-I-III,Cas8a1_I-A,Cas7_I-C,Cas5_I-B,Cas3_I,Cas4_I-A_I-B_I-C_I-D_II-B,Cas1_I-B,Cas2_I_II_III	SULAZ_0823,SULAZ_0824,SULAZ_0825,SULAZ_0826,SULAZ_0827,SULAZ_0828,SULAZ_0829,SULAZ_0830	388
C3X8E1_OXAFO	trembl_bacteria	TGTTCACTGCCGTATAGGCAGCTTAGAAA	CSLPYRQLR|VHCRIGSLE	5	OFBG_00495	GG658170	2009		Cas1_I-F	OFBG_00500	5970
C4FMT3_9FIRM	trembl_bacteria	TTTTCCGTCCCCATCTGGGGATTATTTAATTTAAC	FSVPIWGLFNL	2	VEIDISOL_00088	ACIK02000004	2009		Cas10_III,Csm2_III-A	VEIDISOL_00090,VEIDISOL_00091	4973
C4GKB3_9NEIS	trembl_bacteria	CAGCCGCCTTCGGGTGGCTGTGTGTTGAAAC	AAFGWLCVE|QPPSGGCVLK	2	GCWU000324_02487	ACJW02000003	2009		Cas2_I_II_III,Cas1_I-C,Cas4_I-A_I-B_I-C_I-D_II-B,Cas7_I-C,Cas5_I-C	GCWU000324_02489,GCWU000324_02491,GCWU000324_02492,GCWU000324_02493,GCWU000324_02495	475
C4GKB4_9NEIS	trembl_bacteria	CAGCCGCCTTCGGGTGGCTGTGTGTTGAAAC	AAFGWLCVE|QPPSGGCVLK	2	GCWU000324_02488	ACJW02000003	2009		Cas2_I_II_III,Cas1_I-C,Cas4_I-A_I-B_I-C_I-D_II-B,Cas7_I-C,Cas5_I-C	GCWU000324_02489,GCWU000324_02491,GCWU000324_02492,GCWU000324_02493,GCWU000324_02495	308
C4ZG09_AGARV	trembl_bacteria	ATTTCAATCCACGCTCCCACGAGAGGAGCGAC	FNPRSHERSD|FQSTLPREER|ISIHAPTRGA	3	EUBREC_2484	CP001107	2009		Cas2_I_II_III,Cas1_I-C,Cas4_I-A_I-B_I-C_I-D_II-B,Cas7_I-C,Cas5_I-C,Cas3_I	EUBREC_2489,EUBREC_2490,EUBREC_2491,EUBREC_2492,EUBREC_2494,EUBREC_2497	1402
C4ZG10_AGARV	trembl_bacteria	ATTTCAATCCACGCTCCCACGAGAGGAGCGAC	FNPRSHERSD|FQSTLPREER|ISIHAPTRGA	4	EUBREC_2485	CP001107	2009		Cas2_I_II_III,Cas1_I-C,Cas4_I-A_I-B_I-C_I-D_II-B,Cas7_I-C,Cas5_I-C,Cas3_I	EUBREC_2489,EUBREC_2490,EUBREC_2491,EUBREC_2492,EUBREC_2494,EUBREC_2497	1169
C4ZG11_AGARV	trembl_bacteria	ATTTCAATCCACGCTCCCACGAGAGGAGCGAC	FNPRSHERSD|FQSTLPREER|ISIHAPTRGA	3	EUBREC_2486	CP001107	2009		Cas2_I_II_III,Cas1_I-C,Cas4_I-A_I-B_I-C_I-D_II-B,Cas7_I-C,Cas5_I-C,Cas3_I	EUBREC_2489,EUBREC_2490,EUBREC_2491,EUBREC_2492,EUBREC_2494,EUBREC_2497	833
C4ZG12_AGARV	trembl_bacteria	GTCGCGCCTCTCGTGGGCGCGTGGATTGAAAC	SRLSWARGLK|VAPLVGAWIE	2	EUBREC_2487	CP001107	2009		Cas2_I_II_III,Cas1_I-C,Cas4_I-A_I-B_I-C_I-D_II-B,Cas7_I-C,Cas5_I-C,Cas3_I	EUBREC_2489,EUBREC_2490,EUBREC_2491,EUBREC_2492,EUBREC_2494,EUBREC_2497	526
C4ZG13_AGARV	trembl_bacteria	ATTTCAATCCACGCTCCCGCGAGAGGAGCGAC	FNPRSRERSD|FQSTLPREER|ISIHAPARGA	2	EUBREC_2488	CP001107	2009		Cas2_I_II_III,Cas1_I-C,Cas4_I-A_I-B_I-C_I-D_II-B,Cas7_I-C,Cas5_I-C,Cas3_I	EUBREC_2489,EUBREC_2490,EUBREC_2491,EUBREC_2492,EUBREC_2494,EUBREC_2497	357
C5BP85_TERTT	trembl_bacteria	GTTTCAATCCACGCGCTCGCGAGGAGCGCGAA	FNPRAREERE|FQSTRSRGAR|VSIHALARSA	2	TERTU_3108	CP001614	2009		Cas2_I_II_III,Cas1_I-C,Cas4_I-A_I-B_I-C_I-D_II-B,Cas7_I-C,Cas5_I-C	TERTU_3113,TERTU_3114,TERTU_3115,TERTU_3116,TERTU_3118	1998
C5BP86_TERTT	trembl_bacteria	GTTTCAATCCACGCGCTCGCGAGGAGCGCGAA	FNPRAREERE|FQSTRSRGAR|VSIHALARSA	2	TERTU_3109	CP001614	2009		Cas2_I_II_III,Cas1_I-C,Cas4_I-A_I-B_I-C_I-D_II-B,Cas7_I-C,Cas5_I-C,Cas3_I	TERTU_3113,TERTU_3114,TERTU_3115,TERTU_3116,TERTU_3118,TERTU_3119	1826
C5BP87_TERTT	trembl_bacteria	TTCGCGCTCCTCGCGAGCGCGTGGATTGAAAC	FALLASAWIE|SRSSRARGLK	2	TERTU_3110	CP001614	2009		Cas2_I_II_III,Cas1_I-C,Cas4_I-A_I-B_I-C_I-D_II-B,Cas7_I-C,Cas5_I-C,Cas3_I	TERTU_3113,TERTU_3114,TERTU_3115,TERTU_3116,TERTU_3118,TERTU_3119	1197
C5WH56_STRDG	trembl_bacteria	GTTTTGGGACCATTCAAAACAACATAGCTCTAAAAC	FGTIQNNIALK|FWDHSKQHSSK	7	SDEG_1226	AP010935	2009		Csn2,Cas2_I_II_III,Cas1_II	SDEG_1228,SDEG_1229,SDEG_1230	488
C5WH57_STRDG	trembl_bacteria	GTTTTGGGACCATTCAAAACAACATAGCTCTAAAAC	FGTIQNNIALK|FWDHSKQHSSK	4	SDEG_1227	AP010935	2009		Csn2,Cas2_I_II_III,Cas1_II	SDEG_1228,SDEG_1229,SDEG_1230	146
C6AR35_TERTT	trembl_bacteria	GTTTCAATCCACGCGCTCGCGAGGAGCGCGAA	FNPRAREERE|FQSTRSRGAR|VSIHALARSA	2	TERTU_3112	CP001614	2009		Cas2_I_II_III,Cas1_I-C,Cas4_I-A_I-B_I-C_I-D_II-B,Cas7_I-C,Cas5_I-C,Cas3_I	TERTU_3113,TERTU_3114,TERTU_3115,TERTU_3116,TERTU_3118,TERTU_3119	343
C6CA64_DICP7	trembl_bacteria	GTTCACTGCCGTGTAGGCAGCTTAGAAA,GTTCACTGCCGTGTAGGCAGCTTAGAAG	SLPCRQLR|VHCRVGSLE	8	Dd703_0728	CP001654	2009		Csy3_I-F,Csy2_I-F,Csy1_I-F,Cas3_Cas2_I-F,Cas1_I-F	Dd703_0730,Dd703_0731,Dd703_0732,Dd703_0733,Dd703_0734	1096
C7BPP5_PHOAA	trembl_bacteria	GTTCACTGCCGCACAGGCAGCTTAGAAAC,GTTCACTGCCGCACAGGCAGCTTAGAAAT	SLPHRQLRN|VHCRTGSLE	8	PAU_02737	FM162591	2009		Csy1_I-F,Cas3_Cas2_I-F	PAU_02734,PAU_02735	680
C9LM17_9FIRM	trembl_bacteria	TTTCTAAGCTGCCTATGCGGCAGT	FLSCLCGS|SKLPMRQ	3	GCWU000321_00549	ACIM02000001	2009		Cas2_I_II_III,Cas1_I-C,Csm2_III-A,Cas10_III,Csy3_I-F,Csy2_I-F,Csy1_I-F	GCWU000321_00540,GCWU000321_00541,GCWU000321_00547,GCWU000321_00548,GCWU000321_00553,GCWU000321_00554,GCWU000321_00555	271
C9LM30_9FIRM	trembl_bacteria	TTTCTAAGCTGCCTATACGGCAGT,TTTCTAAGCTGCCTATACGGCAGTG	FLSCLYGS|SKLPIRQ	5	GCWU000321_00562	ACIM02000001	2009		Csy1_I-F,Cas3_Cas2_I-F,Cas1_I-F	GCWU000321_00555,GCWU000321_00556,GCWU000321_00557	4001
C9P4H5_VIBME	trembl_bacteria	GTTCACTGCCGCACAGGCAGCTTAGAAAC,GTTCACTGCCGCACAGGCAGCTTAGAAAT	SLPHRQLRN|VHCRTGSLE	2	VIB_001193	ACZO01000006	2009		Cas1_I-F	VIB_001188	5630
D0IGL4_9VIBR	trembl_bacteria	GTTCACTGCCGCACAGGCAGCTTAGAAAC,GTTCACTGCCGCACAGGCAGCTTAGAAAT	SLPHRQLRN|VHCRTGSLE	3	VOA_000784	ADBD01000007	2009		Cas1_I-F	VOA_000789	6990
D2Q5L6_BIFDB	trembl_bacteria	ATTTCAATCCACGCTCTCCGTGAGGAGAGCGAC	FQSTLSVRRA|ISIHALREESD	3	BDP_1639	CP001750	2010		Cas1_I-C,Cas5_I-C	BDP_1640,BDP_1642	3326
D3R6G4_BIFAB	trembl_bacteria	CCCTCAATGAAGCTCCGAAGCCGAGACTTCGGAGAT	LNEAPKPRLRR|PSMKLRSRDFGD	6	BIF_01387	CP001853	2010		Csb3_I-U,Cas1_I-C	BIF_01990,BIF_01985	63
D3R6G5_BIFAB	trembl_bacteria	CCCTCAATGAAGCTCCGAAGCCGAGACTTCGGAGAT	LNEAPKPRLRR|PSMKLRSRDFGD	5	BIF_01388	CP001853	2010		Csb3_I-U,Cas1_I-C	BIF_01990,BIF_01985	670
D3V5E6_XENBS	trembl_bacteria	TGGTTTATCCCCGTACTTACGGGGAACAC	GLSPYLRGT|VYPRTYGEH|WFIPVLTGN	2	XBJ1_3757	FN667741	2010		Cas3_I,Cse1_I-E,Cse2_I-E,Cas7_I-E,Cas5_I-E,Cas6_I-E,Cas1_I-E,Cas2_I-E	XBJ1_3749,XBJ1_3750,XBJ1_3751,XBJ1_3752,XBJ1_3753,XBJ1_3754,XBJ1_3755,XBJ1_3756	59
D3VAY1_XENNA	trembl_bacteria	CGGTTTATCTCCGTACCTACGGAGACCTC	GLSPYLRRP|RFISVPTET|VYLRTYGDL	6	XNC1_3725	FN667742	2010		Cas3_I,Cse1_I-E,Cse2_I-E,Cas7_I-E,Cas5_I-E,Cas6_I-E,Cas1_I-E,Cas2_I-E	XNC1_3717,XNC1_3718,XNC1_3719,XNC1_3720,XNC1_3721,XNC1_3722,XNC1_3723,XNC1_3724	182
D5ASG8_RHOCB	trembl_bacteria	GTCGCTCCCCCCGCGGGGGCGTGGATCGAAAC	RSPRGGVDRN|SLPPRGRGSK|VAPPAGAWIE	23	RCAP_rcc01307	CP001312	2010		Cas5_I-C,Cas7_I-C,Cas4_I-A_I-B_I-C_I-D_II-B,Cas1_I-C,Cas2_I_II_III	RCAP_rcc01301,RCAP_rcc01303,RCAP_rcc01304,RCAP_rcc01305,RCAP_rcc01306	931
D5BKX3_ZUNPS	trembl_bacteria	GTTTCAATCCTAGTTTTTCAATGGAATGCTCTGGAAG	FNPSFSMECSG|VSILVFQWNALE	4	ZPR_1537	CP001650	2010		Cas1_I-II-III,Cas2_I_II_III	ZPR_1531,ZPR_1532	3793
D5MKW0_9BACT	trembl_bacteria	CCTTCAATGGGGCCACGGCTCTGAGGCCGTGGAAAC,GCTTCAATGGGGCCACGGCTCTGAGGCCGTGGAAAC	FNGATALRPWK|LQWGHGSEAVE	2	DAMO_2728	FP565575	2010		Cas2_I_II_III,Cas1_I-C,Csb1_I-U	DAMO_2734,DAMO_2735,DAMO_2737	1749
D5MKW1_9BACT	trembl_bacteria	CCTTCAATGGGGCCACGGCTCTGAGGCCGTGGAAAC,GCTTCAATGGGGCCACGGCTCTGAGGCCGTGGAAAC	FNGATALRPWK|LQWGHGSEAVE	3	DAMO_2727	FP565575	2010		Cas2_I_II_III,Cas1_I-C,Csb1_I-U	DAMO_2734,DAMO_2735,DAMO_2737	1532
D5MKW2_9BACT	trembl_bacteria	GTTTCCACGGCCTCAGAGCCGTGGCCCCATTGAAGG,GTTTCCACGGCCTCAGAGCCGTGGCCCCATTGAAGC	FHGLRAVAPLK|FPRPQSRGPIE	2	DAMO_2729	FP565575	2010		Cas2_I_II_III,Cas1_I-C,Csb1_I-U	DAMO_2734,DAMO_2735,DAMO_2737	1419
D5MKW3_9BACT	trembl_bacteria	CCTTCAATGGGGCCACGGCTCTGAGGCCGTGGAAAC,GCTTCAATGGGGCCACGGCTCTGAGGCCGTGGAAAC	FNGATALRPWK|LQWGHGSEAVE	5	DAMO_2730	FP565575	2010		Cas2_I_II_III,Cas1_I-C,Csb1_I-U	DAMO_2734,DAMO_2735,DAMO_2737	1075
D5MKW5_9BACT	trembl_bacteria	CCTTCAATGGGGCCACGGCTCTGAGGCCGTGGAAAC,GCTTCAATGGGGCCACGGCTCTGAGGCCGTGGAAAC	FNGATALRPWK|LQWGHGSEAVE	2	DAMO_2732	FP565575	2010		Cas2_I_II_III,Cas1_I-C,Csb1_I-U	DAMO_2734,DAMO_2735,DAMO_2737	365
D5MKW6_9BACT	trembl_bacteria	GTTTCCACGGCCTCAGAGCCGTGGCCCCATTGAAGG,GTTTCCACGGCCTCAGAGCCGTGGCCCCATTGAAGC	FHGLRAVAPLK|FPRPQSRGPIE	3	DAMO_2733	FP565575	2010		Cas2_I_II_III,Cas1_I-C,Csb1_I-U	DAMO_2734,DAMO_2735,DAMO_2737	60
D6GRK8_FILAD	trembl_bacteria	GTTTGAGAGTAGTGTAATTTCATATGGTAGTCAAAC	FESSVISYGSQ	7	HMPREF0389_00214	GG745527	2010		Cas1_II,Cas2_I_II_III,Csn2	HMPREF0389_00211,HMPREF0389_00212,HMPREF0389_00213	1221
D6KPK8_9FIRM	trembl_bacteria	GTTGCAACAGTACCTACCGTTTACGGTATTGAAAC	LQQYLPFTVLK|VATVPTVYGIE	2	HMPREF0874_00892	GG770216	2010		Cas1_I-II-III	HMPREF0874_00895	3230
D6LG14_9FUSO	trembl_bacteria	GTTTCCGTCTCCTTACGGAGTATCATTCATTCTTAT	FPSPYGVSFIL|FRLLTEYHSFL|VSVSLRSIIHSY	2	HMPREF0400_00663	GG770381	2010		Cas2_I_II_III,Cas1_I-II-III,Csm2_III-A	HMPREF0400_00665,HMPREF0400_00666,HMPREF0400_00672	1373
D6LG15_9FUSO	trembl_bacteria	GTTTCCGTCTCCTTATGGAGTATCATTCATTCTTAT	FPSPYGVSFIL|FRLLMEYHSFL|VSVSLWSIIHSY	2	HMPREF0400_00664	GG770381	2010		Cas2_I_II_III,Cas1_I-II-III,Csm2_III-A,Cas10_III	HMPREF0400_00665,HMPREF0400_00666,HMPREF0400_00672,HMPREF0400_00673	293
D6S8Z0_FINMA	trembl_bacteria	ATTAAAATCCAACCAGAATGGAATGTAAAT	IKIQPEWNVN	2	HMPREF0391_10926	ACHM02000002	2010		Cas2_I_II_III,Cas1_I-B,Cas4_I-A_I-B_I-C_I-D_II-B,Cas3_I,Cas7_I-C	HMPREF0391_10930,HMPREF0391_10931,HMPREF0391_10932,HMPREF0391_10933,HMPREF0391_10935	3063
D6S8Z2_FINMA	trembl_bacteria	ATTAAAATCTATCCAGAGTGGAATGTAAAT,ATTAAAATCTACCCAGAGTGGAATGTAAAT	IKIYPEWNVN	2	HMPREF0391_10928	ACHM02000002	2010		Cas2_I_II_III,Cas1_I-B,Cas4_I-A_I-B_I-C_I-D_II-B,Cas3_I,Cas7_I-C	HMPREF0391_10930,HMPREF0391_10931,HMPREF0391_10932,HMPREF0391_10933,HMPREF0391_10935	2566
D6S8Z3_FINMA	trembl_bacteria	ATTAAAATCTATCCAGAGTGGAATGTAAAT,ATTAAAATCTACCCAGAGTGGAATGTAAAT	IKIYPEWNVN	2	HMPREF0391_10929	ACHM02000002	2010		Cas2_I_II_III,Cas1_I-B,Cas4_I-A_I-B_I-C_I-D_II-B,Cas3_I,Cas7_I-C,Cas8a1_I-A	HMPREF0391_10930,HMPREF0391_10931,HMPREF0391_10932,HMPREF0391_10933,HMPREF0391_10935,HMPREF0391_10936	1874
D6ZIL9_MOBCV	trembl_bacteria	GTGGTCCCCGCACTCGCGGGGATGAGCC	GPRTRGDE|VVPALAGMS	2	HMPREF0573_10249	CP001992	2010		Cas2_I-E,Cas1_I-E,Cas5_I-E	HMPREF0573_10255,HMPREF0573_10256,HMPREF0573_10258	3046
D6ZIM1_MOBCV	trembl_bacteria	GGCTCATCCCCGCGAGTGCGGGGACCAC	AHPRECGDH|GSSPRVRGP|LIPASAGT	2	HMPREF0573_10251	CP001992	2010		Cas2_I-E,Cas1_I-E,Cas5_I-E	HMPREF0573_10255,HMPREF0573_10256,HMPREF0573_10258	1446
D6ZIM2_MOBCV	trembl_bacteria	GTGGTCCCCGCACTCGCGGGGATGAGCC	GPRTRGDE|VVPALAGMS	2	HMPREF0573_10252	CP001992	2010		Cas2_I-E,Cas1_I-E,Cas5_I-E	HMPREF0573_10255,HMPREF0573_10256,HMPREF0573_10258	906
E0DCA2_9CORY	trembl_bacteria	GGAACTACCTCCGCGTGCGCGGAGAATAC,GGAACTACCTCCGCGTGCGCGGAGAATAT	ELPPRARRI|GTTSACAEN|NYLRVRGEY	6	HMPREF0299_5951	ACSH02000002	2010		Cas2_I-E,Cas1_I-E,Cas3_I,Cas6_I-E,Cas7_I-E,Cas5_I-E	HMPREF0299_5943,HMPREF0299_5944,HMPREF0299_5945,HMPREF0299_5946,HMPREF0299_5949,HMPREF0299_5950	1070
E0DCA3_9CORY	trembl_bacteria	GGAACTACCTCCGCGTGCGCGGAGAATAC,GGAACTACCTCCGCGTGCGCGGAGAATAT	ELPPRARRI|GTTSACAEN|NYLRVRGEY	3	HMPREF0299_5952	ACSH02000002	2010		Cas1_I-E,Cas3_I,Cas6_I-E,Cas7_I-E,Cas5_I-E	HMPREF0299_5944,HMPREF0299_5945,HMPREF0299_5946,HMPREF0299_5949,HMPREF0299_5950	1514
E0DCA4_9CORY	trembl_bacteria	GGAACTACCTCCGCGTGCGCGGAGAATAC,GGAACTACCTCCGCGTGCGCGGAGAATAT	ELPPRARRI|GTTSACAEN|NYLRVRGEY	2	HMPREF0299_5953	ACSH02000002	2010		Cas3_I,Cas6_I-E,Cas7_I-E,Cas5_I-E	HMPREF0299_5945,HMPREF0299_5946,HMPREF0299_5949,HMPREF0299_5950	2086
E0DCA5_9CORY	trembl_bacteria	AGAACTACCTCCGCGTGCGCGGAGAATAC,CGAACTACCTCCGCGTGCGCGGAGAATAC	ELPPRARRI|NYLRVRGEY|RTTSACAEN	2	HMPREF0299_5954	ACSH02000002	2010		Cas3_I,Cas6_I-E,Cas7_I-E,Cas5_I-E	HMPREF0299_5945,HMPREF0299_5946,HMPREF0299_5949,HMPREF0299_5950	2574
E0DCA6_9CORY	trembl_bacteria	AGAACTACCTCCGCGTGCGCGGAGAATAC,CGAACTACCTCCGCGTGCGCGGAGAATAC	ELPPRARRI|NYLRVRGEY|RTTSACAEN	2	HMPREF0299_5955	ACSH02000002	2010		Cas6_I-E,Cas7_I-E,Cas5_I-E	HMPREF0299_5946,HMPREF0299_5949,HMPREF0299_5950	2800
E0DCA7_9CORY	trembl_bacteria	GGAACTACCTCCGCGTGCGCGGAGAATAC,GGAACTACCTCCGCGTGCGCGGAGAATAT	ELPPRARRI|GTTSACAEN|NYLRVRGEY	10	HMPREF0299_5956	ACSH02000002	2010		Cas6_I-E,Cas7_I-E,Cas5_I-E	HMPREF0299_5946,HMPREF0299_5949,HMPREF0299_5950	3028
E0DCB0_9CORY	trembl_bacteria	GGAACTACCTCCGCGTGCGCGGAGAATAC,GGAACTACCTCCGCGTGCGCGGAGAATAT	ELPPRARRI|GTTSACAEN|NYLRVRGEY	10	HMPREF0299_5959	ACSH02000002	2010		Cas7_I-E,Cas5_I-E	HMPREF0299_5949,HMPREF0299_5950	6576
E0PQK7_STRMT	trembl_bacteria	GTTTTTGTACTCTCAAGATTTAAGTAACTGTACAGT,GTTTTTGTATTCTCAAGATTTAAGTAACTGTACAGT,GTTTTTGTACTCTCAGGATTTAAGTAACTGTACAAC,GTTTTTGTACTCTCAAGATTTAAGTAACTGTACAAC	FLYSQDLSNCT	6	HMPREF8571_0824	AEEN01000012	2010		Cas1_II	HMPREF8571_0821	4205
E0SF96_DICD3	trembl_bacteria	GTTCACTGCCGAGCAGGCAGCTAAGAAA	FTAEQAAKK|SLPSRQLR	14	Dda3937_03460	CP002038	2010		Csy3_I-F,Csy2_I-F,Csy1_I-F,Cas3_Cas2_I-F,Cas1_I-F	Dda3937_03454,Dda3937_03455,Dda3937_03456,Dda3937_03457,Dda3937_03458	517
E0SF97_DICD3	trembl_bacteria	GTTCACTGCCGAGCAGGCAGCTAAGAAA	FTAEQAAKK|SLPSRQLR	3	Dda3937_03461	CP002038	2010		Csy3_I-F,Csy2_I-F,Csy1_I-F,Cas3_Cas2_I-F,Cas1_I-F	Dda3937_03454,Dda3937_03455,Dda3937_03456,Dda3937_03457,Dda3937_03458	1555
E0SIE0_DICD3	trembl_bacteria	GTTTCAATCCACGCGCCTGTGTGAGGCGCGAC	FNPRACVRRD|FQSTRLCEAR	4	Dda3937_04523	CP002038	2010		Cas2_I_II_III,Cas1_I-C,Cas4_I-A_I-B_I-C_I-D_II-B,Cas7_I-C,Cas5_I-C	Dda3937_02863,Dda3937_02862,Dda3937_02861,Dda3937_02860,Dda3937_02858	281
E3D9L6_GARV3	trembl_bacteria	GGATCACCCCCGCGTATGCGGGAAATAC	DHPRVCGKY|GSPPRMREI|ITPAYAGN	3	HMPREF0421_20678	CP002104	2011		Cas7_I-E,Cas5_I-E,Cas1_I-E,Cas2_I-E	HMPREF0421_20673,HMPREF0421_20674,HMPREF0421_20676,HMPREF0421_20677	1428
E3ELL4_BIFBS	trembl_bacteria	GTTTCAGATGCCTGTCAGATCAATGACTTTGACCAA	FQMPVRSMTLT|VSDACQINDFDQ	6	BBIF_0204	CP002220	2011		Csn2,Cas1_II	BBIF_0205,BBIF_0206	50
E3GHK8_9FIRM	trembl_bacteria	ATTTAAATACATCTCATGTTAATCTTCAAC	LNTSHVNLQ	3	ELI_0141	CP002273	2011		Cas5_I-B,Cas4_I-A_I-B_I-C_I-D_II-B,Cas1_I-B,Cas2_I_II_III	ELI_0136,ELI_0138,ELI_0139,ELI_0140	2003
E4QAD4_CALH1	trembl_bacteria	GTTTCAATCCCCAAAGGGAAGGCTACAAAC,GTTTCAATCCCCAAAGGGAAGGCTACAAAT	FNPQREGYK|FQSPKGRLQ|VSIPKGKATN	3	Calhy_2548	CP002219	2011		Cas2_I_II_III,Cas1_I-B,Cas4_I-A_I-B_I-C_I-D_II-B,Cas3_I,Cas5_I-B,Cas7_I-B,Cas8a1_I-A	Calhy_2541,Calhy_2542,Calhy_2543,Calhy_2544,Calhy_2545,Calhy_2546,Calhy_2547	553
E4SHR8_CALK2	trembl_bacteria	TTTCAATCCCCAAAGGGGAGGCTACAAAC	FNPQRGGYK|FQSPKGRLQ|SIPKGEATN	7	Calkro_2482	CP002330	2011		Cas2_I_II_III,Cas1_I-B,Cas4_I-A_I-B_I-C_I-D_II-B,Cas3_I,Cas5_I-B,Cas7_I-B,Cas8a1_I-A	Calkro_2485,Calkro_2486,Calkro_2487,Calkro_2488,Calkro_2489,Calkro_2490,Calkro_2491	768
E4ZF37_NEIL0	trembl_bacteria	GTTGTAGCTCCCTTTCTCATTTCGCAGTGCTACAAT	CSSLSHFAVLQ|VVAPFLISQCYN	6	NLA_17690	FN995097	2011		Cas1_II,Cas2_I_II_III	NLA_17670,NLA_17680	316
E6K120_PARDN	trembl_bacteria	ATTTCAATCCACGCTCCCCTTGCGGGGAGCGAC	FNPRSPCGER|FQSTLPLRGA|ISIHAPLAGSD	4	HMPREF0620_0506	AEON01000001	2011		Cas5_I-C,Cas7_I-C,Cas4_I-A_I-B_I-C_I-D_II-B,Cas1_I-C,Cas2_I_II_III	HMPREF0620_0500,HMPREF0620_0502,HMPREF0620_0503,HMPREF0620_0504,HMPREF0620_0505	108
E6K121_PARDN	trembl_bacteria	ATTTCAATCCACGCTCCCCTTGCGGGGAGCGAC	FNPRSPCGER|FQSTLPLRGA|ISIHAPLAGSD	4	HMPREF0620_0507	AEON01000001	2011		Cas5_I-C,Cas7_I-C,Cas4_I-A_I-B_I-C_I-D_II-B,Cas1_I-C,Cas2_I_II_III	HMPREF0620_0500,HMPREF0620_0502,HMPREF0620_0503,HMPREF0620_0504,HMPREF0620_0505	555
E6K122_PARDN	trembl_bacteria	ATTTCAATCCACGCTCCCCTTGCGGGGAGCGAC	FNPRSPCGER|FQSTLPLRGA|ISIHAPLAGSD	2	HMPREF0620_0508	AEON01000001	2011		Cas5_I-C,Cas7_I-C,Cas4_I-A_I-B_I-C_I-D_II-B,Cas1_I-C,Cas2_I_II_III	HMPREF0620_0500,HMPREF0620_0502,HMPREF0620_0503,HMPREF0620_0504,HMPREF0620_0505	895
E6K124_PARDN	trembl_bacteria	ATTTCAATCCACGCTCCCCTTGCGGGGAGCGAC	FNPRSPCGER|FQSTLPLRGA|ISIHAPLAGSD	6	HMPREF0620_0510	AEON01000001	2011		Cas5_I-C,Cas7_I-C,Cas4_I-A_I-B_I-C_I-D_II-B,Cas1_I-C,Cas2_I_II_III	HMPREF0620_0500,HMPREF0620_0502,HMPREF0620_0503,HMPREF0620_0504,HMPREF0620_0505	1211
E6K125_PARDN	trembl_bacteria	ATTTCAATCCACGCTCCCCTTGCGGGGAGCGAC	FNPRSPCGER|FQSTLPLRGA|ISIHAPLAGSD	5	HMPREF0620_0511	AEON01000001	2011		Cas5_I-C,Cas7_I-C,Cas4_I-A_I-B_I-C_I-D_II-B,Cas1_I-C,Cas2_I_II_III	HMPREF0620_0500,HMPREF0620_0502,HMPREF0620_0503,HMPREF0620_0504,HMPREF0620_0505	1676
E6K126_PARDN	trembl_bacteria	ATTTCAATCCACGCTCCCCTTGCGGGGAGCGAC	FNPRSPCGER|FQSTLPLRGA|ISIHAPLAGSD	4	HMPREF0620_0512	AEON01000001	2011		Cas5_I-C,Cas7_I-C,Cas4_I-A_I-B_I-C_I-D_II-B,Cas1_I-C,Cas2_I_II_III	HMPREF0620_0500,HMPREF0620_0502,HMPREF0620_0503,HMPREF0620_0504,HMPREF0620_0505	2491
E6K127_PARDN	trembl_bacteria	ATTTCAATCCACGCTCCCCTTGCGGGGAGCGAC	FNPRSPCGER|FQSTLPLRGA|ISIHAPLAGSD	10	HMPREF0620_0513	AEON01000001	2011		Cas5_I-C,Cas7_I-C,Cas4_I-A_I-B_I-C_I-D_II-B,Cas1_I-C,Cas2_I_II_III	HMPREF0620_0500,HMPREF0620_0502,HMPREF0620_0503,HMPREF0620_0504,HMPREF0620_0505	2890
E6K128_PARDN	trembl_bacteria	ATTTCAATCCACGCTCCCCTTGCGGGGAGCGAC	FNPRSPCGER|FQSTLPLRGA|ISIHAPLAGSD	4	HMPREF0620_0514	AEON01000001	2011		Cas5_I-C,Cas7_I-C,Cas4_I-A_I-B_I-C_I-D_II-B,Cas1_I-C,Cas2_I_II_III	HMPREF0620_0500,HMPREF0620_0502,HMPREF0620_0503,HMPREF0620_0504,HMPREF0620_0505	4038
E6K129_PARDN	trembl_bacteria	ATTTCAATCCACGCTCCCCTTGCGGGGAGCGAC	FNPRSPCGER|FQSTLPLRGA|ISIHAPLAGSD	2	HMPREF0620_0515	AEON01000001	2011		Cas7_I-C,Cas4_I-A_I-B_I-C_I-D_II-B,Cas1_I-C,Cas2_I_II_III	HMPREF0620_0502,HMPREF0620_0503,HMPREF0620_0504,HMPREF0620_0505	5100
E6K130_PARDN	trembl_bacteria	ATTTCAATCCACGCTCCCCTTGCGGGGAGCGAC	FNPRSPCGER|FQSTLPLRGA|ISIHAPLAGSD	3	HMPREF0620_0516	AEON01000001	2011		Cas7_I-C,Cas4_I-A_I-B_I-C_I-D_II-B,Cas1_I-C,Cas2_I_II_III	HMPREF0620_0502,HMPREF0620_0503,HMPREF0620_0504,HMPREF0620_0505	5568
E6K131_PARDN	trembl_bacteria	ATTTCAATCCACGCTCCCCTTGCGGGGAGCGAC	FNPRSPCGER|FQSTLPLRGA|ISIHAPLAGSD	2	HMPREF0620_0517	AEON01000001	2011		Cas7_I-C,Cas4_I-A_I-B_I-C_I-D_II-B,Cas1_I-C,Cas2_I_II_III	HMPREF0620_0502,HMPREF0620_0503,HMPREF0620_0504,HMPREF0620_0505	5773
E7S0G3_9BURK	trembl_bacteria	CGGTTCATCCCCGCATGCGCGGGGAACAC	GSSPHARGT|RFIPACAGN|VHPRMRGEH	2	HMPREF0551_2427	AEQP01000022	2011		Cas3_I,Cse2_I-E,Cas7_I-E,Cas5_I-E,Cas6_I-E,Cas1_I-E,Cas2_I-E	HMPREF0551_2418,HMPREF0551_2421,HMPREF0551_2422,HMPREF0551_2423,HMPREF0551_2424,HMPREF0551_2425,HMPREF0551_2426	173
E8PQU1_THESS	trembl_bacteria	AGGGCCATCCCCACATGCGTGGGGACTAC,CGGGCCATCCCCACATGCGTGGGGACTAC	GHPHMRGDY|GPSPHAWGL|RAIPTCVGT	23	TSC_c12530	CP001962	2011		Cas1_I-E,Cas6_I-E,Cas5_I-E,Cas7_I-E,Cse2_I-E,Cse1_I-E,Cas3_I	TSC_c12450,TSC_c12460,TSC_c12470,TSC_c12480,TSC_c12490,TSC_c12500,TSC_c12510	1185
E8PQU2_THESS	trembl_bacteria	AGGGCCATCCCCACATGCGTGGGGACTAC,CGGGCCATCCCCACATGCGTGGGGACTAC	GHPHMRGDY|GPSPHAWGL|RAIPTCVGT	6	TSC_c12540	CP001962	2011		Cas5_I-E,Cas7_I-E,Cse2_I-E,Cse1_I-E,Cas3_I	TSC_c12470,TSC_c12480,TSC_c12490,TSC_c12500,TSC_c12510	2652
E8PQU3_THESS	trembl_bacteria	AGGGCCATCCCCACATGCGTGGGGACTAC,CGGGCCATCCCCACATGCGTGGGGACTAC	GHPHMRGDY|GPSPHAWGL|RAIPTCVGT	5	TSC_c12550	CP001962	2011		Cas7_I-E,Cse2_I-E,Cse1_I-E,Cas3_I	TSC_c12480,TSC_c12490,TSC_c12500,TSC_c12510	3014
E8PQU4_THESS	trembl_bacteria	AGGGCCATCCCCACATGCGTGGGGACTAC,CGGGCCATCCCCACATGCGTGGGGACTAC	GHPHMRGDY|GPSPHAWGL|RAIPTCVGT	2	TSC_c12560	CP001962	2011		Cas7_I-E,Cse2_I-E,Cse1_I-E,Cas3_I	TSC_c12480,TSC_c12490,TSC_c12500,TSC_c12510	3325
E8X8L6_SALT4	trembl_bacteria	TGGTTTATCCCCGCTGGCGCGGGGAACAC	GLSPLARGT|VYPRWRGEH|WFIPAGAGN	2	STM474_3077	CP002487	2011		Cas2_I-E,Cas1_I-E,Cas6_I-E,Cas5_I-E,Cas7_I-E,Cse2_I-E,Cse1_I-E,Cas3_I	STM474_3078,STM474_3079,STM474_3080,STM474_3081,STM474_3082,STM474_3083,STM474_3084,STM474_3085	92
E9DM49_9STRE	trembl_bacteria	GGATCACCCCCGCGTGTGCGGGAAAAAC	DHPRVCGKN|GSPPRVREK|ITPACAGK	9	HMPREF0848_00638	GL698449	2011		Cas3_I,Cse2_I-E,Cas7_I-E,Cas5_I-E,Cas6_I-E,Cas1_I-E,Cas2_I-E	HMPREF0848_00630,HMPREF0848_00632,HMPREF0848_00633,HMPREF0848_00634,HMPREF0848_00635,HMPREF0848_00636,HMPREF0848_00637	65
E9DN83_9STRE	trembl_bacteria	GTTATACAGTTACTTAAATCTTGAGAGTACAAAAAC,ACTGTACAGTTACTTAAATCTTGAGAGTACAAAAAC,GTTGTACAGTTACTTAAATCTTGAGAGTACAAAAAC,GTTGTACAGTTACTTAAATCTTGAGAGTACAAAACA,CCTGTATAGTTACTTAAATCTTGAGAGTACAAAAAC	LYSYLNLESTK	9	HMPREF0848_00327	GL698449	2011		Cas1_II,Csn2_like	HMPREF0848_00324,HMPREF0848_00326	237
F0I702_STRSA	trembl_bacteria	TTTTTGGAACCATTCGAAACAACACAGCTCTAAAAC,ATTTTGGAACCATTCGAAACAACACAGCTCTAAAAC,GTTTTGGAACCATTCGAAACAACACAGCTCTAAAAC	FGTIRNNTALK|FWNHSKQHSSK	2	HMPREF9382_0585	AEXW01000005	2011		Cas1_II,Cas2_I_II_III,Csn2	HMPREF9382_0582,HMPREF9382_0583,HMPREF9382_0584	261
F0NWE8_LACHH	trembl_bacteria	CATTTCAATCCACGCACTCACAAGGAGTGCGAC	FQSTHSQGVR|HFNPRTHKECD|ISIHALTRSA	6	LBHH_0551	CP002429	2011		Cas5_I-C,Cas7_I-C,Cas4_I-A_I-B_I-C_I-D_II-B,Cas1_I-C,Cas2_I_II_III	LBHH_0545,LBHH_0547,LBHH_0548,LBHH_0549,LBHH_0550	205
F0NWE9_LACHH	trembl_bacteria	CATTTCAATCCACGCACTCACAAGGAGTGCGAC	FQSTHSQGVR|HFNPRTHKECD|ISIHALTRSA	2	LBHH_0552	CP002429	2011		Cas5_I-C,Cas7_I-C,Cas4_I-A_I-B_I-C_I-D_II-B,Cas1_I-C,Cas2_I_II_III	LBHH_0545,LBHH_0547,LBHH_0548,LBHH_0549,LBHH_0550	669
F0NWF0_LACHH	trembl_bacteria	CATTTCAATCCACGCACTCACAAGGAGTGCGAC	FQSTHSQGVR|HFNPRTHKECD|ISIHALTRSA	2	LBHH_0553	CP002429	2011		Cas5_I-C,Cas7_I-C,Cas4_I-A_I-B_I-C_I-D_II-B,Cas1_I-C,Cas2_I_II_III	LBHH_0545,LBHH_0547,LBHH_0548,LBHH_0549,LBHH_0550	889
F0NWF1_LACHH	trembl_bacteria	ATTTCAATCCACGCACCCATAAAGAGTGCGAC	FNPRTHKECD|ISIHAPIKSA	2	LBHH_0554	CP002429	2011		Cas5_I-C,Cas7_I-C,Cas4_I-A_I-B_I-C_I-D_II-B,Cas1_I-C,Cas2_I_II_III	LBHH_0545,LBHH_0547,LBHH_0548,LBHH_0549,LBHH_0550	1201
F0NWF2_LACHH	trembl_bacteria	CATTTCAATCCACGCACTCACAAGGAGTGCGAC	FQSTHSQGVR|HFNPRTHKECD|ISIHALTRSA	8	LBHH_0555	CP002429	2011		Cas5_I-C,Cas7_I-C,Cas4_I-A_I-B_I-C_I-D_II-B,Cas1_I-C,Cas2_I_II_III	LBHH_0545,LBHH_0547,LBHH_0548,LBHH_0549,LBHH_0550	1603
F0NWF3_LACHH	trembl_bacteria	CATTTCAATCCACGCACTCACAAGGAGTGCGAC	FQSTHSQGVR|HFNPRTHKECD|ISIHALTRSA	4	LBHH_0556	CP002429	2011		Cas5_I-C,Cas7_I-C,Cas4_I-A_I-B_I-C_I-D_II-B,Cas1_I-C,Cas2_I_II_III	LBHH_0545,LBHH_0547,LBHH_0548,LBHH_0549,LBHH_0550	2284
F0NWF4_LACHH	trembl_bacteria	CATTTCAATCCACGCACTCACAAGGAGTGCGAC	FQSTHSQGVR|HFNPRTHKECD|ISIHALTRSA	3	LBHH_0557	CP002429	2011		Cas5_I-C,Cas7_I-C,Cas4_I-A_I-B_I-C_I-D_II-B,Cas1_I-C,Cas2_I_II_III	LBHH_0545,LBHH_0547,LBHH_0548,LBHH_0549,LBHH_0550	2481
F0NWF5_LACHH	trembl_bacteria	CATTTCAATCCACGCACTCACAAGGAGTGCGAC	FQSTHSQGVR|HFNPRTHKECD|ISIHALTRSA	2	LBHH_0558	CP002429	2011		Cas5_I-C,Cas7_I-C,Cas4_I-A_I-B_I-C_I-D_II-B,Cas1_I-C,Cas2_I_II_III	LBHH_0545,LBHH_0547,LBHH_0548,LBHH_0549,LBHH_0550	2747
F1T4D7_9ACTN	trembl_bacteria	GGATCACCCCCGCGTATGCGGGAAAAAC	DHPRVCGKN|GSPPRMREK|ITPAYAGK	2	HMPREF0091_10528	ACGK02000001	2011		Cas3_I,Cas7_I-E,Cas5_I-E,Cas6_I-E,Cas1_I-E,Cas2_I-E	HMPREF0091_10520,HMPREF0091_10523,HMPREF0091_10524,HMPREF0091_10525,HMPREF0091_10526,HMPREF0091_10527	135
F1T4E0_9ACTN	trembl_bacteria	GTTTTTCCCGCATACGCGGGGGTGATCC	FSRIRGGD|VFPAYAGVI	2	HMPREF0091_10531	ACGK02000001	2011		Cas7_I-E,Cas5_I-E,Cas6_I-E,Cas1_I-E,Cas2_I-E	HMPREF0091_10523,HMPREF0091_10524,HMPREF0091_10525,HMPREF0091_10526,HMPREF0091_10527	1285
F1T4E1_9ACTN	trembl_bacteria	GGATCACCCCCGCGTATGCGGGAAAAAC	DHPRVCGKN|GSPPRMREK|ITPAYAGK	3	HMPREF0091_10532	ACGK02000001	2011		Cas7_I-E,Cas5_I-E,Cas6_I-E,Cas1_I-E,Cas2_I-E	HMPREF0091_10523,HMPREF0091_10524,HMPREF0091_10525,HMPREF0091_10526,HMPREF0091_10527	1671
F2C4N5_STRSA	trembl_bacteria	GTTTTAGAGCTGTGTTATTTCGAATGGTTCCAAAAC	FRAVLFRMVPK|VLELCYFEWFQN	3	HMPREF9386_0562	AFBD01000001	2011		Cas1_II,Cas2_I_II_III,Csn2,Cas2_I_II_III	HMPREF9386_0559,HMPREF9386_0560,HMPREF9386_0561,HMPREF9386_0573	114
F2C4N6_STRSA	trembl_bacteria	TTTTTGGAACCATTCGAAACAACACAGCTCTAAAAC,ATTTTGGAACCATTCGAAACAACACAGCTCTAAAAC,GTTTTGGAACCATTCGAAACAACACAGCTCTAAAAC	FGTIRNNTALK|FWNHSKQHSSK	3	HMPREF9386_0563	AFBD01000001	2011		Cas1_II,Cas2_I_II_III,Csn2,Cas2_I_II_III	HMPREF9386_0559,HMPREF9386_0560,HMPREF9386_0561,HMPREF9386_0573	545
F2LZH6_LACAL	trembl_bacteria	GGATCACCTCCACATACGTGGAGAACAC	DHLHIRGEH|GSPPHTWRT|ITSTYVEN	6	LAB52_05125	CP002609	2011		Cas3_I,Cas7_I-E,Cas5_I-E,Cas6_I-E,Cas1_I-E,Cas2_I-E	LAB52_05085,LAB52_05100,LAB52_05105,LAB52_05110,LAB52_05115,LAB52_05120	450
F4BG25_9GAMM	trembl_bacteria	GTTTCAGTAGCTAGATTATTTGATATACTGCTGTTAG	VSVARLFDILLL	2	FN3523_1116	CP002558	2011		Cas4_I-A_I-B_I-C_I-D_II-B,Cas1_I-II-III,Csx12	FN3523_1117,FN3523_1119,FN3523_1121	1128
F4NJI4_ECOLX	trembl_bacteria	CGGTTTATCCCCGCTGGCGCGGGGAACACG,CGGTTTATCCCCGCTGGCGCGGGGAACACT,CGGTTTATCCCCGCTGGCGCGGGGAACACC,CGGTTTATCCCCGCTGGCGCGGGGAACACA	GLSPLARGT|RFIPAGAGNT|VYPRWRGEH	13	SSJG_02329	GG657385	2011		Cas3_I,Cse1_I-E,Cse2_I-E,Cas7_I-E,Cas5_I-E,Cas6_I-E,Cas1_I-E,Cas2_I-E	SSJG_02321,SSJG_02322,SSJG_02323,SSJG_02324,SSJG_02325,SSJG_02326,SSJG_02327,SSJG_02328	72
F5SVY6_9GAMM	trembl_bacteria	CGGTTCATCCCCGTGGGCACGGGGAACAC,AGGTTCATCCCCGTGGGCACGGGGAACAC	GSSPWARGT|RFIPVGTGN|VHPRGHGEH	2	MAMP_02704	AFIG01000001	2011		Cas2_I-E,Cas1_I-E,Cas6_I-E,Cas5_I-E,Cas7_I-E,Cse2_I-E,Cse1_I-E	MAMP_02705,MAMP_02706,MAMP_02708,MAMP_02709,MAMP_02710,MAMP_02711,MAMP_02712	1578
F5WVI6_STRG1	trembl_bacteria	GTTTTAGAGCTGTGTTATTTCGAATGGTTCCAAAAC	FRAVLFRMVPK|VLELCYFEWFQN	2	SGGB_1433	AP012053	2011		Cas2_I_II_III,Cas1_II,Csn2,Cas2_I_II_III,Cas1_II	SGGB_1429,SGGB_1430,SGGB_1438,SGGB_1439,SGGB_1440	2348
F5WVI7_STRG1	trembl_bacteria	GTTTTAGAGCTGTGTTATTTCGAATGGTTCCAAAAC	FRAVLFRMVPK|VLELCYFEWFQN	4	SGGB_1434	AP012053	2011		Cas2_I_II_III,Cas1_II,Csn2,Cas2_I_II_III,Cas1_II	SGGB_1429,SGGB_1430,SGGB_1438,SGGB_1439,SGGB_1440	1952
F5WVI8_STRG1	trembl_bacteria	GTTTTAGAGCTGTGTTATTTCGAATGGTTCCAAAAC	FRAVLFRMVPK|VLELCYFEWFQN	6	SGGB_1435	AP012053	2011		Cas2_I_II_III,Cas1_II,Csn2,Cas2_I_II_III,Cas1_II	SGGB_1429,SGGB_1430,SGGB_1438,SGGB_1439,SGGB_1440	1425
F7V5D7_CLOSS	trembl_bacteria	GTAATTCCCGCGCGAGCGGGGGTGATCC,GTAATTCCCGCGCGAGCGGGGGTGATTT	NSRASGGD|VIPARAGVI	2	CXIVA_19990	AP012212	2011		Cas3_I,Cse2_I-E,Cas7_I-E,Cas5_I-E,Cas6_I-E,Cas2_I-E	CXIVA_19910,CXIVA_19930,CXIVA_19940,CXIVA_19950,CXIVA_19960,CXIVA_19980	50
F7V5D8_CLOSS	trembl_bacteria	GTAATTCCCGCGCGAGCGGGGGTGATCC,GTAATTCCCGCGCGAGCGGGGGTGATTT	NSRASGGD|VIPARAGVI	2	CXIVA_20000	AP012212	2011		Cse2_I-E,Cas7_I-E,Cas5_I-E,Cas6_I-E,Cas2_I-E	CXIVA_19930,CXIVA_19940,CXIVA_19950,CXIVA_19960,CXIVA_19980	1206
F7V5E1_CLOSS	trembl_bacteria	GGATCACCCCCGCTCGCGCGGGAATTAC	DHPRSRGNY|GSPPLAREL|ITPARAGI	3	CXIVA_20030	AP012212	2011		Cas7_I-E,Cas5_I-E,Cas6_I-E,Cas2_I-E	CXIVA_19940,CXIVA_19950,CXIVA_19960,CXIVA_19980	5073
F7V5E5_CLOSS	trembl_bacteria	GGATCACCCCCGCTCACGCGGGAATTAC	DHPRSRGNY|GSPPLTREL|ITPAHAGI	4	CXIVA_20070	AP012212	2011		Cas2_I-E	CXIVA_19980	7978
F8CQ53_MYXFH	trembl_bacteria	GTTTCAACCCACGCTCCCCGCGTTCACGGGGAGCGAC	FNPRSPRSRGA|FQPTLPAFTGSD|VSTHAPRVHGER	5	LILAB_11325	CP002830	2011		Cas5_I-C,Cas7_I-C,Cas4_I-A_I-B_I-C_I-D_II-B,Cas1_I-C,Cas2_I_II_III	LILAB_11290,LILAB_11300,LILAB_11310,LILAB_11315,LILAB_11320	2959
F8CQ54_MYXFH	trembl_bacteria	GTTTCAACCCACGCTCCCCGCGTTCACGGGGAGCGAC	FNPRSPRSRGA|FQPTLPAFTGSD|VSTHAPRVHGER	11	LILAB_11330	CP002830	2011		Cas5_I-C,Cas7_I-C,Cas4_I-A_I-B_I-C_I-D_II-B,Cas1_I-C,Cas2_I_II_III	LILAB_11290,LILAB_11300,LILAB_11310,LILAB_11315,LILAB_11320	4066
F8E942_FLESM	trembl_bacteria	GTCGTAATCCCTTCTAATCAGGTCATGGATTCCAAT	VVIPSNQVMDSN	2	Flexsi_1594	CP002858	2011		Cmr6_III-B,Cmr5_III-B,Cas10_III,Cmr1_III-B	Flexsi_1596,Flexsi_1597,Flexsi_1600,Flexsi_1601	2649
F8IDR6_ALIAT	trembl_bacteria	CCTTCAATGGGGCCGCCGACGATCTCGGCGGATCAAC	FNGAADDLGGS|LQWGRRRSRRIN|PSMGPPTISADQ	9	TC41_3230	CP002902	2011		Cas3_I,Csb1_I-U	TC41_3233,TC41_3235	1562
F9HIH1_9STRE	trembl_bacteria	GTTCTGGAACCATTCGAAACAGCACAGCTCTAAAAC	FWNHSKQHSSK|SGTIRNSTALK	3	HMPREF9182_2019	AFQU01000001	2011		Cas1_II,Cas2_I_II_III,Csn2	HMPREF9182_2016,HMPREF9182_2017,HMPREF9182_2018	84
F9HIH2_9STRE	trembl_bacteria	GTTCTGGAACCATTCGAAACAGCACAGCTCTAAAAC	FWNHSKQHSSK|SGTIRNSTALK	5	HMPREF9182_2020	AFQU01000001	2011		Cas1_II,Cas2_I_II_III,Csn2	HMPREF9182_2016,HMPREF9182_2017,HMPREF9182_2018	1189
F9HIH3_9STRE	trembl_bacteria	GTTCTGGAACCATTCGAAACAGCACAGCTCTAAAAC	FWNHSKQHSSK|SGTIRNSTALK	2	HMPREF9182_2021	AFQU01000001	2011		Cas1_II,Cas2_I_II_III,Csn2	HMPREF9182_2016,HMPREF9182_2017,HMPREF9182_2018	1849
F9HIH4_9STRE	trembl_bacteria	GTTCTGGAACCATTCGAAACAGCACAGCTCTAAAAC	FWNHSKQHSSK|SGTIRNSTALK	3	HMPREF9182_2022	AFQU01000001	2011		Cas1_II,Cas2_I_II_III,Csn2	HMPREF9182_2016,HMPREF9182_2017,HMPREF9182_2018	2197
F9PTC3_9FIRM	trembl_bacteria	ATTTACATTATAGTATGTTTCTATTTAAAC	IYIIVCFYLN|LHYSMFLFK	2	HMPREF9127_1242	AFUS01000005	2011		Cas2_I_II_III,Cas1_I-B	HMPREF9127_1250,HMPREF9127_1251	8566
F9Q204_STROR	trembl_bacteria	GTTTTTGTACTCTCAAGATTTAAGTAACTGTACAGT,GTTTTTGTATTCTCAAGATTTAAGTAACTGTACAGT,GTTTTTGTACTCTCAGGATTTAAGTAACTGTACAAC,GTTTTTGTACTCTCAAGATTTAAGTAACTGTACAAC	FLYSQDLSNCT	2	HMPREF9950_1078	AFUU01000003	2011		Cas1_II	HMPREF9950_1083	4006
G0CLU7_XANCA	trembl_bacteria	GTTCACTGCCGCGTAGGTAGCTCAGAAA	VHCRVGSSE	9	XCR_4284	CP002789	2011		Cas1_I-F,Cas3_Cas2_I-F,Csy1_I-F,Csy2_I-F,Csy3_I-F	XCR_4278,XCR_4279,XCR_4280,XCR_4281,XCR_4282	685
G0CLU8_XANCA	trembl_bacteria	GTTCACTGCCGCGTAGGTAGCTCAGAAA	VHCRVGSSE	4	XCR_4285	CP002789	2011		Cas1_I-F,Cas3_Cas2_I-F,Csy1_I-F,Csy2_I-F,Csy3_I-F	XCR_4278,XCR_4279,XCR_4280,XCR_4281,XCR_4282	1471
G0CLU9_XANCA	trembl_bacteria	GTTCACTGCCGCGTAGGTAGCTCAGAAA	VHCRVGSSE	6	XCR_4286	CP002789	2011		Cas3_Cas2_I-F,Csy1_I-F,Csy2_I-F,Csy3_I-F	XCR_4279,XCR_4280,XCR_4281,XCR_4282	2302
G0CLV0_XANCA	trembl_bacteria	GTTCACTGCCGCGTAGGTAGCTCAGAAA	VHCRVGSSE	9	XCR_4287	CP002789	2011		Cas3_Cas2_I-F,Csy1_I-F,Csy2_I-F,Csy3_I-F	XCR_4279,XCR_4280,XCR_4281,XCR_4282	2707
G0CLV2_XANCA	trembl_bacteria	TTTCTGAGCTGCCTGCGCGGCAGCGAAC,TTTCTGAGCTGCCTGCGCGGCAGCGAA,TTTCTGAGCTGCCTGCGCGGCAGCGAAT	FLSCLRGSE|SELPARQR	19	XCR_4289	CP002789	2011		Csy1_I-F,Csy2_I-F,Csy3_I-F	XCR_4280,XCR_4281,XCR_4282	4709
G0F262_ECOLX	trembl_bacteria	GTGTTCCCCGCGCCAGCGGGGATAA	VFPAPAGI|VPRASGD	2	UMNF18_3559	AGTD01000001	2011		Cas2_I-E,Cas1_I-E,Cas6_I-E,Cas5_I-E,Cas7_I-E,Cse2_I-E,Cse1_I-E	UMNF18_3565,UMNF18_3566,UMNF18_3567,UMNF18_3568,UMNF18_3569,UMNF18_3570,UMNF18_3571	2591
G0F264_ECOLX	trembl_bacteria	TGGTTTATCCCCGCTCGCGCGGGGAACAC	GLSPLARGT|VYPRSRGEH|WFIPARAGN	2	UMNF18_3562	AGTD01000001	2011		Cas2_I-E,Cas1_I-E,Cas6_I-E,Cas5_I-E,Cas7_I-E,Cse2_I-E,Cse1_I-E,Cas3_I	UMNF18_3565,UMNF18_3566,UMNF18_3567,UMNF18_3568,UMNF18_3569,UMNF18_3570,UMNF18_3571,UMNF18_3572	937
G0F265_ECOLX	trembl_bacteria	ATGTTCCCCGCGCCAGCGGGGATAAACCG	MFPAPAGIN|VPRASGDKP	2	UMNF18_3561	AGTD01000001	2011		Cas2_I-E,Cas1_I-E,Cas6_I-E,Cas5_I-E,Cas7_I-E,Cse2_I-E,Cse1_I-E,Cas3_I	UMNF18_3565,UMNF18_3566,UMNF18_3567,UMNF18_3568,UMNF18_3569,UMNF18_3570,UMNF18_3571,UMNF18_3572	829
G0F266_ECOLX	trembl_bacteria	GCGGTTTATCCCCGCTGGCGCGGGGAACAC	AVYPRWRGEH|GLSPLARGT|RFIPAGAGN	2	UMNF18_3563	AGTD01000001	2011		Cas2_I-E,Cas1_I-E,Cas6_I-E,Cas5_I-E,Cas7_I-E,Cse2_I-E,Cse1_I-E,Cas3_I	UMNF18_3565,UMNF18_3566,UMNF18_3567,UMNF18_3568,UMNF18_3569,UMNF18_3570,UMNF18_3571,UMNF18_3572	628
G0F267_ECOLX	trembl_bacteria	GCGGTTTATCCCCGCTGGCGCGGGGAACAC	AVYPRWRGEH|GLSPLARGT|RFIPAGAGN	2	UMNF18_3564	AGTD01000001	2011		Cas2_I-E,Cas1_I-E,Cas6_I-E,Cas5_I-E,Cas7_I-E,Cse2_I-E,Cse1_I-E,Cas3_I	UMNF18_3565,UMNF18_3566,UMNF18_3567,UMNF18_3568,UMNF18_3569,UMNF18_3570,UMNF18_3571,UMNF18_3572	200
G2I4Y7_KOMMN	trembl_bacteria	CGGTTCATCCCCGCGCGTGCGGGGAACAC	GSSPRVRGT|RFIPARAGN|VHPRACGEH	3	GLX_07720	AP012159	2011		Cas2_I-E,Cas1_I-E,Cas6_I-E,Cas5_I-E	GLX_07760,GLX_07770,GLX_07780,GLX_07790	6533
G2IH66_9CLOT	trembl_bacteria	GTCGCACCTCACGCAGGTGCGTGGATTGAAGT,GTCGCACCTCACGCAGGTGCGTGGATTGAAGG,GTCGCACCTCACGCAGGTGCGTGGATTGAAAT	SHLTQVRGLK|VAPHAGAWIE	2	RATSFB_0582	AP012210	2011		Cas3_I,Cas5_I-C,Cas7_I-C,Cas1_I-C,Cas2_I_II_III	RATSFB_0575,RATSFB_0576,RATSFB_0578,RATSFB_0580,RATSFB_0581	1041
G2IXX2_PSEUL	trembl_bacteria	CGGTTCATCCCCGCTGGCGCGGGGATCAC	GSSPLARGS|RFIPAGAGI|VHPRWRGDH	3	NH8B_0697	AP012224	2011		Cse1_I-E,Cse2_I-E,Cas7_I-E,Cas5_I-E,Cas6_I-E,Cas1_I-E,Cas2_I-E	NH8B_0690,NH8B_0691,NH8B_0692,NH8B_0693,NH8B_0694,NH8B_0695,NH8B_0696	3869
G2PYQ4_9FIRM	trembl_bacteria	ATTTCAATCCCCAAAGGGGAGGCTACAAAC	FNPQRGGYK|FQSPKGRLQ|ISIPKGEATN	2	Calla_2447	CP003001	2011		Cas4_I-A_I-B_I-C_I-D_II-B,Cas1_I-B,Cas2_I_II_III,Cas8a1_I-A,Cas7_I-B,Cas5_I-B,Csm3_III-A,Csm3_III-A	Calla_2440,Calla_2441,Calla_2442,Calla_2443,Calla_2444,Calla_2445,Calla_2452,Calla_2453	2727
G2SY57_ROSHA	trembl_bacteria	GTCGCTCCCTGTGAGGGGGGCGTGGATTGAAAT,GTCGCTTCCTGTGAGGGGAGCGTGGATTGAAAT,GTCGCTCCCTGTGAGGGGAGCGTGGATTGAAAT	SLPVRGAWIE	4	RHOM_12685	CP003040	2011		Cas2_I_II_III,Cas1_I-C,Cas4_I-A_I-B_I-C_I-D_II-B,Cas7_I-C	RHOM_12700,RHOM_12705,RHOM_12710,RHOM_12715	4825
G2SY58_ROSHA	trembl_bacteria	ATTTCAATCCACGCTCCCCTCACAGGGAGCGAC	FNPRSPHRER|FQSTLPSQGA|ISIHAPLTGSD	8	RHOM_12690	CP003040	2011		Cas2_I_II_III,Cas1_I-C,Cas4_I-A_I-B_I-C_I-D_II-B,Cas7_I-C,Cas5_I-C	RHOM_12700,RHOM_12705,RHOM_12710,RHOM_12715,RHOM_12725	3946
G2SY59_ROSHA	trembl_bacteria	GTCGCTCCCTGTGAGGGGGGCGTGGATTGAAAT,GTCGCTTCCTGTGAGGGGAGCGTGGATTGAAAT,GTCGCTCCCTGTGAGGGGAGCGTGGATTGAAAT	SLPVRGAWIE	2	RHOM_12695	CP003040	2011		Cas2_I_II_III,Cas1_I-C,Cas4_I-A_I-B_I-C_I-D_II-B,Cas7_I-C,Cas5_I-C	RHOM_12700,RHOM_12705,RHOM_12710,RHOM_12715,RHOM_12725	548
G3A058_9RALS	trembl_bacteria	AGGTTAGCAGATCGGGAATTGCGCTCTGGCTACAAC	RLADRELRSGYN|VSRSGIALWLQ	2	RALSY_10525	FR854086	2011		Cas1_II	RALSY_10527	1504
G4C5T5_SALIN	trembl_bacteria	CGGTTTATCCCCGCTGGCGCGGGGAACACG,CGGTTTATCCCCGCTGGCGCGGGGAACACT,CGGTTTATCCCCGCTGGCGCGGGGAACACC,CGGTTTATCCCCGCTGGCGCGGGGAACACA	GLSPLARGT|RFIPAGAGNT|VYPRWRGEH	4	SEENIN0B_03016	AFYI01000002	2011		Cas2_I-E,Cas1_I-E,Cas6_I-E,Cas5_I-E,Cas7_I-E,Cse2_I-E,Cse1_I-E	SEENIN0B_03021,SEENIN0B_03022,SEENIN0B_03023,SEENIN0B_03024,SEENIN0B_03025,SEENIN0B_03026,SEENIN0B_03027	1489
G4C699_SALIN	trembl_bacteria	TGGTTTATCCCCGCTGGCGCGGGGAACAC	GLSPLARGT|VYPRWRGEH|WFIPAGAGN	2	SEENIN0B_03017	AFYI01000002	2011		Cas2_I-E,Cas1_I-E,Cas6_I-E,Cas5_I-E,Cas7_I-E,Cse2_I-E,Cse1_I-E	SEENIN0B_03021,SEENIN0B_03022,SEENIN0B_03023,SEENIN0B_03024,SEENIN0B_03025,SEENIN0B_03026,SEENIN0B_03027	1370
G4C6A0_SALIN	trembl_bacteria	GCGGTTTATCCCCGCTGGCGCGGGGAACAC	AVYPRWRGEH|GLSPLARGT|RFIPAGAGN	2	SEENIN0B_03018	AFYI01000002	2011		Cas2_I-E,Cas1_I-E,Cas6_I-E,Cas5_I-E,Cas7_I-E,Cse2_I-E,Cse1_I-E,Cas3_I	SEENIN0B_03021,SEENIN0B_03022,SEENIN0B_03023,SEENIN0B_03024,SEENIN0B_03025,SEENIN0B_03026,SEENIN0B_03027,SEENIN0B_03028	689
G4C6A1_SALIN	trembl_bacteria	GCGGTTTATCCCCGCTGGCGCGGGGAACAC	AVYPRWRGEH|GLSPLARGT|RFIPAGAGN	2	SEENIN0B_03019	AFYI01000002	2011		Cas2_I-E,Cas1_I-E,Cas6_I-E,Cas5_I-E,Cas7_I-E,Cse2_I-E,Cse1_I-E,Cas3_I	SEENIN0B_03021,SEENIN0B_03022,SEENIN0B_03023,SEENIN0B_03024,SEENIN0B_03025,SEENIN0B_03026,SEENIN0B_03027,SEENIN0B_03028	389
G4C6A2_SALIN	trembl_bacteria	GCGGTTTATCCCCGCTGGCGCGGGGAACAC	AVYPRWRGEH|GLSPLARGT|RFIPAGAGN	2	SEENIN0B_03020	AFYI01000002	2011		Cas2_I-E,Cas1_I-E,Cas6_I-E,Cas5_I-E,Cas7_I-E,Cse2_I-E,Cse1_I-E,Cas3_I	SEENIN0B_03021,SEENIN0B_03022,SEENIN0B_03023,SEENIN0B_03024,SEENIN0B_03025,SEENIN0B_03026,SEENIN0B_03027,SEENIN0B_03028	249
G7W4U7_PAETH	trembl_bacteria	CACTCCGTGTGGAGTGCGTGGATTG	HSVWSAWI|LRVECVD|TPCGVRGL	4	HPL003_18775	CP003107	2012		Cas5_I-C,Cas7_I-C,Cas4_I-A_I-B_I-C_I-D_II-B,Cas1_I-C,Cas2_I_II_III,Cmr1_III-B,Cas10_III	HPL003_18745,HPL003_18755,HPL003_18760,HPL003_18765,HPL003_18770,HPL003_18790,HPL003_18795	888
G7ZE24_AZOL4	trembl_bacteria	GTTTCAATCCGCTCCCAAACGCGGA	FNPLPNA|FQSAPKRG|VSIRSQTR	4	AZOLI_p20078	FQ311870	2012		Cas2_I_II_III,Cas1_I-II-III	AZOLI_p20076,AZOLI_p20077	126
G9WGU8_9LACT	trembl_bacteria	GCTTCAGATGTGTGTCAGATCAATGAGGTAGAACCC	ASDVCQINEVEP	3	OKIT_1273	AFVZ01000001	2012		Cas1_II,Csn2	OKIT_1270,OKIT_1272	12
G9WGV0_9LACT	trembl_bacteria	GCTTCAGATGTGTGTCAGATCAATGAGGTAGAACCC	ASDVCQINEVEP	2	OKIT_1275	AFVZ01000001	2012		Cas1_II,Csn2	OKIT_1270,OKIT_1272	756
G9WGV1_9LACT	trembl_bacteria	GCTTCAGATGTGTGTCAGATCAATGAGGTAGAACCC	ASDVCQINEVEP	2	OKIT_1276	AFVZ01000001	2012		Cas1_II,Csn2	OKIT_1270,OKIT_1272	1416
G9WGV2_9LACT	trembl_bacteria	GCTTCAGATGTGTGTCAGATCAATGAGGTAGAACCC	ASDVCQINEVEP	2	OKIT_1277	AFVZ01000001	2012		Cas1_II,Csn2	OKIT_1270,OKIT_1272	1908
G9WGV3_9LACT	trembl_bacteria	GCTTCAGATGTGTGTCAGATCAATGAGGTAGAACCC	ASDVCQINEVEP	4	OKIT_1278	AFVZ01000001	2012		Cas1_II,Csn2	OKIT_1270,OKIT_1272	2175
G9WGV4_9LACT	trembl_bacteria	GCTTCAGATGTGTGTCAGATCAATGAGGTAGAACCC	ASDVCQINEVEP	5	OKIT_1279	AFVZ01000001	2012		Cas1_II,Csn2	OKIT_1270,OKIT_1272	2670
I0AIW6_IGNAJ	trembl_bacteria	GTCTCAATTCCACTATGGTTCGATTAAAAC	LNSTMVRLK|SQFHYGSIK	3	IALB_1212	CP003418	2012		Csx1_III-U,Cas1_I-B,Cas2_I_II_III	IALB_1202,IALB_1207,IALB_1208	2824
I0AIW7_IGNAJ	trembl_bacteria	GTCTCAATTCCACTATGGTTCGATTAAAAC	LNSTMVRLK|SQFHYGSIK	2	IALB_1213	CP003418	2012		Cas1_I-B,Cas2_I_II_III	IALB_1207,IALB_1208	3026
I0AIW8_IGNAJ	trembl_bacteria	GTCTCAATTCCACTATGGTTCGATTAAAAC	LNSTMVRLK|SQFHYGSIK	3	IALB_1214	CP003418	2012		Cas1_I-B,Cas2_I_II_III	IALB_1207,IALB_1208	3261
I0AIW9_IGNAJ	trembl_bacteria	GTCTCAATTCCACTATGGTTCGATTAAAAC	LNSTMVRLK|SQFHYGSIK	4	IALB_1215	CP003418	2012		Cas1_I-B,Cas2_I_II_III	IALB_1207,IALB_1208	3775
I0AIX0_IGNAJ	trembl_bacteria	GTCTCAATTCCACTATGGTTCGATTAAAAC	LNSTMVRLK|SQFHYGSIK	2	IALB_1216	CP003418	2012		Cas1_I-B,Cas2_I_II_III	IALB_1207,IALB_1208	4574
I0AIX1_IGNAJ	trembl_bacteria	GTCTCAATTCCACTATGGTTCGATTAAAAC	LNSTMVRLK|SQFHYGSIK	2	IALB_1217	CP003418	2012		Cas1_I-B,Cas2_I_II_III	IALB_1207,IALB_1208	4722
I0AIX2_IGNAJ	trembl_bacteria	GTCTCAATTCCACTATGGTTCGATTAAAAC	LNSTMVRLK|SQFHYGSIK	2	IALB_1218	CP003418	2012		Cas1_I-B,Cas2_I_II_III	IALB_1207,IALB_1208	4973
I0AIX3_IGNAJ	trembl_bacteria	GTCTCAATTCCACTATGGTTCGATTAAAAC	LNSTMVRLK|SQFHYGSIK	5	IALB_1219	CP003418	2012		Cas1_I-B,Cas2_I_II_III	IALB_1207,IALB_1208	5192
I0AIX4_IGNAJ	trembl_bacteria	GTCTCAATTCCACTATGGTTCGATTAAAAC	LNSTMVRLK|SQFHYGSIK	3	IALB_1220	CP003418	2012		Cas1_I-B,Cas2_I_II_III	IALB_1207,IALB_1208	5577
I0AIX6_IGNAJ	trembl_bacteria	GTCTCAATTCCACTATGGTTCGATTAAAAC	LNSTMVRLK|SQFHYGSIK	2	IALB_1222	CP003418	2012		Cas1_I-B,Cas2_I_II_III	IALB_1207,IALB_1208	6400
I0AIX7_IGNAJ	trembl_bacteria	GTCTCAATTCCACTATGGTTCGATTAAAAC	LNSTMVRLK|SQFHYGSIK	2	IALB_1223	CP003418	2012		Cas1_I-B,Cas2_I_II_III	IALB_1207,IALB_1208	7497
I0AP33_IGNAJ	trembl_bacteria	GTTGGTTTAATATCCTCAAAGAACAAGTTGAAAGCAAATCACAAC	VGLISSKNKLKANHN|WFNILKEQVESKSQ	3	IALB_3037	CP003418	2012		Cas1_II,Cas2_I_II_III	IALB_3035,IALB_3036	118
I0AP34_IGNAJ	trembl_bacteria	GTTGGTTTAATATCCTCAAAGAACAAGTTGAAAGCAAATCACAAC	VGLISSKNKLKANHN|WFNILKEQVESKSQ	2	IALB_3038	CP003418	2012		Cas1_II,Cas2_I_II_III	IALB_3035,IALB_3036	1029
I0EP27_HELC0	trembl_bacteria	ATTTATTACAGATTGACCCGTTCAAGGGGATTGAAAT,ATTTATTACAGATTGACCCGTTCAAGGGGATTGAAAC	IYYRLTRSRGLK|LLQIDPFKGIE	2	HCW_07190	CP003479	2012		Cas2_I_II_III,Cas1_I-II-III	HCW_07195,HCW_07200	792
I1YGZ5_METFJ	trembl_bacteria	GTTCACTGCCGCACAGGCAGCTTAGAAAC,GTTCACTGCCGCACAGGCAGCTTAGAAAT	SLPHRQLRN|VHCRTGSLE	5	Q7C_1029	CP003380	2012		Csy3_I-F,Csy2_I-F,Csy1_I-F	Q7C_1041,Q7C_1042,Q7C_1043	4530
I1YGZ6_METFJ	trembl_bacteria	GTTCACTGCCGCACAGGCAGCTTAGAAAC,GTTCACTGCCGCACAGGCAGCTTAGAAAT	SLPHRQLRN|VHCRTGSLE	2	Q7C_1030	CP003380	2012		Csy3_I-F,Csy2_I-F,Csy1_I-F	Q7C_1041,Q7C_1042,Q7C_1043	4392
I1YGZ7_METFJ	trembl_bacteria	GTTCACTGCCGCACAGGCAGCTTAGAAAC,GTTCACTGCCGCACAGGCAGCTTAGAAAT	SLPHRQLRN|VHCRTGSLE	7	Q7C_1031	CP003380	2012		Csy3_I-F,Csy2_I-F,Csy1_I-F	Q7C_1041,Q7C_1042,Q7C_1043	3687
I1YGZ8_METFJ	trembl_bacteria	GTTCACTGCCGCACAGGCAGCTTAGAAAC,GTTCACTGCCGCACAGGCAGCTTAGAAAT	SLPHRQLRN|VHCRTGSLE	4	Q7C_1032	CP003380	2012		Csy3_I-F,Csy2_I-F,Csy1_I-F,Cas3_Cas2_I-F	Q7C_1041,Q7C_1042,Q7C_1043,Q7C_1044	3342
I1YGZ9_METFJ	trembl_bacteria	GTTCACTGCCGCACAGGCAGCTTAGAAAC,GTTCACTGCCGCACAGGCAGCTTAGAAAT	SLPHRQLRN|VHCRTGSLE	3	Q7C_1033	CP003380	2012		Csy3_I-F,Csy2_I-F,Csy1_I-F,Cas3_Cas2_I-F	Q7C_1041,Q7C_1042,Q7C_1043,Q7C_1044	2892
I1YH00_METFJ	trembl_bacteria	GTTCACTGCCGCACAGGCAGCTTAGAAAC,GTTCACTGCCGCACAGGCAGCTTAGAAAT	SLPHRQLRN|VHCRTGSLE	4	Q7C_1034	CP003380	2012		Csy3_I-F,Csy2_I-F,Csy1_I-F,Cas3_Cas2_I-F	Q7C_1041,Q7C_1042,Q7C_1043,Q7C_1044	2604
I1YH01_METFJ	trembl_bacteria	GTTCACTGCCGCACAGGCAGCTTAGAAAC,GTTCACTGCCGCACAGGCAGCTTAGAAAT	SLPHRQLRN|VHCRTGSLE	4	Q7C_1035	CP003380	2012		Csy3_I-F,Csy2_I-F,Csy1_I-F,Cas3_Cas2_I-F	Q7C_1041,Q7C_1042,Q7C_1043,Q7C_1044	2310
I1YH02_METFJ	trembl_bacteria	GTTCACTGCCGCACAGGCAGCTTAGAAAC,GTTCACTGCCGCACAGGCAGCTTAGAAAT	SLPHRQLRN|VHCRTGSLE	5	Q7C_1036	CP003380	2012		Csy3_I-F,Csy2_I-F,Csy1_I-F,Cas3_Cas2_I-F,Cas1_I-F	Q7C_1041,Q7C_1042,Q7C_1043,Q7C_1044,Q7C_1045	1959
I1YH03_METFJ	trembl_bacteria	GTTCACTGCCGCACAGGCAGCTTAGAAAC,GTTCACTGCCGCACAGGCAGCTTAGAAAT	SLPHRQLRN|VHCRTGSLE	2	Q7C_1037	CP003380	2012		Csy3_I-F,Csy2_I-F,Csy1_I-F,Cas3_Cas2_I-F,Cas1_I-F	Q7C_1041,Q7C_1042,Q7C_1043,Q7C_1044,Q7C_1045	1770
I1YH04_METFJ	trembl_bacteria	GTTCACTGCCGCACAGGCAGCTTAGAAAC,GTTCACTGCCGCACAGGCAGCTTAGAAAT	SLPHRQLRN|VHCRTGSLE	7	Q7C_1038	CP003380	2012		Csy3_I-F,Csy2_I-F,Csy1_I-F,Cas3_Cas2_I-F,Cas1_I-F	Q7C_1041,Q7C_1042,Q7C_1043,Q7C_1044,Q7C_1045	1109
I2BC75_SHIBC	trembl_bacteria	CGGTTTATCCCCGCTGGCGCGGGGAACACG,CGGTTTATCCCCGCTGGCGCGGGGAACACT,CGGTTTATCCCCGCTGGCGCGGGGAACACC,CGGTTTATCCCCGCTGGCGCGGGGAACACA	GLSPLARGT|RFIPAGAGNT|VYPRWRGEH	7	EBL_c30590	CP001560	2012		Cas2_I-E,Cas1_I-E,Cas6_I-E,Cas5_I-E,Cas7_I-E,Cse2_I-E,Cse1_I-E	EBL_c30620,EBL_c30630,EBL_c30640,EBL_c30650,EBL_c30660,EBL_c30670,EBL_c30680	1909
I2BC76_SHIBC	trembl_bacteria	TGGTTTATCCCCGCTGGCGCGGGGAACAC	GLSPLARGT|VYPRWRGEH|WFIPAGAGN	2	EBL_c30600	CP001560	2012		Cas2_I-E,Cas1_I-E,Cas6_I-E,Cas5_I-E,Cas7_I-E,Cse2_I-E,Cse1_I-E	EBL_c30620,EBL_c30630,EBL_c30640,EBL_c30650,EBL_c30660,EBL_c30670,EBL_c30680	1647
I2BC77_SHIBC	trembl_bacteria	GCGGTTTATCCCCGCTGGCGCGGGGAACAC	AVYPRWRGEH|GLSPLARGT|RFIPAGAGN	3	EBL_c30610	CP001560	2012		Cas2_I-E,Cas1_I-E,Cas6_I-E,Cas5_I-E,Cas7_I-E,Cse2_I-E,Cse1_I-E	EBL_c30620,EBL_c30630,EBL_c30640,EBL_c30650,EBL_c30660,EBL_c30670,EBL_c30680	1395
I2GRP0_9BACT	trembl_bacteria	GTCTCAATCGCACCTTCGGGTATTGAAAT,GTCTCAATCGCACCTTCGGGTATTGAAAG	SQSHLRVLK|VSIAPSGIE	2	BN8_05926	CAIT01000009	2012		Cas1_I-B,Cas4_I-A_I-B_I-C_I-D_II-B	BN8_05947,BN8_05948	8076
I2GRP3_9BACT	trembl_bacteria	GTCTCAATCGCACCTTCGGGTATTGAAAT,GTCTCAATCGCACCTTCGGGTATTGAAAG	SQSHLRVLK|VSIAPSGIE	3	BN8_05939	CAIT01000009	2012		Cas1_I-B,Cas4_I-A_I-B_I-C_I-D_II-B,Cas3_I	BN8_05947,BN8_05948,BN8_05951	2611
I2RZF8_ECOLX	trembl_bacteria	CGGTTTATCCCCGCTGGCGCGGGGAACACG,CGGTTTATCCCCGCTGGCGCGGGGAACACT,CGGTTTATCCCCGCTGGCGCGGGGAACACC,CGGTTTATCCCCGCTGGCGCGGGGAACACA	GLSPLARGT|RFIPAGAGNT|VYPRWRGEH	10	EC970246_2535	AEZJ02000017	2012		Cas2_I-E,Cas1_I-E,Cas6_I-E,Cas5_I-E,Cas7_I-E,Cse2_I-E,Cas3_I	EC970246_2536,EC970246_2537,EC970246_2538,EC970246_2539,EC970246_2540,EC970246_2541,EC970246_2546	92
I2SML5_ECOLX	trembl_bacteria	GCGGTTTATCCCCGCTGGCGCGGGGAACAC	AVYPRWRGEH|GLSPLARGT|RFIPAGAGN	2	EC12264_4140	AEZO02000028	2012		Cas3_I,Cse1_I-E,Cse2_I-E,Cas7_I-E,Cas5_I-E,Cas6_I-E,Cas1_I-E,Cas2_I-E	EC12264_4148,EC12264_4147,EC12264_4146,EC12264_4145,EC12264_4144,EC12264_4143,EC12264_4142,EC12264_4141	200
I2WV55_ECOLX	trembl_bacteria	GCGGTTTATCCCCGCTGGCGCGGGGAACAC	AVYPRWRGEH|GLSPLARGT|RFIPAGAGN	2	EC40967_2874	AFAA02000027	2012		Cas2_I-E,Cas1_I-E,Cas6_I-E,Cas5_I-E,Cas7_I-E,Cse2_I-E,Cse1_I-E,Cas3_I	EC40967_2875,EC40967_2876,EC40967_2877,EC40967_2878,EC40967_2879,EC40967_2880,EC40967_2881,EC40967_2882	72
I3IB43_9GAMM	trembl_bacteria	ATTCACTGCCGCACAGGCAGCTTAGAAA	IHCRTGSLE|SLPHRQLR	3	O59_001956	AICM01000003	2012		Csy3_I-F,Csy2_I-F,Csy1_I-F	O59_001959,O59_001960,O59_001961	5184
I6Y126_PSEPQ	trembl_bacteria	GTCGCAATGGAGCTTGACCTTTGAGGTCAGGAAAAG,GTCGCAATGGAGCCTGACCTTTGAGGTCAGGAAAAG,GTCGCAATGGAGCCTGACCTTTGAGGTCAGGAAAAC	SQWSLTFEVRK	3	HMPREF9154_0622	CP002734	2012		Cas2_I_II_III,Cas1_I-C,Csb1_I-U	HMPREF9154_0624,HMPREF9154_0625,HMPREF9154_0629	1607
I7MYP1_STRCB	trembl_bacteria	TGTCTCACCCTTCATGGGTGAGTGGATTGAAATA,GTCTCACCCTTCATGGGTGAGTGGATTGAAATT,AGTCTCACCCTTCATGGGTGAGTGGATTGAAATT,CGTCTCACCCTTCATGGGTGAGTGGATTGAAATT,GGTCTCACCCTTCATGGGTGAGTGGATTGAAATA,GTCTCACCCTTCATGGGTGAGTGGATTGAAATC,GTCTCACCCTTCATGGGTGAGTGGATTGAAATA	SHPSWVSGLK|VSPFMGEWIEI	4	SCAZ3_08335	AIDX01000001	2012		Cas2_I_II_III,Cas1_I-C,Cas7_I-C,Cas5_I-C	SCAZ3_08345,SCAZ3_08350,SCAZ3_08360,SCAZ3_08370	1304
I7WK40_STRCB	trembl_bacteria	CATTTCAATCCACTCACCCATGAA	HFNPLTHE|ISIHSPM	4	SCAZ3_08340	AIDX01000001	2012		Cas2_I_II_III,Cas1_I-C,Cas7_I-C,Cas5_I-C	SCAZ3_08345,SCAZ3_08350,SCAZ3_08360,SCAZ3_08370	670
J7T4N1_STRSL	trembl_bacteria	TTTTTGGAACCATTCGAAACAACACAGCTCTAAAAC,ATTTTGGAACCATTCGAAACAACACAGCTCTAAAAC,GTTTTGGAACCATTCGAAACAACACAGCTCTAAAAC	FGTIRNNTALK|FWNHSKQHSSK	9	RSSL_00443	ALIF01000006	2012		Csn2,Cas2_I_II_III,Cas1_II	RSSL_00442,RSSL_00441,RSSL_00440	563
J9VXN7_LACBU	trembl_bacteria	GGATCACCCCTACGTACGTGGGGAATAC	DHPYVRGEY|GSPLRTWGI|ITPTYVGN	6	LBUCD034_0110	CP003043	2012		Cas7_I-E,Cas5_I-E,Cas6_I-E,Cas1_I-E,Cas2_I-E	LBUCD034_0104,LBUCD034_0105,LBUCD034_0106,LBUCD034_0107,LBUCD034_0108	2771
J9YH00_LEUGJ	trembl_bacteria	GCTTCAGATGTGTGTCAGATCAATGAGGTTCAAAAC	ASDVCQINEVQN|LQMCVRSMRFK	9	C269_06450	CP003839	2012		Csn2,Cas2_I_II_III,Cas1_II	C269_06455,C269_06460,C269_06465	943
K0CDX1_ALCDB	trembl_bacteria	GTTCGCTGCCGCGCAGGCAGCTAAGAAA	FAAAQAAKK|SLPRRQLR	7	B5T_03538	CP003466	2012		Csy3_I-F,Csy2_I-F,Csy1_I-F,Cas3_Cas2_I-F,Cas1_I-F	B5T_03541,B5T_03542,B5T_03543,B5T_03544,B5T_03545	1595
K0CGW3_ALCDB	trembl_bacteria	TTTCTGAGCTGCCTGCGCGGCAGCGAAC,TTTCTGAGCTGCCTGCGCGGCAGCGAA,TTTCTGAGCTGCCTGCGCGGCAGCGAAT	FLSCLRGSE|SELPARQR	10	B5T_03537	CP003466	2012		Csy3_I-F,Csy2_I-F,Csy1_I-F,Cas3_Cas2_I-F,Cas1_I-F	B5T_03541,B5T_03542,B5T_03543,B5T_03544,B5T_03545	2171
K0CHI2_ALCDB	trembl_bacteria	GTTCGCTGCCGCGCAGGCAGCTAAGAAA	FAAAQAAKK|SLPRRQLR	8	B5T_03539	CP003466	2012		Csy3_I-F,Csy2_I-F,Csy1_I-F,Cas3_Cas2_I-F,Cas1_I-F	B5T_03541,B5T_03542,B5T_03543,B5T_03544,B5T_03545	1055
K0CJD2_ALCDB	trembl_bacteria	TTTCTGAGCTGCCTGCGCGGCAGCGAAC,TTTCTGAGCTGCCTGCGCGGCAGCGAA,TTTCTGAGCTGCCTGCGCGGCAGCGAAT	FLSCLRGSE|SELPARQR	5	B5T_03535	CP003466	2012		Csy3_I-F,Csy2_I-F,Csy1_I-F	B5T_03541,B5T_03542,B5T_03543	3486
K0CJV7_ALCDB	trembl_bacteria	TTTCTGAGCTGCCTGCGCGGCAGCGAAC,TTTCTGAGCTGCCTGCGCGGCAGCGAA,TTTCTGAGCTGCCTGCGCGGCAGCGAAT	FLSCLRGSE|SELPARQR	5	B5T_03534	CP003466	2012		Csy3_I-F,Csy2_I-F,Csy1_I-F	B5T_03541,B5T_03542,B5T_03543	4146
K0JPY4_SACES	trembl_bacteria	GGACCACCCCCGCGTGCGCGGGGAAGAC	DHPRVRGED|GPPPRARGR|TTPACAGK	3	BN6_19750	HE804045	2012		Cas7_I-E,Cse2_I-E,Cse1_I-E,Cas3_I	BN6_19700,BN6_19710,BN6_19720,BN6_19730	3344
K0NM65_DESTT	trembl_bacteria	GTTTCAATCCTTGTTCTTCTGGATATGCCGTTCAGAC	FNPCSSGYAVQ|FQSLFFWICRSD|VSILVLLDMPFR	7	TOL2_C29590	FO203503	2012		Cas1_I-II-III,Cas2_I_II_III,Cas8a1_I-A,Cas7_I-B,Cas5_I-B,Cas4_I-A_I-B_I-C_I-D_II-B	TOL2_C29510,TOL2_C29520,TOL2_C29540,TOL2_C29550,TOL2_C29560,TOL2_C29580	219
K4INN8_BIFAP	trembl_bacteria	GGATCATCCCCGCGGATGCGGGGAACAC	DHPRGCGEH|GSSPRMRGT|IIPADAGN	14	BAST_1425	CP003325	2013		Cas2_I-E,Cas1_I-E,Cas6_I-E,Cas5_I-E,Cas7_I-E	BAST_1428,BAST_1429,BAST_1430,BAST_1431,BAST_1432	4033
K4ISD1_BIFAP	trembl_bacteria	GGATCATCCCCGCGGATGCGGGGAACAC	DHPRGCGEH|GSSPRMRGT|IIPADAGN	3	BAST_1427	CP003325	2013		Cas2_I-E,Cas1_I-E,Cas6_I-E,Cas5_I-E,Cas7_I-E,Cse1_I-E	BAST_1428,BAST_1429,BAST_1430,BAST_1431,BAST_1432,BAST_1434	923
K4J2S5_BIFAP	trembl_bacteria	GGATCATCCCCGCGGATGCGGGGAACAC	DHPRGCGEH|GSSPRMRGT|IIPADAGN	3	BAST_1426	CP003325	2013		Cas2_I-E,Cas1_I-E,Cas6_I-E,Cas5_I-E,Cas7_I-E,Cse1_I-E	BAST_1428,BAST_1429,BAST_1430,BAST_1431,BAST_1432,BAST_1434	1661
K6AM75_9BACT	trembl_bacteria	GTCGCATCCTTCACGGGTGCGTGGATTGAAAT	SHPSRVRGLK|VASFTGAWIE	2	HMPREF1076_01942	AGZO01000014	2013		Cas5_I-C,Cas7_I-C,Cas4_I-A_I-B_I-C_I-D_II-B,Cas1_I-C,Cas2_I_II_III	HMPREF1076_01943,HMPREF1076_01945,HMPREF1076_01946,HMPREF1076_01947,HMPREF1076_01948	850
L0DW03_THIND	trembl_bacteria	GTCAGAACGACTTCCCTGATGAAGAAGGGATTAAGAC	QNDFPDEEGIK|VRTTSLMKKGLR	4	TVNIR_1490	CP003989	2013		Cmr5_III-B,Cmr6_III-B,Csx16_III-U,Cas2_I_II_III,Cas1_I-II-III,Cas2_I_II_III	TVNIR_1477,TVNIR_1478,TVNIR_1481,TVNIR_1485,TVNIR_1486,TVNIR_1488	809
L0DYF7_THIND	trembl_bacteria	TTTCTGAGCTGCCTGCGCGGCAGCGAAC,TTTCTGAGCTGCCTGCGCGGCAGCGAA,TTTCTGAGCTGCCTGCGCGGCAGCGAAT	FLSCLRGSE|SELPARQR	5	TVNIR_2445	CP003989	2013		Csy3_I-F,Csy2_I-F,Csy1_I-F,Cas3_Cas2_I-F,Cas1_I-F	TVNIR_2447,TVNIR_2448,TVNIR_2449,TVNIR_2450,TVNIR_2451	1163
L0E0C6_THIND	trembl_bacteria	TTTCTGAGCTGCCTGCGCGGCAGCGAAC,TTTCTGAGCTGCCTGCGCGGCAGCGAA,TTTCTGAGCTGCCTGCGCGGCAGCGAAT	FLSCLRGSE|SELPARQR	7	TVNIR_2443	CP003989	2013		Csy3_I-F,Csy2_I-F,Csy1_I-F	TVNIR_2447,TVNIR_2448,TVNIR_2449	3985
L0R5R9_9DELT	trembl_bacteria	CTCAAAAGAGGTATCCATATCGGTATGGGTTTTGAC	LKRGIHIGMGFD|SKEVSISVWVL	3	DESAM_10047	FO203522	2013		Cas2_I_II_III,Cmr6_III-B,Cmr5_III-B,Cmr3_III-B	DESAM_10037,DESAM_10040,DESAM_10041,DESAM_10043	3827
L7E3Y8_MICAE	trembl_bacteria	CTCTATATTCTTTAGAGAAACTAATTGAATGGAAAC,GTCTCTACTCGCTAGAGAAACTAATTGAATGGAAAT,CTCTCTACTCGCTAGAGAAATTAATTGAATGGAAAC,GTCTCTACTCGCTAGAGAAATTAATTGAATGGAAAC,GTCTCTACTCGCTAGAGAAACTAATTGAATGGAAAC,GTCTCTACTCGCTAGAGAAACTTATTGAATGGAAAC,GTCTCTACTCGCTAGAAAAACTAATTGAATGGAAAC	LYSLEKLIEWK	3	O53_2561	ANKQ01000002	2013		Cmr3_III-B	O53_3297	5243
L7UMF3_MYXSD	trembl_bacteria	GTGCTCAACGCCTTCCGGCATCACGGCGAGCCACGG	AQRLPASRRAT|CSTPSGITASH|VLNAFRHHGEPR	6	MYSTI_07921	CP004025	2013		Cas2_I_II_III,Cas1_I-C,Cas7_I-C	MYSTI_07924,MYSTI_07925,MYSTI_07927	3032
L7UMU8_MYXSD	trembl_bacteria	GTTTCAACCCACGCTCCTCGCGGGCACGAGGAGCGAC	FNPRSSRARGA|FQPTLLAGTRSD|VSTHAPRGHEER	2	MYSTI_07610	CP004025	2013		Cas2_I_II_III,Cas1_I-C,Cas4_I-A_I-B_I-C_I-D_II-B,Cas7_I-C,Cas5_I-C	MYSTI_07611,MYSTI_07612,MYSTI_07613,MYSTI_07614,MYSTI_07616	669
L7UNM8_MYXSD	trembl_bacteria	GTGCTCAACGCCTTCCGGCATCACGGCGAGCCACGG	AQRLPASRRAT|CSTPSGITASH|VLNAFRHHGEPR	3	MYSTI_07920	CP004025	2013		Cas2_I_II_III,Cas1_I-C,Cas7_I-C	MYSTI_07924,MYSTI_07925,MYSTI_07927	3626
L7URG9_MYXSD	trembl_bacteria	GTGCTCAACGCCTTCCGGCTTCA	AQRLPAS|CSTPSGF|VLNAFRL	2	MYSTI_07937	CP004025	2013		Cmr6_III-B,Cmr5_III-B,Cmr3_III-B,Cas10_III	MYSTI_07931,MYSTI_07932,MYSTI_07934,MYSTI_07935	2227
M4R948_BIBTR	trembl_bacteria	GTTTCAACTCACAGCCACCCGAAGGTGGCTGC	FNSQPPEGGC|FQLTATRRWL|VSTHSHPKVA	2	WQG_14160	CP003745	2013		Cas3_I,Cas5_I-C,Cas7_I-C,Cas4_I-A_I-B_I-C_I-D_II-B,Cas1_I-C,Cas2_I_II_III	WQG_14080,WQG_14090,WQG_14110,WQG_14120,WQG_14130,WQG_14140	1168
M4RA41_BIBTR	trembl_bacteria	GTTTCAACTCACAGCTACGCGTACGTAGCTGG	FNSQLRVRSW|VSTHSYAYVA	2	WQG_14070	CP003745	2013		Cas3_I,Cas5_I-C,Cas7_I-C,Cas4_I-A_I-B_I-C_I-D_II-B,Cas1_I-C,Cas2_I_II_III	WQG_14080,WQG_14090,WQG_14110,WQG_14120,WQG_14130,WQG_14140	1261
M4RBP0_9BIFI	trembl_bacteria	ATTTCAACTCACGCTCCCCATGCGGGGAGCGAT	FNSRSPCGER|FQLTLPMRGA|ISTHAPHAGSD	9	D805_0629	CP004346	2013		Cas5_I-C	D805_0637	8278
M4REA8_9BIFI	trembl_bacteria	ATTTCAACTCACGCTCCCCATGCGGGGAGCGAT	FNSRSPCGER|FQLTLPMRGA|ISTHAPHAGSD	4	D805_0631	CP004346	2013		Cas5_I-C	D805_0637	6770
M4RFE1_9BIFI	trembl_bacteria	ATTTCAACTCACGCTCCCCATGCGGGGAGCGAT	FNSRSPCGER|FQLTLPMRGA|ISTHAPHAGSD	5	D805_0632	CP004346	2013		Cas5_I-C,Cas7_I-C,Cas4_I-A_I-B_I-C_I-D_II-B	D805_0637,D805_0639,D805_0640	5197
M4RJZ7_BIBTR	trembl_bacteria	GTTTCAACTCACAGCCACCCGAAGGTGGCTGC	FNSQPPEGGC|FQLTATRRWL|VSTHSHPKVA	2	WQG_14150	CP003745	2013		Cas3_I,Cas5_I-C,Cas7_I-C,Cas4_I-A_I-B_I-C_I-D_II-B,Cas1_I-C,Cas2_I_II_III	WQG_14080,WQG_14090,WQG_14110,WQG_14120,WQG_14130,WQG_14140	306
M4RQT8_9BIFI	trembl_bacteria	ATTTCAACTCACGCTCCCCATGCGGGGAGCGAT	FNSRSPCGER|FQLTLPMRGA|ISTHAPHAGSD	4	D805_0630	CP004346	2013		Cas5_I-C	D805_0637	7888
M4S0H0_9SPHN	trembl_bacteria	AGCCTACCATCGGCAAATCGGTAGGGAAACCACGGC	AYHRQIGRETT|PTIGKSVGKPR	4	G432_07780	CP004036	2013		Cas1_II,Cas2_I_II_III	G432_07770,G432_07775	1175
M4YXM2_STREQ	trembl_bacteria	GTTTTGGGACCATTCAAAACAACATAGCTCTAAAAC	FGTIQNNIALK|FWDHSKQHSSK	4	GGS_1112	AP011114	2013		Csn2,Cas2_I_II_III,Cas1_II	GGS_1113,GGS_1114,GGS_1115	293
M4YZ20_STREQ	trembl_bacteria	ATTTCAATCCACTCACCCGCGAAGGGTGAGAC	FQSTHPRRVR|ISIHSPAKGE	4	GGS_1422	AP011114	2013		Cas2_I_II_III,Cas1_I-C,Cas7_I-C,Cas5_I-C	GGS_1423,GGS_1424,GGS_1426,GGS_1428	93
M4YZ84_STREQ	trembl_bacteria	ATTTCAATCCACTCACCCGCGAAGGGTGAGAC	FQSTHPRRVR|ISIHSPAKGE	2	GGS_1421	AP011114	2013		Cas2_I_II_III,Cas1_I-C,Cas7_I-C,Cas5_I-C	GGS_1423,GGS_1424,GGS_1426,GGS_1428	690
M9GWQ6_ECOLX	trembl_bacteria	TTATCCCCGCTGACGCGGGGAACAT	IPADAGN|LSPLTRGT	2	ECMP0215612_3566	AQEV01000014	2013		Cas2_I-E,Cas1_I-E,Cas6_I-E,Cas7_I-E,Cse2_I-E,Cse1_I-E,Cas3_I	ECMP0215612_3567,ECMP0215612_3568,ECMP0215612_3569,ECMP0215612_3571,ECMP0215612_3572,ECMP0215612_3573,ECMP0215612_3574	545
M9XIP9_MEIRD	trembl_bacteria	GTTTCAATCCTCACTCGAGCTATCGCCCGAGTGCAAC	FNPHSSYRPSA|FQSSLELSPECN|VSILTRAIARVQ	3	K649_15185	CP005385	2013		Cmr1_III-B,Cas10_III,Cmr3_III-B,Cmr5_III-B,Cmr6_III-B,Csm6_III-A,Cas4_I-A_I-B_I-C_I-D_II-B,Cas1_I-C,Cas2_I_II_III	K649_15135,K649_15140,K649_15145,K649_15155,K649_15160,K649_15165,K649_15170,K649_15175,K649_15180	828
N9GNR3_ACIBA	trembl_bacteria	TTTCTAAATGGCGTATGTCGCCATGAAC,TTTCTAAATGGCGTGTGCCGCCATGAAC,TTTCTAAATGGCGTATGCCGACATGAAC,TTTCTAAATGGCGTATGCCGCCATGAAT,TTTCTAAATGGCGTATGCCGCCATGAAC	FLNGVCRHE	5	F922_00986	APQV01000007	2013		Cas1_I-F,Cas3_Cas2_I-F,Csy1_I-F,Csy2_I-F,Csy3_I-F	F922_00979,F922_00980,F922_00981,F922_00982,F922_00983	1623
N9GNS6_ACIBA	trembl_bacteria	TTTCTAAATGGCGTATGTCGCCATGAAC,TTTCTAAATGGCGTGTGCCGCCATGAAC,TTTCTAAATGGCGTATGCCGACATGAAC,TTTCTAAATGGCGTATGCCGCCATGAAT,TTTCTAAATGGCGTATGCCGCCATGAAC	FLNGVCRHE	3	F922_00987	APQV01000007	2013		Csy1_I-F,Csy2_I-F,Csy3_I-F	F922_00981,F922_00982,F922_00983	6032
N9I457_ACIBA	trembl_bacteria	GTTCATGGTGGCATACGCCATTTAGAAA	SWWHTPFR|VHGGIRHLE	5	F922_00985	APQV01000007	2013		Cas1_I-F,Cas3_Cas2_I-F,Csy1_I-F,Csy2_I-F,Csy3_I-F	F922_00979,F922_00980,F922_00981,F922_00982,F922_00983	680
Q0ADY3_NITEC	trembl_bacteria	GTCTCAATCCCTTTGAAATCAGGGCATGGGTGTTTC	LNPFEIRAWVF|VSIPLKSGHGCF	4	Neut_2231	CP000450	2006		Csx16_III-U,Csx1_III-U,Csx1_III-U,Cas2_I_II_III,Cas1_I-C,Cas2_I_II_III	Neut_2222,Neut_2223,Neut_2225,Neut_2228,Neut_2229,Neut_2230	382
Q0AU03_SYNWW	trembl_bacteria	GTTTCAATCCCCTATACGCGGGTCACAAAC	FNPLYAGHK|FQSPIRGSQ|VSIPYTRVTN	7	Swol_2512	CP000448	2006		Cas6_III,Cas2_I_II_III,Cas1_I-B,Cas4_I-A_I-B_I-C_I-D_II-B,Cas5_I-B,Cas7_I-B	Swol_2514,Swol_2515,Swol_2516,Swol_2517,Swol_2519,Swol_2520	2678
Q0AU04_SYNWW	trembl_bacteria	GTTTCAATCCCCTATACGCGGGTCACAAAC	FNPLYAGHK|FQSPIRGSQ|VSIPYTRVTN	8	Swol_2511	CP000448	2006		Cas6_III,Cas2_I_II_III,Cas1_I-B,Cas4_I-A_I-B_I-C_I-D_II-B,Cas5_I-B	Swol_2514,Swol_2515,Swol_2516,Swol_2517,Swol_2519	3410
Q0BRF2_GRABC	trembl_bacteria	GGTCTATCTCCGCGCACGCGGAGGAACC	GLSPRTRRN|SISAHAEE|VYLRARGGT	4	GbCGDNIH1_1702	CP000394	2006		Cse2_I-E,Cas7_I-E,Cas5_I-E,Cas1_I-E,Cas2_I-E	GbCGDNIH1_1694,GbCGDNIH1_1695,GbCGDNIH1_1696,GbCGDNIH1_1698,GbCGDNIH1_1699	1012
Q0BRF3_GRABC	trembl_bacteria	GGTCTATCTCCGCGCACGCGGAGGAACC	GLSPRTRRN|SISAHAEE|VYLRARGGT	8	GbCGDNIH1_1701	CP000394	2006		Cse2_I-E,Cas7_I-E,Cas5_I-E,Cas1_I-E,Cas2_I-E	GbCGDNIH1_1694,GbCGDNIH1_1695,GbCGDNIH1_1696,GbCGDNIH1_1698,GbCGDNIH1_1699	544
Q0BRF4_GRABC	trembl_bacteria	GGTCTATCTCCGCGCACGCGGAGGAACC	GLSPRTRRN|SISAHAEE|VYLRARGGT	4	GbCGDNIH1_1700	CP000394	2006		Cse2_I-E,Cas7_I-E,Cas5_I-E,Cas1_I-E,Cas2_I-E	GbCGDNIH1_1694,GbCGDNIH1_1695,GbCGDNIH1_1696,GbCGDNIH1_1698,GbCGDNIH1_1699	48
Q0BRM3_GRABC	trembl_bacteria	GGTCTATCTCCGCGCACGCGGAGGAACC	GLSPRTRRN|SISAHAEE|VYLRARGGT	3	GbCGDNIH1_1631	CP000394	2006		Cse2_I-E,Cas7_I-E,Cas5_I-E,Cas1_I-E,Cas2_I-E	GbCGDNIH1_1694,GbCGDNIH1_1695,GbCGDNIH1_1696,GbCGDNIH1_1698,GbCGDNIH1_1699	284
Q0REA2_FRAAA	trembl_bacteria	GTCGCTGATCATCCTTGGAGGGATCGCAAC	SLIILGGIA|VADHPWRDRN	2	FRAAL5576	CT573213	2006		Cas7_I-C,Cas1_I-B,Cas2_I_II_III	FRAAL5580,FRAAL5583,FRAAL5584	2649
Q0RTG3_FRAAA	trembl_bacteria	GGACGATCCCCGCGCGGGCGGGGACGAC	DDPRAGGDD|GRSPRGRGR|TIPARAGT	4	FRAAL0460	CT573213	2006		Cse1_I-E,Cse2_I-E,Cas7_I-E,Cas5_I-E,Cas1_I-E,Cas2_I-E	FRAAL0453,FRAAL0454,FRAAL0455,FRAAL0456,FRAAL0458,FRAAL0459	662
Q0RTH3_FRAAA	trembl_bacteria	GTCGTCCCCGCTCGCGCAGGGATCTTCC	RPRSRRDL|SSPLAQGSS|VVPARAGIF	2	FRAAL0450	CT573213	2006		Cas3_I,Cse1_I-E,Cse2_I-E,Cas7_I-E,Cas5_I-E	FRAAL0452,FRAAL0453,FRAAL0454,FRAAL0455,FRAAL0456	791
Q0RTH5_FRAAA	trembl_bacteria	GTCGTCCCCGCCCGCGCGGGGATCTTCC,GTCGTCCCCGCCCGCGCGGGGATCTTCT	RPRPRGDL|SSPPARGSS|VVPARAGIF	5	FRAAL0448	CT573213	2006		Cas3_I,Cse1_I-E,Cse2_I-E,Cas7_I-E,Cas5_I-E	FRAAL0452,FRAAL0453,FRAAL0454,FRAAL0455,FRAAL0456	1527
Q0RTH6_FRAAA	trembl_bacteria	GTCGTCCCCGCCCGCGCGGGGATCTTCC,GTCGTCCCCGCCCGCGCGGGGATCTTCT	RPRPRGDL|SSPPARGSS|VVPARAGIF	4	FRAAL0447	CT573213	2006		Cas3_I,Cse1_I-E,Cse2_I-E,Cas7_I-E	FRAAL0452,FRAAL0453,FRAAL0454,FRAAL0455	2442
Q0RTH7_FRAAA	trembl_bacteria	GTCGTCCCCGCCCGCGCGGGGATCTTCC,GTCGTCCCCGCCCGCGCGGGGATCTTCT	RPRPRGDL|SSPPARGSS|VVPARAGIF	11	FRAAL0446	CT573213	2006		Cas3_I,Cse1_I-E,Cse2_I-E	FRAAL0452,FRAAL0453,FRAAL0454	3778
Q1Q0Y6_KUEST	trembl_bacteria	GTTTCAATTCCTCATAGGTAGAATGAAAAC	FQFLIGRMK	2	kuste2918	CT573071	2006		Cas2_I_II_III,Cas1_I-B,Cas4_I-A_I-B_I-C_I-D_II-B	kuste2919,kuste2920,kuste2921	1617
Q1Q0Y8_KUEST	trembl_bacteria	GTTTCAATTCCTCATAGGTAGAATGAAAAC	FQFLIGRMK	2	kuste2916	CT573071	2006		Cas2_I_II_III,Cas1_I-B,Cas4_I-A_I-B_I-C_I-D_II-B	kuste2919,kuste2920,kuste2921	2222
Q1Q0Y9_KUEST	trembl_bacteria	GTTTTCATTCTACCTATGAGGAATTGAAAC	FHSTYEELK	2	kuste2915	CT573071	2006		Cas2_I_II_III,Cas1_I-B,Cas4_I-A_I-B_I-C_I-D_II-B	kuste2919,kuste2920,kuste2921	2652
Q1Q0Z0_KUEST	trembl_bacteria	GTTTCAATTCCTCATAGGTAGAATGAAAAC	FQFLIGRMK	2	kuste2914	CT573071	2006		Cas2_I_II_III,Cas1_I-B,Cas4_I-A_I-B_I-C_I-D_II-B	kuste2919,kuste2920,kuste2921	3417
Q1Q0Z1_KUEST	trembl_bacteria	GTTTCAATTCCTCATAGGTAGAATGAAAAC	FQFLIGRMK	3	kuste2913	CT573071	2006		Cas2_I_II_III,Cas1_I-B,Cas4_I-A_I-B_I-C_I-D_II-B	kuste2919,kuste2920,kuste2921	4473
Q1Q0Z2_KUEST	trembl_bacteria	GTTTTCATTCTACCTATGAGGAATTGAAAC	FHSTYEELK	5	kuste2912	CT573071	2006		Cas2_I_II_III,Cas1_I-B,Cas4_I-A_I-B_I-C_I-D_II-B	kuste2919,kuste2920,kuste2921	4988
Q1Q3I2_KUEST	trembl_bacteria	GTCTCAATCCCTTCTACATCAGGTCAATGATTTCCAC	LNPFYIRSMIS|SQSLLHQVNDFH	2	kuste3801	CT573071	2006		Cas6_III,Cas10_III,Csm2_III-A,Csm3_III-A,Csm4_III-A	kuste3800,kuste3805,kuste3806,kuste3807,kuste3808	222
Q1Q3I3_KUEST	trembl_bacteria	GTCTCAATCCCTTCTACATCAGGTCAATGATTTCCAC	LNPFYIRSMIS|SQSLLHQVNDFH	2	kuste3819	CT573071	2006		Csm2_III-A,Csm3_III-A,Csm4_III-A,Cas1_I-C,Cas2_I_II_III	kuste3806,kuste3807,kuste3808,kuste3816,kuste3817	468
Q1Q3I4_KUEST	trembl_bacteria	GTCTCAATCCCTTCTACATCAGGTCAATGATTTCCAC	LNPFYIRSMIS|SQSLLHQVNDFH	3	kuste3818	CT573071	2006		Csm2_III-A,Csm3_III-A,Csm4_III-A,Cas1_I-C,Cas2_I_II_III	kuste3806,kuste3807,kuste3808,kuste3816,kuste3817	136
Q1Q4C3_KUEST	trembl_bacteria	GTTTCAATTCCTTATAGGTGCAATGAGAC	FQFLIGAMR|VSIPYRCNE	3	kuste4109	CT573071	2006		Cas4_I-A_I-B_I-C_I-D_II-B,Cas1_I-B,Cas2_I_II_III	kuste4103,kuste4104,kuste4106	1400
Q1Q4C4_KUEST	trembl_bacteria	GTTTCAATTCCTTATAGGTGCAATGAGAC	FQFLIGAMR|VSIPYRCNE	3	kuste4108	CT573071	2006		Cas4_I-A_I-B_I-C_I-D_II-B,Cas1_I-B,Cas2_I_II_III	kuste4103,kuste4104,kuste4106	1188
Q1Q4C5_KUEST	trembl_bacteria	GTTTCAATTCCTTATAGGTGCAATGAGAC	FQFLIGAMR|VSIPYRCNE	3	kuste4107	CT573071	2006		Cas3_I,Cas4_I-A_I-B_I-C_I-D_II-B,Cas1_I-B,Cas2_I_II_III	kuste4097,kuste4103,kuste4104,kuste4106	777
Q1RE31_ECOUT	trembl_bacteria	GTTCACTACCGTATAGGCAGCTTAGAAA	SLPYRQLR|VHYRIGSLE	5	UTI89_C0898	CP000243	2006		Cas1_I-F,Cas3_Cas2_I-F,Csy1_I-F,Csy3_I-F	UTI89_C0890,UTI89_C0891,UTI89_C0892,UTI89_C0895	1133
Q1RE39_ECOUT	trembl_bacteria	TTTCTAAGCTGCCTGTACGGCAGCGAAC	FLSCLYGSE|SKLPVRQR	3	UTI89_C0889	CP000243	2006		Cas1_I-F,Cas3_Cas2_I-F,Csy1_I-F,Csy3_I-F	UTI89_C0890,UTI89_C0891,UTI89_C0892,UTI89_C0895	503
Q21RJ4_RHOFT	trembl_bacteria	GGATCGCCCGGCATTCATGTCGGGCGCGGATTGAAAC	GSPGIHVGRGLK|IARHSCRARIE	3	Rfer_3910	CP000267	2006		Cas5_I-C,Cas7_I-C,Cas4_I-A_I-B_I-C_I-D_II-B,Cas1_I-C,Cas2_I_II_III	Rfer_3902,Rfer_3904,Rfer_3906,Rfer_3907,Rfer_3908	2478
Q24TS8_DESHY	trembl_bacteria	ATTTCAATTCCTTATAGGTAAGCTAACAAC,GTTTCAATTCCTCATAGGTAAGTTAACAAC,GTTTCAATTCCTCATAGGTAAGCTAACAAC,GTTTCAATTCCTCATAGGTAAACTAACAAC,GTTTCAATTCCTTATAGGTAAGCTAACAAC	FQFLIGKLT	5	DSY2775	AP008230	2006		Cas5_I-B,Cas7_I-C,Cas6_I-A	DSY2770,DSY2771,DSY2776	1485
Q24TT5_DESHY	trembl_bacteria	GTTTCAATCCCTTATAGGTAAGCTAACAAC,GTTTCAATCCCTCATAGGTAAGCTAACAAC,GTTTCAATCCCTCATAGGTAAGCTAACACC,GTTTCAATCCCTCATAGGTAAACTAACAAC,GTTTCAATCTCTCATAGGTAAGCTAACAAC	FQSLIGKLT	4	DSY2768	AP008230	2006		Cas2_I_II_III,Cas1_I-B,Cas4_I-A_I-B_I-C_I-D_II-B,Cas3_I,Cas5_I-B,Cas7_I-C	DSY2763,DSY2764,DSY2765,DSY2766,DSY2770,DSY2771	1951
Q2J7N6_FRACC	trembl_bacteria	GCAGCGCCGGGCGTCCGCGCCCGGCGAGGTTCCCAAC	AAPGVRARRGSQ|QRRASAPGEVPN|SAGRPRPARFP	16	Francci3_3349	CP000249	2006		Cas3_I,Cas5_I-C,Cas7_I-C,Cas1_I-C,Cas2_I_II_III	Francci3_3341,Francci3_3342,Francci3_3344,Francci3_3346,Francci3_3347	475
Q2J7N7_FRACC	trembl_bacteria	GTTGGGAACCTCGCCGGGCGCGGACGCCCGGCGCTGC	LGTSPGADARRC|VGNLAGRGRPAL|WEPRRARTPGA	3	Francci3_3348	CP000249	2006		Cas3_I,Cas5_I-C,Cas7_I-C,Cas1_I-C,Cas2_I_II_III	Francci3_3341,Francci3_3342,Francci3_3344,Francci3_3346,Francci3_3347	69
Q2JH22_FRACC	trembl_bacteria	GTCGTCCCCGCACGCGCGGGGATCTTCC	RPRTRGDL|SSPHARGSS|VVPARAGIF	4	Francci3_0026	CP000249	2006		Cse1_I-E,Cse2_I-E,Cas7_I-E,Cas5_I-E,Cas1_I-E,Cas2_I-E	Francci3_0018,Francci3_0019,Francci3_0020,Francci3_0021,Francci3_0023,Francci3_0024	420
Q2JH23_FRACC	trembl_bacteria	GTCGTCCCCGCACGCGCGGGGATCTTCC	RPRTRGDL|SSPHARGSS|VVPARAGIF	5	Francci3_0025	CP000249	2006		Cas3_I,Cse1_I-E,Cse2_I-E,Cas7_I-E,Cas5_I-E,Cas1_I-E,Cas2_I-E	Francci3_0017,Francci3_0018,Francci3_0019,Francci3_0020,Francci3_0021,Francci3_0023,Francci3_0024	130
Q2LQW7_SYNAS	trembl_bacteria	GACAGAATTGACCTGATTTACGAAGGGATTGCGAC	DRIDLIYEGIA	2	SYN_02243	CP000252	2006		Cmr5_III-B,Cmr6_III-B,Csm6_III-A,Csx1_III-U,Cas1_I-II-III,Cas2_I_II_III,Cas2_I_II_III	SYN_02248,SYN_02247,SYN_02246,SYN_02245,SYN_02241,SYN_02240,SYN_02239	1775
Q2LQW8_SYNAS	trembl_bacteria	GACAGAATTGACCTGATTTACGAAGGGATTGCGAC	DRIDLIYEGIA	3	SYN_02244	CP000252	2006		Cmr1_III-B,Cas10_III,Cmr5_III-B,Cmr6_III-B,Csm6_III-A,Csx1_III-U,Cas1_I-II-III,Cas2_I_II_III,Cas2_I_II_III	SYN_02252,SYN_02251,SYN_02248,SYN_02247,SYN_02246,SYN_02245,SYN_02241,SYN_02240,SYN_02239	219
Q2LQX2_SYNAS	trembl_bacteria	GACAGAATTGACCTGATTTACGAAGGGATTGCGAC	DRIDLIYEGIA	2	SYN_02242	CP000252	2006		Cmr5_III-B,Cmr6_III-B,Csm6_III-A,Csx1_III-U,Cas1_I-II-III,Cas2_I_II_III,Cas2_I_II_III	SYN_02248,SYN_02247,SYN_02246,SYN_02245,SYN_02241,SYN_02240,SYN_02239	2257
Q2LQX4_SYNAS	trembl_bacteria	GTCGCAATCCCTTCGTAAATCAGGTCAATTCTGTC	RNPFVNQVNSV|SQSLRKSGQFC	3	SYN_03399	CP000252	2006		Cmr5_III-B,Cmr6_III-B,Csm6_III-A,Csx1_III-U,Cas1_I-II-III,Cas2_I_II_III,Cas2_I_II_III	SYN_02248,SYN_02247,SYN_02246,SYN_02245,SYN_02241,SYN_02240,SYN_02239	1032
Q2LQX5_SYNAS	trembl_bacteria	GTCGCAATCCCTTCGTAAATCAGGTCAATTCTGTC	RNPFVNQVNSV|SQSLRKSGQFC	3	SYN_03395	CP000252	2006		Cmr5_III-B,Cmr6_III-B,Csm6_III-A,Csx1_III-U,Cas1_I-II-III,Cas2_I_II_III,Cas2_I_II_III	SYN_02248,SYN_02247,SYN_02246,SYN_02245,SYN_02241,SYN_02240,SYN_02239	2230
Q2LQX6_SYNAS	trembl_bacteria	GTCGCAATCCCTTCGTAAATCAGGTCAATTCTGTC	RNPFVNQVNSV|SQSLRKSGQFC	2	SYN_03393	CP000252	2006		Cmr5_III-B,Cmr6_III-B,Csm6_III-A,Csx1_III-U,Cas1_I-II-III,Cas2_I_II_III,Cas2_I_II_III	SYN_02248,SYN_02247,SYN_02246,SYN_02245,SYN_02241,SYN_02240,SYN_02239	2888
Q2LWZ6_SYNAS	trembl_bacteria	GTTTCAATCCACGCTCCCGCGTGGGGAGCGAC	FNPRSRVGSD|FQSTLPRGER|VSIHAPAWGA	2	SYN_02463	CP000252	2006		Cas2_I_II_III,Cas1_I-C,Cas4_I-A_I-B_I-C_I-D_II-B,Cas7_I-C,Cas5_I-C	SYN_02472,SYN_02473,SYN_02474,SYN_02475,SYN_02477	4271
Q2LWZ7_SYNAS	trembl_bacteria	GTTTCAATCCACGCTCCCGCGTGGGGAGCGAC	FNPRSRVGSD|FQSTLPRGER|VSIHAPAWGA	5	SYN_03794	CP000252	2006		Cas2_I_II_III,Cas1_I-C,Cas4_I-A_I-B_I-C_I-D_II-B,Cas7_I-C	SYN_02472,SYN_02473,SYN_02474,SYN_02475	4542
Q2LWZ8_SYNAS	trembl_bacteria	GTCGCCCCTCACGCAGGGGCGTGGATCGAAAC	RPSRRGVDRN|SPLTQGRGSK|VAPHAGAWIE	3	SYN_03793	CP000252	2006		Cas2_I_II_III,Cas1_I-C,Cas4_I-A_I-B_I-C_I-D_II-B,Cas7_I-C	SYN_02472,SYN_02473,SYN_02474,SYN_02475	5251
Q2LX03_SYNAS	trembl_bacteria	TGTCGCCCCCCATGCGGGGGCGTGGATTGAAAC,GGTCGCCCCCCATGCGGGGGCGTGGATTGAAAC,AGTCGCCCCCCATGCGGGGGCGTGGATTGAAAC,GTCGCCCCCCATGCGGGGGCGTGGATTGAAAC	SPPMRGRGLK|VAPHAGAWIE	3	SYN_02466	CP000252	2006		Cas2_I_II_III,Cas1_I-C,Cas4_I-A_I-B_I-C_I-D_II-B,Cas7_I-C,Cas5_I-C	SYN_02472,SYN_02473,SYN_02474,SYN_02475,SYN_02477	3030
Q2LX08_SYNAS	trembl_bacteria	GTCGCCCCTCACGCAGGGGCGTGGATCGAAAC	RPSRRGVDRN|SPLTQGRGSK|VAPHAGAWIE	2	SYN_02467	CP000252	2006		Cas2_I_II_III,Cas1_I-C,Cas4_I-A_I-B_I-C_I-D_II-B,Cas7_I-C,Cas5_I-C	SYN_02472,SYN_02473,SYN_02474,SYN_02475,SYN_02477	478
Q2RXJ1_RHORT	trembl_bacteria	GGGTCTATCCCCACGAGTGCGGGGGAACC	GLSPRVRGN|GSIPTSAGE|VYPHECGGT	2	Rru_A0349	CP000230	2006		Cas7_I-E,Cas5_I-E,Cas6_I-E,Cas1_I-E,Cas2_I-E	Rru_A0344,Rru_A0345,Rru_A0346,Rru_A0347,Rru_A0348	2413
Q2SIC4_HAHCH	trembl_bacteria	GTCGCCTCCCACGCGGAGGCGTGGATAGAAAC	RLPRGGVDRN|VASHAEAWIE	2	HCH_02822	CP000155	2006		Cas5_I-C,Cas7_I-C,Cas4_I-A_I-B_I-C_I-D_II-B,Cas1_I-C,Cas2_I_II_III	HCH_02814,HCH_02816,HCH_02817,HCH_02818,HCH_02819	3413
Q2SIC6_HAHCH	trembl_bacteria	GTCGCCTCCCACGCGGAGGCGTGGATAGAAAC	RLPRGGVDRN|VASHAEAWIE	3	HCH_02820	CP000155	2006		Cas5_I-C,Cas7_I-C,Cas4_I-A_I-B_I-C_I-D_II-B,Cas1_I-C,Cas2_I_II_III	HCH_02814,HCH_02816,HCH_02817,HCH_02818,HCH_02819	1212
Q2SID7_HAHCH	trembl_bacteria	GTTTCAATCCACGCCTCCGCATGGGAGGCGAC	FNPRLRMGGD|FQSTPPHGRR|VSIHASAWEA	4	HCH_02809	CP000155	2006		Cas5_I-C,Cas7_I-C,Cas4_I-A_I-B_I-C_I-D_II-B	HCH_02814,HCH_02816,HCH_02817	5164
Q3ARW0_CHLCH	trembl_bacteria	GTCGCGCCCTTCGCGGGCGCGTGGATTGAAAC	SRPSRARGLK|VAPFAGAWIE	5	Cag_1003	CP000108	2005		Cas2_I_II_III,Cas1_I-C,Cas4_I-A_I-B_I-C_I-D_II-B,Cas7_I-C,Cas5_I-C	Cag_1004,Cag_1005,Cag_1006,Cag_1007,Cag_1009	299
Q3ARW6_CHLCH	trembl_bacteria	GTTTCAATCCACGCGCCCGCGAAGGGCGCGAC	FNPRAREGRD|FQSTRPRRAR|VSIHAPAKGA	6	Cag_0997	CP000108	2005		Cas2_I_II_III,Cas1_I-C,Cas4_I-A_I-B_I-C_I-D_II-B,Cas7_I-C,Cas5_I-C	Cag_1004,Cag_1005,Cag_1006,Cag_1007,Cag_1009	3459
Q3J7J1_NITOC	trembl_bacteria	TGTTCACCGCCGCACAGGCGGTTTAGAAA	CSPPHRRFR|VHRRTGGLE	4	Noc_2756	CP000127	2005		Cas3_Cas2_I-F,Cas1_I-F,Csy2_I-F,Csy3_I-F	Noc_2750,Noc_2751,Noc_2753,Noc_2754	863
Q3M5F9_TRIV2	trembl_bacteria	GTTTCTATTAACACAAATCCCTATCAGGGATTGAAAG,GTTTCTATTAACACAAATCCCTATCAGGGATTGAAAC	VSINTNPYQGLK	2	Ava_4178	CP000117	2005		Cas10d_I-D,Csc2_I-D,Cas4_I-A_I-B_I-C_I-D_II-B,Cas1_I-C,Cas2_I_II_III	Ava_4170,Ava_4171,Ava_4175,Ava_4176,Ava_4177	20
Q6ARW2_DESPS	trembl_bacteria	GTATCAATCACCTCGAAAGGGGTGACTACATTGAAGC,GTATCAATCACCTCGAAAGGGGTGACTACATTGAAGG	INHLERGDYIE|VSITSKGVTTLK	2	DP0184	CR522870	2004		Cas3_I,Csb1_I-U	DP0186,DP0189	915
Q6ARW3_DESPS	trembl_bacteria	GTATCAATCACCTCGAAAGGGGTGACTACATTGAAGC,GTATCAATCACCTCGAAAGGGGTGACTACATTGAAGG	INHLERGDYIE|VSITSKGVTTLK	3	DP0183	CR522870	2004		Cas3_I,Csb1_I-U	DP0186,DP0189	1201
Q6D0W4_PECAS	trembl_bacteria	TTTCTAAGCTACCTACATGGCAGTGAAC,TTTCTAAGCTACCTACACGGCAGTGAAC	FLSYLHGSE	2	ECA3685	BX950851	2004		Cas1_I-F,Cas3_Cas2_I-F,Csy1_I-F,Csy2_I-F,Csy3_I-F	ECA3679,ECA3680,ECA3681,ECA3682,ECA3683	590
Q6D0X2_PECAS	trembl_bacteria	TTTCTAAGCTGCCTGTACGGCAGCGAAC	FLSCLYGSE|SKLPVRQR	4	ECA3677	BX950851	2004		Cas1_I-F,Cas3_Cas2_I-F,Csy1_I-F,Csy2_I-F,Csy3_I-F	ECA3679,ECA3680,ECA3681,ECA3682,ECA3683	471
Q6D0X3_PECAS	trembl_bacteria	TTTCTTAGCTGCCTGTGCGGCAGTGAAC	FLAACAAVN|FLSCLCGSE	3	ECA3676	BX950851	2004		Cas1_I-F,Cas3_Cas2_I-F,Csy1_I-F,Csy2_I-F,Csy3_I-F	ECA3679,ECA3680,ECA3681,ECA3682,ECA3683	1488
Q6KIR0_MYCMO	trembl_bacteria	GTTTTGGTGTAGTTTCATTCTTATGTATTCTTAAAC,GTTTTGGTGTAGTATCATTCTTATGTATTCTTAAAC,ATTTTGGTGTAGTATCATTCTTATGTATTCTTAAAC	FGVVSFLCILK	7	MMOB0300	AE017308	2004		Cas1_II	MMOB0320	1593
Q7NX78_CHRVO	trembl_bacteria	GTTCACTGCCGGATAGGCAGCTTAGAAA	SLPDRQLR|VHCRIGSLE	5	CV_1750	AE016825	2003		Csy3_I-F,Csy2_I-F,Csy1_I-F,Cas3_Cas2_I-F,Cas1_I-F	CV_1752,CV_1753,CV_1754,CV_1755,CV_1756	897
Q7NX79_CHRVO	trembl_bacteria	GTTCACTGCCGGATAGGCAGCTTAGAAA	SLPDRQLR|VHCRIGSLE	6	CV_1749	AE016825	2003		Csy3_I-F,Csy2_I-F,Csy1_I-F,Cas3_Cas2_I-F,Cas1_I-F	CV_1752,CV_1753,CV_1754,CV_1755,CV_1756	1293
Q7NYP2_CHRVO	trembl_bacteria	GTCGCGCCCAACGCGGGCGCGTGGATTGAAAC	SRPTRARGLK|VAPNAGAWIE	3	CV_1231	AE016825	2003		Cas5_I-C,Cas7_I-C,Cas4_I-A_I-B_I-C_I-D_II-B,Cas1_I-C,Cas2_I_II_III	CV_1225,CV_1227,CV_1228,CV_1229,CV_1230	435
Q825B4_STRAW	trembl_bacteria	AGGTTCACCTCCGCTCGCGCGGAGAGCAC,CGGTTCACCTCCGCTCGCGCGGAGAGCAC	GSPPLARRA|RFTSARAES|VHLRSRGEH	14	SAVERM_7544	BA000030	2003		Cas6_I-E,Cas5_I-E,Cas7_I-E,Cse2_I-E,Cse1_I-E	SAVERM_7538,SAVERM_7539,SAVERM_7540,SAVERM_7541,SAVERM_7542	4080
Q894S8_CLOTE	trembl_bacteria	ATTTAAATACAACTCTTGTTATTGTTCAAC,TTTTAAATACAACTCTTGTTATTGTTCAAC,ATTTAAATACAACTCTTGTTATTGTTCAGC	FKYNSCYCS|LNTTLVIVQ	4	CTC_01456	AE015927	2003		Cas1_I-B,Cas4_I-A_I-B_I-C_I-D_II-B	CTC_01463,CTC_01464	7296
Q8DTE8_STRMU	trembl_bacteria	TTTTTGGAACCATTCGAAACAACACAGCTCTAAAAC,ATTTTGGAACCATTCGAAACAACACAGCTCTAAAAC,GTTTTGGAACCATTCGAAACAACACAGCTCTAAAAC	FGTIRNNTALK|FWNHSKQHSSK	4	SMU_1399	AE014133	2003		Csn2,Cas2_I_II_III,Cas1_II	SMU_1402c,SMU_1403c,SMU_1404c	764
Q8E033_STRA5	trembl_bacteria	GTTTTAGAGCTGTGCTGTTTCGAATGGTTCCAAAACA,GTTTTAGAGCTGTGTTGTTTCGAATGGTTCCAAAAT,GTTTTAGAGCTGTGCTGTTTCGAATGGTTCCAAAACG,GTTTTAGAGCTGTGCTGTTTCGAATGGTTCCAAAACC,GTTTTAGAGCTGTGCTGTTTCGAATGGTTCCAAAACT,GTTTTAGAGCTGTGCTGTTTCGAATGGTTCCAAAAC,GTTTTAGAGCTGTGCTGTTTCGAATGGTTCCAAAAT,GTTTTAGAGCTGTGTTGTTTCGAATGGTTCCAAAAC	FRAVLFRMVPK|VLELCCFEWFQN	2	SAG0903	AE009948	2003		Cas1_II,Cas2_I_II_III,Csn2	SAG0895,SAG0896,SAG0897	1538
Q8E034_STRA5	trembl_bacteria	GGTTTTAGAGCTGTGCTGTTTCGAATGGTTCCAAAAC,GGTTTTAGAGCTGTGTTGTTTCGAATGGTTCCAAAAC	GFRAVLFRMVPK|VLELCCFEWFQN	2	SAG0902	AE009948	2003		Cas1_II,Cas2_I_II_III,Csn2	SAG0895,SAG0896,SAG0897	1397
Q8E035_STRA5	trembl_bacteria	GTTTTAGAGCTGTGTTATTTCGAATGGTTCCAAAAC	FRAVLFRMVPK|VLELCYFEWFQN	5	SAG0901	AE009948	2003		Cas1_II,Cas2_I_II_III,Csn2	SAG0895,SAG0896,SAG0897	1036
Q8E036_STRA5	trembl_bacteria	GTTTTAGAGCTGTGTTATTTCGAATGGTTCCAAAAC	FRAVLFRMVPK|VLELCYFEWFQN	2	SAG0900	AE009948	2003		Cas1_II,Cas2_I_II_III,Csn2	SAG0895,SAG0896,SAG0897	784
Q8E037_STRA5	trembl_bacteria	GTTTTAGAGCTGTGTTATTTCGAATGGTTCCAAAAC	FRAVLFRMVPK|VLELCYFEWFQN	2	SAG0899	AE009948	2003		Cas1_II,Cas2_I_II_III,Csn2	SAG0895,SAG0896,SAG0897	376
Q8E038_STRA5	trembl_bacteria	GTTTTAGAGCTGTGTTATTTCGAATGGTTCCAAAAC	FRAVLFRMVPK|VLELCYFEWFQN	3	SAG0898	AE009948	2003		Cas1_II,Cas2_I_II_III,Csn2	SAG0895,SAG0896,SAG0897	112
Q8F1F0_LEPIN	trembl_bacteria	CGCCTAACGGCATCAAAGTTATATTCA,CGCCTAACGGCATCAAAGTTATATTCAG	PNGIKVIF|RLTASKLYS	2	LA_3186	AE010300	2003		Cas1_I-II-III,Cas2_I_II_III,Cas3_I,Cas7_I-C,Cas5_I-C	LA_3181,LA_3182,LA_3190,LA_3192,LA_3193	1609
Q8R6X7_CALS4	trembl_bacteria	GTTTTTAGCCTACCTAAGAGGGATTGAAAT,GTTTTTAGCCTACCTAAGAGGGATTGAAAC	FLAYLRGIE	2	TTE2656	AE008691	2002		Cas2_I_II_III,Cas1_I-B,Cas4_I-A_I-B_I-C_I-D_II-B,Cas3_I,Cas7_I-C	TTE2657,TTE2658,TTE2659,TTE2660,TTE2662	3263
Q8R6X8_CALS4	trembl_bacteria	GTTTTTAGCCTACCTAAGAGGGATTGAAAT,GTTTTTAGCCTACCTAAGAGGGATTGAAAC	FLAYLRGIE	2	TTE2655	AE008691	2002		Cas2_I_II_III,Cas1_I-B,Cas4_I-A_I-B_I-C_I-D_II-B,Cas3_I,Cas7_I-C	TTE2657,TTE2658,TTE2659,TTE2660,TTE2662	3932
Q8R6X9_CALS4	trembl_bacteria	GTTTTTAGCCTACCTAAGAGGGATTGAAAT,GTTTTTAGCCTACCTAAGAGGGATTGAAAC	FLAYLRGIE	3	TTE2654	AE008691	2002		Cas2_I_II_III,Cas1_I-B,Cas4_I-A_I-B_I-C_I-D_II-B,Cas3_I	TTE2657,TTE2658,TTE2659,TTE2660	4392
Q8R6Y0_CALS4	trembl_bacteria	GTTTCAATCCCTTTTAGGTAGGCTAAAAAC,GTTTCAATCGCTCTTAGGTAGGCTAAAAAC,GTTTCAATCCCTTTTAGGTAGACTAAAAAC,ATTTCAATCCCTCTTAGGTAGGCTAAAAAC,GTTTCAATCCCTCTTAGGTAGGCTAAAAAC	FQSLLGRLK	2	TTE2653	AE008691	2002		Cas2_I_II_III,Cas1_I-B	TTE2657,TTE2658	8269
Q8R6Y1_CALS4	trembl_bacteria	GTTTTTAGCCTACCTAAGAGGGATTGAAAT,GTTTTTAGCCTACCTAAGAGGGATTGAAAC	FLAYLRGIE	3	TTE2652	AE008691	2002		Cas2_I_II_III,Cas1_I-B	TTE2657,TTE2658	8571
Q8R6Y6_CALS4	trembl_bacteria	GTTTCAATCCCTTTTAGGTAGGCTAAAAAC,GTTTCAATCGCTCTTAGGTAGGCTAAAAAC,GTTTCAATCCCTTTTAGGTAGACTAAAAAC,ATTTCAATCCCTCTTAGGTAGGCTAAAAAC,GTTTCAATCCCTCTTAGGTAGGCTAAAAAC	FQSLLGRLK	2	TTE2647	AE008691	2002		Cas10_III	TTE2639	5109
Q8R6Y7_CALS4	trembl_bacteria	GTTTTTAGCCTACCTAAGAGGGATTGAAAT,GTTTTTAGCCTACCTAAGAGGGATTGAAAC	FLAYLRGIE	2	TTE2646	AE008691	2002	PF05598	Cas10_III	TTE2639	2940
Q8RED3_FUSNN	trembl_bacteria	ATTTATGTATTTCTATATTAGAATTTAAAT,ATTTATGTATTTCTATATTAGAATTTAAAG,ATTTATGTATTTCTATATTAGAATTTAAAA,ATTTATGTATTTCCATATTAGAATTTAAAT	LCISILEFK	2	FN1175	AE009951	2002		Cas2_I_II_III,Cas1_I-B,Cas3_I,Cas7_I,Cas8a1_I-A	FN1176,FN1177,FN1179,FN1181,FN1182	758
Q8YWN3_NOSS1	trembl_bacteria	GTTTCTATTAACACAAATCCCTATCAGGGATTGAAAG,GTTTCTATTAACACAAATCCCTATCAGGGATTGAAAC	VSINTNPYQGLK	2	asr1572	BA000019	2002		Csc2_I-D,Cas3_I-D,Cas4_I-A_I-B_I-C_I-D_II-B,Cas1_I-C	alr1562,alr1564,alr1567,alr1568	1696
Q8YWX5_NOSS1	trembl_bacteria	TTCCCCTCACGGGGATGGAAACA,TTCCCCTCACGGGGATGGAAACT,TTCCCCTCACGGGGATGGAAACG,TTCCCCTCACGGGGATGGAAACC	FPSRGWK|PLTGMET|SPHGDGN	2	asr1469	BA000019	2002		Cas1_I-II-III,Csm3_III-A,Csm3_III-A,Csx10	alr1468,all1474,all1475,all1477	884
Q8YZS4_NOSS1	trembl_bacteria	GTTACTTACCATCACTTCCCCGCAAGGGGATGGAAAC	LLTITSPQGDGN|VTYHHFPARGWK|YLPSLPRKGME	7	alr0383	BA000019	2002		Cas1_I-II-III,Cas2_I_II_III	alr0381,asr0382	1632
R0BL10_9FIRM	trembl_bacteria	ATTTCAACCCACTCCGCCCGCGAGGACGGAGAC	FNPLRPRGRR|FQPTPPARTE|ISTHSAREDGD	5	HMPREF1097_00448	AGYG01000001	2013		Cas2_I_II_III,Cas1_I-C,Cas4_I-A_I-B_I-C_I-D_II-B,Cas7_I-C,Cas5_I-C	HMPREF1097_00449,HMPREF1097_00450,HMPREF1097_00451,HMPREF1097_00452,HMPREF1097_00454	0
R4P2A0_THEMA	trembl_bacteria	GTTTCCATACCTCTAAGGAACTATTGAAACT,GTTTCCATACCTCTAAGGAACTATTGAAACC,GTTTCCATACCTCTAAGGAATTATTGAAAC,GTTTCCATACCTCTAAGGAACTATTGAAAC,GTTTCCATACCTCTAAAGAATTATTGAAAC,GCTTCCATACCTCTAAGGAACTATTGAAAC	FHTSKELLK	2	Tmari_1813	CP004077	2013		Cmr1_III-B,Cas2_I_II_III,Cas1_I-B,Cas4_I-A_I-B_I-C_I-D_II-B,Cas3_I,Cas5_I-B,Cas7_I-B,Cas8a1_I-A,Csm5_III-A,Csm4_III-A,Csm3_III-A,Csm2_III-A,Cas10_III	Tmari_1805,Tmari_1806,Tmari_1807,Tmari_1808,Tmari_1809,Tmari_1810,Tmari_1811,Tmari_1812,Tmari_1818,Tmari_1819,Tmari_1820,Tmari_1821,Tmari_1822	823
S5MTS9_SALBN	trembl_bacteria	TGGTTTATCCCCGCTGGCGCGGGGAACAC	GLSPLARGT|VYPRWRGEH|WFIPAGAGN	2	A464_2957	CP006608	2013		Cas2_I-E,Cas1_I-E,Cas6_I-E,Cas5_I-E,Cas7_I-E,Cse2_I-E,Cse1_I-E,Cas3_I	A464_2959,A464_2960,A464_2961,A464_2962,A464_2963,A464_2964,A464_2965,A464_2966	270
S5NBX1_SALBN	trembl_bacteria	TGGTTTATCCCCGCTGGCGCGGGGAACAC	GLSPLARGT|VYPRWRGEH|WFIPAGAGN	2	A464_2956	CP006608	2013		Cas2_I-E,Cas1_I-E,Cas6_I-E,Cas5_I-E,Cas7_I-E,Cse2_I-E,Cse1_I-E,Cas3_I	A464_2959,A464_2960,A464_2961,A464_2962,A464_2963,A464_2964,A464_2965,A464_2966	515
S5NIM4_SALBN	trembl_bacteria	TGGTTTATCCCCGCTGGCGCGGGGAACAC	GLSPLARGT|VYPRWRGEH|WFIPAGAGN	2	A464_2958	CP006608	2013		Cas2_I-E,Cas1_I-E,Cas6_I-E,Cas5_I-E,Cas7_I-E,Cse2_I-E,Cse1_I-E,Cas3_I	A464_2959,A464_2960,A464_2961,A464_2962,A464_2963,A464_2964,A464_2965,A464_2966	148
S5QY14_9STRE	trembl_bacteria	GTTTTAGAGCTGTGTTATTTCGAATGGTTCCAAAAC	FRAVLFRMVPK|VLELCYFEWFQN	2	KE3_1329	CP003025	2013		Csn2,Cas2_I_II_III,Cas1_II	KE3_1334,KE3_1335,KE3_1336	1239
S5R0U4_9STRE	trembl_bacteria	GTTTTAGAGCTGTGTTATTTCGAATGGTTCCAAAAC	FRAVLFRMVPK|VLELCYFEWFQN	8	KE3_1326	CP003025	2013		Csn2,Cas2_I_II_III,Cas1_II	KE3_1334,KE3_1335,KE3_1336	2345
S5R0U6_9STRE	trembl_bacteria	GTTTTAGAGCTGTGTTATTTCGAATGGTTCCAAAAC	FRAVLFRMVPK|VLELCYFEWFQN	2	KE3_1331	CP003025	2013		Csn2,Cas2_I_II_III,Cas1_II	KE3_1334,KE3_1335,KE3_1336	908
S5R5B9_9STRE	trembl_bacteria	GTTTTAGAGCTGTGTTATTTCGAATGGTTCCAAAAC	FRAVLFRMVPK|VLELCYFEWFQN	2	KE3_1327	CP003025	2013		Csn2,Cas2_I_II_III,Cas1_II	KE3_1334,KE3_1335,KE3_1336	2081
S5RLX5_9STRE	trembl_bacteria	GTTTTAGAGCTGTGTTATTTCGAATGGTTCCAAAAC	FRAVLFRMVPK|VLELCYFEWFQN	2	KE3_1330	CP003025	2013		Csn2,Cas2_I_II_III,Cas1_II	KE3_1334,KE3_1335,KE3_1336	1070
S5ZKU7_9SPIO	trembl_bacteria	ATTATATCACTTTTTAAAAAGAAATCAAATCACAAC	IISLFKKKSNHN|LYHFLKRNQIT	3	TPE_0686	CP004120	2013		Cas2_I_II_III,Cas1_II	TPE_0688,TPE_0689	611
S5ZYN0_9SPIO	trembl_bacteria	ATTATATCACTTTTTAAAAAGAAATCAAATCACAAC	IISLFKKKSNHN|LYHFLKRNQIT	2	TPE_0687	CP004120	2013		Cas2_I_II_III,Cas1_II	TPE_0688,TPE_0689	426
S6A328_9SPIO	trembl_bacteria	ATTATATCACTTTTTAAAAAGAAATCAAATCACAAC	IISLFKKKSNHN|LYHFLKRNQIT	6	TPE_0685	CP004120	2013		Cas2_I_II_III,Cas1_II	TPE_0688,TPE_0689	2840
S6A843_9SPIO	trembl_bacteria	ATTATATCACTTTTTAAAAAGAAATCAAATCACAAC	IISLFKKKSNHN|LYHFLKRNQIT	3	TPE_0683	CP004120	2013		Cas2_I_II_III,Cas1_II	TPE_0688,TPE_0689	4378
S6L5U2_PSEST	trembl_bacteria	GTTTCAATCCACGCTCCCGCGTGGGGAGCGAC	FNPRSRVGSD|FQSTLPRGER|VSIHAPAWGA	5	B382_01710	AMVM01000001	2013		Cas2_I_II_III,Cas1_I-C,Cas4_I-A_I-B_I-C_I-D_II-B,Cas7_I-C,Cas5_I-C	B382_01715,B382_01720,B382_01725,B382_01730,B382_01740	712
U4KJW5_ACHPJ	trembl_bacteria	GTTGTTAGATAGCAAAAATTACGAGGGTAACACAAC	LLDSKNYEGNT	4	BN85402920	FO681347	2013		Cas1_II,Cas2_I_II_III	BN85402870,BN85402880	1983
U4KK30_ACHPJ	trembl_bacteria	GTTGTTAGATAGCAAAAATTACGAGGGTAACACAAC	LLDSKNYEGNT	3	BN85402900	FO681347	2013		Cas1_II,Cas2_I_II_III	BN85402870,BN85402880	1128
U4KK33_ACHPJ	trembl_bacteria	GTTGTTAGATAGCAAAAATTACGAGGGTAACACAAC	LLDSKNYEGNT	6	BN85402950	FO681347	2013		Cas1_II,Cas2_I_II_III	BN85402870,BN85402880	2913
U4KK35_ACHPJ	trembl_bacteria	GTTGTTAGATAGCAAAAATTACGAGGGTAACACAAC	LLDSKNYEGNT	4	BN85402910	FO681347	2013		Cas1_II,Cas2_I_II_III	BN85402870,BN85402880	1635
U4KK39_ACHPJ	trembl_bacteria	GTTGTTAGATAGCAAAAATTACGAGGGTAACACAAC	LLDSKNYEGNT	4	BN85402960	FO681347	2013		Cas1_II,Cas2_I_II_III	BN85402870,BN85402880	3312
U4KNT2_ACHPJ	trembl_bacteria	GTTGTTAGATAGCAAAAATTACGAGGGTAACACAAC	LLDSKNYEGNT	4	BN85402930	FO681347	2013		Cas1_II,Cas2_I_II_III	BN85402870,BN85402880	2253
U4KR48_ACHPJ	trembl_bacteria	GTTGTTAGATAGCAAAAATTACGAGGGTAACACAAC	LLDSKNYEGNT	5	BN85402940	FO681347	2013		Cas1_II,Cas2_I_II_III	BN85402870,BN85402880	2571
U5MR52_CLOSA	trembl_bacteria	GTTGAAGATTAACATTATATGTTTTGAAAT	LKINIICFE	2	CLSA_c19940	CP006721	2014		Cas6-I-III	CLSA_c19900	3736
U5QH46_9CYAN	trembl_bacteria	GTTTCAATCCCTTTGCAGGGATGGTGGTCGTTTCGAT	FNPFAGMVVVS|FQSLCRDGGRFD|VSIPLQGWWSFR	22	GKIL_1967	CP003587	2014		Cas10d_I-D,Csc2_I-D,Cas4_I-A_I-B_I-C_I-D_II-B,Cas1_I-C,Cas2_I_II_III	GKIL_1960,GKIL_1961,GKIL_1964,GKIL_1965,GKIL_1966	879
U5RSQ5_9CLOT	trembl_bacteria	GTTGAACCTCAACATGAGATGTATTTAAAT	VEPQHEMYLN	3	CAETHG_1402	CP006763	2014		Cas5_I-B	CAETHG_1398	6204
U5RW87_9CLOT	trembl_bacteria	GTTGAACCTCAACATGAGATGTATTTAAAT	VEPQHEMYLN	4	CAETHG_1403	CP006763	2014		Cas5_I-B	CAETHG_1398	6402
V5WED0_9SPIO	trembl_bacteria	ATCGCTCCCCGTGCGGGAGCGCGGATTGAAAC	IAPRAGARIE|SLPVRERGLK	3	L21SP2_0563	CP006939	2014		Cas2_I_II_III,Cas1_I-C,Cas7_I-C,Cas5_I-C	L21SP2_0565,L21SP2_0566,L21SP2_0569,L21SP2_0571	2005
V5WEK8_9SPIO	trembl_bacteria	GTTTCAATCCGCGCCCCCGCACGGGGAGCGAC	FNPRPRTGSD|FQSAPPHGER|VSIRAPARGA	2	L21SP2_0562	CP006939	2014		Cas2_I_II_III,Cas1_I-C,Cas7_I-C,Cas5_I-C	L21SP2_0565,L21SP2_0566,L21SP2_0569,L21SP2_0571	2288
V5WFQ3_9SPIO	trembl_bacteria	ATCGCTCCCCGTGCGGGAGCGCGGATTGAAAC	IAPRAGARIE|SLPVRERGLK	2	L21SP2_0564	CP006939	2014		Cas2_I_II_III,Cas1_I-C,Cas7_I-C,Cas5_I-C	L21SP2_0565,L21SP2_0566,L21SP2_0569,L21SP2_0571	1495
W0Q864_9PAST	trembl_bacteria	ATTGTAGCACTGCGAAATGAGAAAGGGAGCTACAAC,ATTGTAGCACTGCGAAATGAGAAAGGGAGCTACAAT,ATTGTAGCACTGCGAAATGAAAAAGGGAGCTACAAC	IVALRNEKGSYN	5	X781_19040	CP006942	2014		Cas1_II,Cas2_I_II_III	X781_19020,X781_19030	85
W0R7C7_BIBTR	trembl_bacteria	GTTTCAACTCACAGCCACCCGGAGGTGGCTGC	FNSQPPGGGC|FQLTATRRWL|VSTHSHPEVA	7	F544_14480	CP006956	2014		Cas3_I,Cas5_I-C,Cas7_I-C,Cas4_I-A_I-B_I-C_I-D_II-B,Cas1_I-C,Cas2_I_II_III	F544_14410,F544_14420,F544_14440,F544_14450,F544_14460,F544_14470	1308
W0R8A8_BIBTR	trembl_bacteria	GTTTCAACTCACAGCCACCCGGAGGTGGCTGC	FNSQPPGGGC|FQLTATRRWL|VSTHSHPEVA	3	F544_14490	CP006956	2014		Cas5_I-C,Cas7_I-C,Cas4_I-A_I-B_I-C_I-D_II-B,Cas1_I-C,Cas2_I_II_III	F544_14420,F544_14440,F544_14450,F544_14460,F544_14470	1916
W0TNP7_9GAMM	trembl_bacteria	AGGTTCATCCCCACGGGCGTGGGGAACAC,CGGTTCATCCCCACGGGCGTGGGGAACAC	GSSPRAWGT|RFIPTGVGN|VHPHGRGEH	18	TBH_C1497	AP012273	2014		Cas2_I-E,Cas1_I-E,Cas6_I-E,Cas5_I-E,Cas7_I-E,Cse2_I-E,Cse1_I-E	TBH_C1498,TBH_C1499,TBH_C1502,TBH_C1503,TBH_C1504,TBH_C1505,TBH_C1506	1158
W6FRT4_NODSP	trembl_bacteria	GTTTCCGTCCCCTTGCGGGGAAA	FPSPCGE|FRPLAGK|VSVPLRG	2	NSP_34080	CP007203	2014		Csm6_III-A,Csx10,Csm3_III-A,Csx3_III-U,Cas1_I-II-III,Cas2_I_II_III	NSP_33960,NSP_33980,NSP_33990,NSP_34010,NSP_34030,NSP_34040	633
W6G503_NODSP	trembl_bacteria	GTTTCCGTCCCCTTGCGGGGAAATGGTTATGAAAAAC	FPSPCGEMVMKN|VSVPLRGNGYEK	8	NSP_34090	CP007203	2014		Csm6_III-A,Csx10,Csm3_III-A,Csx3_III-U,Cas1_I-II-III,Cas2_I_II_III	NSP_33960,NSP_33980,NSP_33990,NSP_34010,NSP_34030,NSP_34040	864
W6I627_9PROT	trembl_bacteria	GGTCTATCTCCGCGCACGCGGAGGAACC	GLSPRTRRN|SISAHAEE|VYLRARGGT	3	GbCGDNIH3_1629	CP003181	2014		Cas3_I,Cas7_I-E,Cas5_I-E,Cas1_I-E,Cas2_I-E	GbCGDNIH3_1692,GbCGDNIH3_1695,GbCGDNIH3_1696,GbCGDNIH3_1698,GbCGDNIH3_1699	48
W6I679_9PROT	trembl_bacteria	CGGTTCATCCCCGCGCAGGCGGGGAACAC,AGGTTCATCCCCGCGCAGGCGGGGAACAC	GSSPRRRGT|RFIPAQAGN|VHPRAGGEH	7	GbCGDNIH3_1369	CP003181	2014		Cas2_I-E,Cas1_I-E,Cas6_I-E,Cas5_I-E,Cas7_I-E,Cse2_I-E,Cse1_I-E,Cas3_I	GbCGDNIH3_1374,GbCGDNIH3_1375,GbCGDNIH3_1376,GbCGDNIH3_1377,GbCGDNIH3_1378,GbCGDNIH3_1379,GbCGDNIH3_1380,GbCGDNIH3_1381	309
W6IIC7_9PROT	trembl_bacteria	CGGTTCATCCCCGCGCAGGCGGGGAACAC,AGGTTCATCCCCGCGCAGGCGGGGAACAC	GSSPRRRGT|RFIPAQAGN|VHPRAGGEH	7	GbCGDNIH3_7085	CP003181	2014		Cas2_I-E,Cas1_I-E,Cas6_I-E,Cas5_I-E,Cas7_I-E,Cse2_I-E,Cse1_I-E,Cas3_I	GbCGDNIH3_1374,GbCGDNIH3_1375,GbCGDNIH3_1376,GbCGDNIH3_1377,GbCGDNIH3_1378,GbCGDNIH3_1379,GbCGDNIH3_1380,GbCGDNIH3_1381	909
W6QR38_PSEP5	trembl_bacteria	AGGTTCATCCCCGCTGGCGCGGGGAACAC,CGGTTCATCCCCGCTGGCGCGGGGAACAC	GSSPLARGT|RFIPAGAGN|VHPRWRGEH	13	BN5_0776	HG916826	2014		Cse1_I-E,Cse2_I-E,Cas7_I-E,Cas5_I-E,Cas6_I-E,Cas1_I-E,Cas2_I-E	BN5_0768,BN5_0769,BN5_0770,BN5_0771,BN5_0772,BN5_0773,BN5_0774	1689
W6QYZ4_PSEP5	trembl_bacteria	AGGTTCATCCCCGCTGGCGCGGGGAACAC,CGGTTCATCCCCGCTGGCGCGGGGAACAC	GSSPLARGT|RFIPAGAGN|VHPRWRGEH	11	BN5_0762	HG916826	2014		Cas3_I,Cse1_I-E,Cse2_I-E,Cas7_I-E,Cas5_I-E	BN5_0763,BN5_0768,BN5_0769,BN5_0770,BN5_0771	1286
W6R1A3_PSEP5	trembl_bacteria	GTTCACTGCCGCGTAGGTAGCTCAGAAA	VHCRVGSSE	11	BN5_4296	HG916826	2014		Csy1_I-F,Csy2_I-F,Csy3_I-F	BN5_4292,BN5_4293,BN5_4294	843
W6RBZ9_PSEP5	trembl_bacteria	AGGTTCATCCCCGCTGGCGCGGGGAACAC,CGGTTCATCCCCGCTGGCGCGGGGAACAC	GSSPLARGT|RFIPAGAGN|VHPRWRGEH	12	BN5_0775	HG916826	2014		Cse1_I-E,Cse2_I-E,Cas7_I-E,Cas5_I-E,Cas6_I-E,Cas1_I-E,Cas2_I-E	BN5_0768,BN5_0769,BN5_0770,BN5_0771,BN5_0772,BN5_0773,BN5_0774	913
W6RUV4_9CLOT	trembl_bacteria	AATTCCTCATAGTTAAGATAAAAAC	FLIVKIK	3	CM240_0214	HG917868	2014		Cas7_I-C,Cas5_I-B,Cas3_I,Cas4_I-A_I-B_I-C_I-D_II-B,Cas1_I-B,Cas2_I_II_III	CM240_0208,CM240_0209,CM240_0210,CM240_0211,CM240_0212,CM240_0213	4116
W7YX08_9BACL	trembl_bacteria	GTCGCACTCTATATGAGTGCTTGGATTGAAAT,GTCGCACTCTATATGAGTGCGTGGATTGAAAT,GTGGCACTCTATATGAGTGCGTGGATTGAAAT,GTCGCACTCTATATGAGTGCATGGATTGAAAT,GTCGCACTCTACATGAGTGCATGGATTGAAAT,GTCGCACTCTACATGAGTGCGTGGATTGAATT,GTCGCACTCTACATGAGTGCGTGGATTGAA,GTCGCACTCTATATGAGTGCGTGGATTGAA,GTCGCACTTTATATGAGTGCGTGGATTGAAAT,GTCGCACTCTACATGAGCGCGTGGATTGAAAT,GTCGCACTCTACATGAGTGCGTGGATTGAAAT	VALYMSAWIE	2	JCM16418_924	BAVZ01000002	2014		Cas7_I-C,Cas1_I-C	JCM16418_931,JCM16418_934	7178
W8T9C7_PEPAC	trembl_bacteria	GTTTCAATTCACGCACCCGCACGGGGTGCGAC	FNSRTRTGCD|FQFTHPHGVR|VSIHAPARGA	2	EAL2_808p00180	CP007453	2014		Cas7_I-C	EAL2_808p00170	571
W8TMV4_PEPAC	trembl_bacteria	GTTTCAATTCACGCACCCGCACGGGGTGCGAC	FNSRTRTGCD|FQFTHPHGVR|VSIHAPARGA	10	EAL2_808p00200	CP007453	2014		Cas7_I-C	EAL2_808p00170	3627
W8U9I8_PEPAC	trembl_bacteria	GTTTCAATTCACGCACCCGCACGGGGTGCGAC	FNSRTRTGCD|FQFTHPHGVR|VSIHAPARGA	10	EAL2_808p00190	CP007453	2014		Cas7_I-C	EAL2_808p00170	970
W8WV43_CASDE	trembl_bacteria	TTTCTCAGCTGCCTGCGCGGCAGCGAAC	FLSCLRGSE|FSAACAAAN|SQLPARQR	4	BN940_04796	HG916765	2014		Csy1_I-F,Csy2_I-F,Csy3_I-F	BN940_04756,BN940_04761,BN940_04766	4889
W8X289_CASDE	trembl_bacteria	TTTCTCAGCTGCCTGCGCGGCAGCGAAC	FLSCLRGSE|FSAACAAAN|SQLPARQR	5	BN940_04786	HG916765	2014		Csy1_I-F,Csy2_I-F,Csy3_I-F	BN940_04756,BN940_04761,BN940_04766	2827
W8X293_CASDE	trembl_bacteria	TTTCTCAACTGCCTGCGCGGCAGCGAAC	FLNCLRGSE|FSTACAAAN|SQLPARQR	5	BN940_04811	HG916765	2014		Csy1_I-F,Csy2_I-F,Csy3_I-F	BN940_04756,BN940_04761,BN940_04766	6368
W8X2W0_CASDE	trembl_bacteria	TTTCTCAGCTGCCTGCGCGGCAGCGAAC	FLSCLRGSE|FSAACAAAN|SQLPARQR	2	BN940_04781	HG916765	2014		Csy1_I-F,Csy2_I-F,Csy3_I-F	BN940_04756,BN940_04761,BN940_04766	2347
W8X2W3_CASDE	trembl_bacteria	TTTCTGAGCTGCCTGCGCGGCAGCGAAC,TTTCTGAGCTGCCTGCGCGGCAGCGAA,TTTCTGAGCTGCCTGCGCGGCAGCGAAT	FLSCLRGSE|SELPARQR	3	BN940_04806	HG916765	2014		Csy1_I-F,Csy2_I-F,Csy3_I-F	BN940_04756,BN940_04761,BN940_04766	5706
W8X8P4_CASDE	trembl_bacteria	TTTCTCAGCTGCCTGCGCGGCAGCGAAC	FLSCLRGSE|FSAACAAAN|SQLPARQR	8	BN940_04801	HG916765	2014		Csy1_I-F,Csy2_I-F,Csy3_I-F	BN940_04756,BN940_04761,BN940_04766	5189
W9B4C4_KLEPN	trembl_bacteria	TGGTTTATCCCCGCTGGCGCGGGGAACAC	GLSPLARGT|VYPRWRGEH|WFIPAGAGN	2	BN49_1007	FO834906	2014		Cas3_I,Cse1_I-E,Cse2_I-E,Cas7_I-E,Cas5_I-E,Cas1_I-E,Cas2_I-E	BN49_0998,BN49_0999,BN49_1000,BN49_1001,BN49_1002,BN49_1005,BN49_1006	1046
