# Supplementary material for: CRISPR sequences are sometimes erroneously translated and can contaminate public databases with spurious proteins containing spaced repeats
Source: Database (Oxford). 2020 Nov 18;2020:baaa088. doi: 10.1093/database/baaa088 (PMC7673337; doi:10.1093/database/baaa088)
Supplement: baaa088_Supp [file baaa088_supp.zip › suppl_tableS2.xls]

## Sheet: Hoja1
# Supplementary Table S2. PFP UniProtKB proteins proposed by the second approach (search for peptide repeats in UniProtKB). The different columns represent: UniProt identifier, database section, peptide repeat, number of repeats in the protein sequence, locus identifier into the genome, genome identifier, creation date of the protein entry, Pfam family, Cas domains found near the protein together…
UniProt_ID	DB_section	Aa_repeats	Number_of_repeats	Locus_ID	Genome_ID	Year	Pfam	Cas_genes	Cas_locus_list	min_distance
Y001_ARCFU	sprot_archaea	FQSHFGLIST	4	AF_0001	AE000782	1998		Cas2_I_II_III,Cas1_I-B,Cas4_I-A_I-B_I-C_I-D_II-B	AF_2434,AF_2435,AF_2436	660
Y1881_ARCFU	sprot_archaea	DFQSPFSGASLSY	2	AF_1881	AE000782	1998		Csa5_I-A,Cas7_I-A,Cas5_I-A,Cas3_I,Cas3''_I,Cas2_I_II_III,Cas4_I-A_I-B_I-C_I-D_II-B,Cas1_I-II-III,Cas4_I-A	AF_1870,AF_1871,AF_1872,AF_1874,AF_1875,AF_1876,AF_1877,AF_1878,AF_1879	1441
A0A062VD28_9EURY	trembl_archaea	YGGGLWNDMMG	2	ANME2D_00630	JMIY01000001	2014		Cas4_I-A_I-B_I-C_I-D_II-B	ANME2D_00640	5679
A0A090I0N4_METFO	trembl_archaea	LKSDYFRIEI	2	DSM1535_0087	LN515531	2014		Cas1_I-B,Cas2_I_II_III	DSM1535_0083,DSM1535_0084	7841
A0A090I612_METFO	trembl_archaea	KLKSDYFRIEI	2	DSM1535_0086	LN515531	2014		Cas1_I-B,Cas2_I_II_III	DSM1535_0083,DSM1535_0084	7235
A0A090JSQ4_METFO	trembl_archaea	LKSDYFRIE	2	DSM1535_0085	LN515531	2014		Cas1_I-B,Cas2_I_II_III	DSM1535_0083,DSM1535_0084	5521
A0A0E3LW91_METMZ	trembl_archaea	FKAIEDA	3	MSMAL_1818	CP009513	2015		Cas1_I-II-III	MSMAL_1813	4847
A0A0E3NR12_9EURY	trembl_archaea	SNLTQSNLTQ	2	MSWH1_1799	CP009504	2015	PF00805	Cas5_I-C	MSWH1_1805	9123
A0A0E3NTN0_9EURY	trembl_archaea	EEEEEVVDEAVPAPVKEE	2	MSWH1_1696	CP009504	2015		Cas1_I-II-III	MSWH1_1691	5067
A0A0E3P7C0_9EURY	trembl_archaea	SKARSTKTRIET	3	MSSIT_3070	CP009506	2015		Cas4_I-A_I-B_I-C_I-D_II-B,Cas2_I_II_III,Cas1_I-II-III,Cas5_I-B,Cas7_I-B,Cas8a1_I-A	MSSIT_3072,MSSIT_3073,MSSIT_3074,MSSIT_3077,MSSIT_3078,MSSIT_3079	967
A0A0E3PXD9_METMZ	trembl_archaea	PPLGEDDKI	2	MSMAW_1307	CP009509	2015	PF09651	Cmr3_III-B,Cmr5_III-B,Cmr6_III-B	MSMAW_1303,MSMAW_1305,MSMAW_1306	13
A0A0E3QAQ0_9EURY	trembl_archaea	VSILVLVDLALE	2	MSKOL_0586	CP009524	2015		Cas4_I-A_I-B_I-C_I-D_II-B,Cas2_I_II_III,Cas1_I-II-III,Cas5_I-B	MSKOL_0587,MSKOL_0588,MSKOL_0589,MSKOL_0592	3919
A0A0E3QB18_9EURY	trembl_archaea	VSILVLVDLALE	3	MSKOL_0585	CP009524	2015		Cas4_I-A_I-B_I-C_I-D_II-B,Cas2_I_II_III,Cas1_I-II-III	MSKOL_0587,MSKOL_0588,MSKOL_0589	6780
A0A0E3QLN0_METBA	trembl_archaea	LQFCHNLSVMETR	2	MSBRW_1621	CP009526	2015		Csb1_I-U,Cas1_I-C,Cas2_I_II_III	MSBRW_1616,MSBRW_1618,MSBRW_1619	864
A0A0E3QNB0_METBA	trembl_archaea	ESTSQGS	2	MSBRW_3380	CP009526	2015	PF00496	Cmr1_III-B	MSBRW_3373	7703
A0A0E3QVS2_METBA	trembl_archaea	SFNPCFSGSCSRI	2	MSBRM_2642	CP009528	2015		Cas4_I-A_I-B_I-C_I-D_II-B,Cas2_I_II_III,Cas1_I-II-III	MSBRM_2643,MSBRM_2644,MSBRM_2645	4969
A0A0E3R6D5_METMZ	trembl_archaea	VSILVLMDLARE	3	MSMAP_0718	CP009511	2015		Cas5_I-B,Cas1_I-II-III,Cas2_I_II_III,Cas4_I-A_I-B_I-C_I-D_II-B	MSMAP_0711,MSMAP_0714,MSMAP_0715,MSMAP_0716	4033
A0A0E3R6W6_METMZ	trembl_archaea	DSRARSIKTRIET	2	MSMAP_0717	CP009511	2015		Cas7_I-B,Cas5_I-B,Cas1_I-II-III,Cas2_I_II_III,Cas4_I-A_I-B_I-C_I-D_II-B	MSMAP_0710,MSMAP_0711,MSMAP_0714,MSMAP_0715,MSMAP_0716	2282
A0A0E3R9E9_METMZ	trembl_archaea	VSILVLMDLARE	3	MSMAP_0719	CP009511	2015		Cas1_I-II-III,Cas2_I_II_III,Cas4_I-A_I-B_I-C_I-D_II-B	MSMAP_0714,MSMAP_0715,MSMAP_0716	4947
A0A0E3RET3_METMZ	trembl_archaea	FKAIEDA	3	MSMAS_1432	CP009512	2015		Cas1_I-II-III	MSMAS_1437	4844
A0A0E3S375_9EURY	trembl_archaea	FQSLFCWKLFFN	2	MSLAZ_2083	CP009515	2015		Cas1_I-II-III,Cas2_I_II_III	MSLAZ_2085,MSLAZ_2086	2221
A0A0E3S7F6_9EURY	trembl_archaea	KVSILVLLEAVFQ	2	MSLAZ_2081	CP009515	2015		Cas1_I-II-III,Cas2_I_II_III	MSLAZ_2085,MSLAZ_2086	5694
A0A0E3S8C1_9EURY	trembl_archaea	VSILVLLEAVFQP	2	MSLAZ_2082	CP009515	2015		Cas1_I-II-III,Cas2_I_II_III	MSLAZ_2085,MSLAZ_2086	3863
A0A0E3STC8_METMT	trembl_archaea	SFLANNN	2	MCMEM_1789	CP009518	2015	PF07752	Cas7_I-C,Cas3_I	MCMEM_1784,MCMEM_1786	5850
A0A0E3WRY4_9EURY	trembl_archaea	VEKQLPAKQGLK	2	MSLAZ_2084	CP009515	2015		Cas1_I-II-III,Cas2_I_II_III	MSLAZ_2085,MSLAZ_2086	1915
A0A0F8LVM5_METMZ	trembl_archaea	FKAIEDA	3	DKM28_08565	CP029709	2015		Cas1_I-II-III	DKM28_08530	6384
A0A0K1DZ48_9CREN	trembl_archaea	APPTTTSAPP	2	PYWP30_00249	CP012158	2015	PF01547	Cas4_I-A_I-B_I-C_I-D_II-B,Cas2_I_II_III,Cas1_I-II-III,Cas4_I-A,Csa5_I-A,Cas7_I-A,Cas5_I-A	PYWP30_00256,PYWP30_00257,PYWP30_00258,PYWP30_00259,PYWP30_00261,PYWP30_00262,PYWP30_00263	4365
A0A0S1XEQ6_9EURY	trembl_archaea	FPFNYELLK	2	TBCH5v1_2376	CP013050	2016		Cmr1_III-B,Cas10_III,Cmr3_III-B,Csx3_III-U,Cmr5_III-B,Cmr6_III-B	TBCH5v1_2368,TBCH5v1_2369,TBCH5v1_2370,TBCH5v1_2372,TBCH5v1_2374,TBCH5v1_2375	1090
A0A0S4FN82_METFO	trembl_archaea	FQSQNGLILV	3	MB9_0871	LN734822	2016		Cas3_I,Cas2_I_II_III,Cas1_I-B	MB9_0869,MB9_0873,MB9_0874	1884
A0A0S4FN96_METFO	trembl_archaea	FQSQNGLILV	3	MB9_0872	LN734822	2016		Cas2_I_II_III,Cas1_I-B	MB9_0873,MB9_0874	648
A0A0S4FNC0_METFO	trembl_archaea	LKSDHFGIET	5	MB9_0870	LN734822	2016		Cas7_I-C,Cas5_I-B,Cas3_I,Cas2_I_II_III,Cas1_I-B	MB9_0866,MB9_0867,MB9_0869,MB9_0873,MB9_0874	1152
A0A0S4FQA9_METFO	trembl_archaea	LKSDYFRIET	2	MB9_0453	LN734822	2016		Cas2_I_II_III,Cas1_I-B	MB9_0455,MB9_0456	6677
A0A0U2VBV9_9CREN	trembl_archaea	KVDTDGD	2	EYM_02795	CP006867	2016		Cas7_I-A	EYM_02740	5774
A0A0U3S9F8_9EURY	trembl_archaea	LSILLKSYWN	2	ADU37_CDS13360	CP012200	2016		Csa5_I-A,Cas7_I-A,Cas5_I-A,Cas8a2_I-A,Cas3_I,Cas3''_I,CasRa_I-A,Cas2_I_II_III	ADU37_CDS13280,ADU37_CDS13290,ADU37_CDS13300,ADU37_CDS13310,ADU37_CDS13320,ADU37_CDS13330,ADU37_CDS13340,ADU37_CDS13350	1031
A0A0X8XY51_9EURY	trembl_archaea	LQWSHVFSDMV	2	MMAB1_3271	LT158599	2016		Csb1_I-U,Cas1_I-C,Cas2_I_II_III	MMAB1_3263,MMAB1_3265,MMAB1_3266	1051
A0A0X8XY60_9EURY	trembl_archaea	MEPCLFRHGK	2	MMAB1_3286	LT158599	2016		Csb1_I-U,Cas1_I-C,Cas2_I_II_III	MMAB1_3263,MMAB1_3265,MMAB1_3266	4427
A0A0X8XY63_9EURY	trembl_archaea	ASMEPCLFRHGK	2	MMAB1_3285	LT158599	2016		Csb1_I-U,Cas1_I-C,Cas2_I_II_III	MMAB1_3263,MMAB1_3265,MMAB1_3266	3945
A0A0X8XY72_9EURY	trembl_archaea	ASMEPCLFRHGK	2	MMAB1_3300	LT158599	2016		Cas1_I-C,Cas2_I_II_III	MMAB1_3265,MMAB1_3266	7225
A0A0X8XYI8_9EURY	trembl_archaea	LQWSHVFSDMVR	2	MMAB1_3302	LT158599	2016		Cas1_I-C,Cas2_I_II_III	MMAB1_3265,MMAB1_3266	7673
A0A0X8XYP9_9EURY	trembl_archaea	ASMEPCLFRHGK	2	MMAB1_3296	LT158599	2016		Cas1_I-C,Cas2_I_II_III	MMAB1_3265,MMAB1_3266	6426
A0A0X8XYR1_9EURY	trembl_archaea	LQWSHVFSDMVR	2	MMAB1_3279	LT158599	2016		Csb1_I-U,Cas1_I-C,Cas2_I_II_III	MMAB1_3263,MMAB1_3265,MMAB1_3266	2386
A0A0X8XYS1_9EURY	trembl_archaea	ASMEPCLFRHGK	2	MMAB1_3294	LT158599	2016		Cas1_I-C,Cas2_I_II_III	MMAB1_3265,MMAB1_3266	6185
A0A0X8XYT2_9EURY	trembl_archaea	MEPCLFRHGK	5	MMAB1_3309	LT158599	2016		Cas2_I_II_III	MMAB1_3266	9511
A0A0X8XYT5_9EURY	trembl_archaea	MEPCLFRHGK	2	MMAB1_3280	LT158599	2016		Csb1_I-U,Cas1_I-C,Cas2_I_II_III	MMAB1_3263,MMAB1_3265,MMAB1_3266	2700
A0A0X8XYU4_9EURY	trembl_archaea	LQWSHVFSDMV	3	MMAB1_3295	LT158599	2016		Cas1_I-C,Cas2_I_II_III	MMAB1_3265,MMAB1_3266	6271
A0A0X8XZA4_9EURY	trembl_archaea	LQWSHVFSDMVS	2	MMAB1_3274	LT158599	2016		Csb1_I-U,Cas1_I-C,Cas2_I_II_III	MMAB1_3263,MMAB1_3265,MMAB1_3266	1382
A0A0X8XZC1_9EURY	trembl_archaea	MEPCLFRHGK	3	MMAB1_3304	LT158599	2016		Cas2_I_II_III	MMAB1_3266	8114
A0A110BIJ3_9EURY	trembl_archaea	LQWSHVFSDMV	3	MMAB1_3306	LT158599	2016		Cas2_I_II_III	MMAB1_3266	8709
A0A110BIJ4_9EURY	trembl_archaea	ASMEPCLFRHGK	3	MMAB1_3307	LT158599	2016		Cas2_I_II_III	MMAB1_3266	8782
A0A110BK18_9EURY	trembl_archaea	ASMEPCLFRHGK	2	MMAB1_3292	LT158599	2016		Cas1_I-C,Cas2_I_II_III	MMAB1_3265,MMAB1_3266	5840
A0A110BKC9_9EURY	trembl_archaea	RLQWSHVFSDMVR	2	MMAB1_3290	LT158599	2016		Cas1_I-C,Cas2_I_II_III	MMAB1_3265,MMAB1_3266	5469
A0A120N6U4_9EURY	trembl_archaea	ASMEPCLFRHGK	3	MMAB1_3288	LT158599	2016		Csb1_I-U,Cas1_I-C,Cas2_I_II_III	MMAB1_3263,MMAB1_3265,MMAB1_3266	5159
A0A167SF32_9EURY	trembl_archaea	VSILVFVDVPLR	4	MBBA_0686	LT549891	2016		Cas3_I,Cas1_I-II-III,Cas2_I_II_III,Cas4_I-A_I-B_I-C_I-D_II-B	MBBA_0681,MBBA_0683,MBBA_0684,MBBA_0685	4587
A0A1D2RH22_9ARCH	trembl_archaea	NQNEAGIDCGGPC	2	MSIBF_05690	MCBF01000001	2016		Cas4_I-A_I-B_I-C_I-D_II-B	MSIBF_05635	8345
A0A1D3L2X7_9EURY	trembl_archaea	LKSDYFRIE	2	MCBB_1311	LT607756	2016		Cas2_I_II_III,Cas1_I-B	MCBB_1312,MCBB_1314	6765
A0A1L9C5Y9_9EURY	trembl_archaea	VKIQYPLKQGLKL	2	MPF_0718	JWTK01000002	2017		Cas4_I-A_I-B_I-C_I-D_II-B,Cas2_I_II_III,Cas1_I-II-III,Cas5_I-B,Cas7_I-B,Cas8a1_I-A	MPF_0720,MPF_0721,MPF_0722,MPF_0725,MPF_0726,MPF_0727	542
A0A223ZDG2_9EURY	trembl_archaea	IVVHGDA	2	tca_00090	AP018336	2017	PF01493	CasRa_I-A	tca_00091	138
A0A223ZEU6_9EURY	trembl_archaea	CSKCGSE	2	tca_00495	AP018336	2017	PF13240	CasRa_I-A	tca_00491	1730
A0A2K5ATG0_9ARCH	trembl_archaea	NRTIVGLK	2	NCAV_1773	LT981265	2018		Cas2_I_II_III,Cas1_I-B,Cas4_I-A_I-B_I-C_I-D_II-B,Cas3_I,Cas5_I-B	NCAV_1777,NCAV_1779,NCAV_1780,NCAV_1781,NCAV_1782	3232
A0A2K5ATG2_9ARCH	trembl_archaea	FNPTIVRFKR	2	NCAV_1769	LT981265	2018		Cas2_I_II_III,Cas1_I-B,Cas4_I-A_I-B_I-C_I-D_II-B	NCAV_1777,NCAV_1779,NCAV_1780	5371
A0A2K5ATH0_9ARCH	trembl_archaea	NFNPTIVRFK	2	NCAV_1772	LT981265	2018		Cas2_I_II_III,Cas1_I-B,Cas4_I-A_I-B_I-C_I-D_II-B,Cas3_I	NCAV_1777,NCAV_1779,NCAV_1780,NCAV_1781	3747
A0A2K5ATH3_9ARCH	trembl_archaea	LNRTIVGLK	2	NCAV_1774	LT981265	2018		Cas2_I_II_III,Cas1_I-B,Cas4_I-A_I-B_I-C_I-D_II-B,Cas3_I,Cas5_I-B	NCAV_1777,NCAV_1779,NCAV_1780,NCAV_1781,NCAV_1782	2753
A0A2K5ATH4_9ARCH	trembl_archaea	NRTIVGLK	3	NCAV_1770	LT981265	2018		Cas2_I_II_III,Cas1_I-B,Cas4_I-A_I-B_I-C_I-D_II-B	NCAV_1777,NCAV_1779,NCAV_1780	5378
A0A2K5ATI3_9ARCH	trembl_archaea	FESNYSRIE	2	NCAV_1768	LT981265	2018		Cas2_I_II_III,Cas1_I-B,Cas4_I-A_I-B_I-C_I-D_II-B	NCAV_1777,NCAV_1779,NCAV_1780	5711
A0A2K5ATK3_9ARCH	trembl_archaea	LNRTIVGLK	2	NCAV_1771	LT981265	2018		Cas2_I_II_III,Cas1_I-B,Cas4_I-A_I-B_I-C_I-D_II-B,Cas3_I	NCAV_1777,NCAV_1779,NCAV_1780,NCAV_1781	4206
A0A2U9IWS7_9CREN	trembl_archaea	AKNIATKDDIK	2	DFR87_01760	CP029287	2018	PF07788	Cas2_I_II_III	DFR87_01770	1052
A0A371NE92_9EURY	trembl_archaea	CSKCGSE	2	C7452_0845	QREL01000001	2018	PF13240	CasRa_I-A	C7452_0849	1732
A0A3G9CRW7_METTE	trembl_archaea	MQDPLKQGLKL	2	MESMT1_0823	AP017646	2019		Cas10_III	MESMT1_0814	8196
A0A3G9CSW8_METTE	trembl_archaea	LKSDLRGIETG	2	MESMT1_1368	AP017646	2019		Cas4_I-A_I-B_I-C_I-D_II-B,Cas1_I-B,Cas2_I_II_III,Cas8a1_I-A,Cas7_I-C,Cas3_I	MESMT1_1361,MESMT1_1362,MESMT1_1363,MESMT1_1369,MESMT1_1370,MESMT1_1372	1188
A0A3G9CT20_METTE	trembl_archaea	LKSDLRGIET	3	MESMT1_1365	AP017646	2019		Cas6_I-A,Cas4_I-A_I-B_I-C_I-D_II-B,Cas1_I-B,Cas2_I_II_III,Cas8a1_I-A,Cas7_I-C	MESMT1_1360,MESMT1_1361,MESMT1_1362,MESMT1_1363,MESMT1_1369,MESMT1_1370	2764
A0A3G9CT43_METTE	trembl_archaea	LKSDLRGIETV	2	MESMT1_1366	AP017646	2019		Cas6_I-A,Cas4_I-A_I-B_I-C_I-D_II-B,Cas1_I-B,Cas2_I_II_III,Cas8a1_I-A,Cas7_I-C	MESMT1_1360,MESMT1_1361,MESMT1_1362,MESMT1_1363,MESMT1_1369,MESMT1_1370	3075
A0A3G9CT62_METTE	trembl_archaea	LKSDLRGIET	3	MESMT1_1376	AP017646	2019		Cas8a1_I-A,Cas7_I-C,Cas3_I,Cas7_I-C,Cas3_I	MESMT1_1369,MESMT1_1370,MESMT1_1372,MESMT1_1380,MESMT1_1383	2317
A0A3G9CTF7_METTE	trembl_archaea	LKSDLRGIET	3	MESMT1_1364	AP017646	2019		Cas6_I-A,Cas4_I-A_I-B_I-C_I-D_II-B,Cas1_I-B,Cas2_I_II_III,Cas8a1_I-A,Cas7_I-C	MESMT1_1360,MESMT1_1361,MESMT1_1362,MESMT1_1363,MESMT1_1369,MESMT1_1370	1793
A0A3G9CUV9_METTE	trembl_archaea	CLASLGNYEEAIKA	2	MESMT1_1953	AP017646	2019	PF00515	Cas1_I-II-III	MESMT1_1954	466
A0A3G9CVF6_METTE	trembl_archaea	IRMQDPLKQGLK	2	MESMT1_0821	AP017646	2019		Cmr3_III-B,Cas10_III	MESMT1_0813,MESMT1_0814	6258
A0A3G9CW69_METTE	trembl_archaea	LKSDLRGIET	4	MESMT1_1367	AP017646	2019		Cas6_I-A,Cas4_I-A_I-B_I-C_I-D_II-B,Cas1_I-B,Cas2_I_II_III,Cas8a1_I-A,Cas7_I-C	MESMT1_1360,MESMT1_1361,MESMT1_1362,MESMT1_1363,MESMT1_1369,MESMT1_1370	3550
A0A3G9D0L5_9EURY	trembl_archaea	FPYYLVYFKA	3	METMT2_1103	AP017647	2019		Cas2_I_II_III,Cas1_I-B,Cas4_I-A_I-B_I-C_I-D_II-B	METMT2_1104,METMT2_1105,METMT2_1106	7190
A0A510E5P6_9CREN	trembl_archaea	KQEIENEI	2	IC007_2311	AP018930	2019		Cas4_I-A,Csx1_III-U	IC007_2307,IC007_2317	6246
A1RZP4_THEPD	trembl_archaea	SLDKRID	2	Tpen_1276	CP000505	2007		Csx1_III-U	Tpen_1272	2946
A1RZW0_THEPD	trembl_archaea	AVAKHDE	2	Tpen_1343	CP000505	2007		Csm6_III-A	Tpen_1342	72
A3MSS0_PYRCJ	trembl_archaea	TTPQATP	2	Pcal_0250	CP000561	2007	PF00149	Cas4_I-A	Pcal_0265	8269
A4WK07_PYRAR	trembl_archaea	KRWEENW	2	Pars_1150	CP000660	2007		Cas4_I-A,Cmr6_III-B	Pars_1147,Pars_1161	2582
A5UJI8_METS3	trembl_archaea	VKNKTIIGLK	2	Msm_0161	CP000678	2007		Cas2_I_II_III,Cas1_I-B,Cas3_I,Cas7_I-C	Msm_0163,Msm_0164,Msm_0166,Msm_0168	2241
A5UJI9_METS3	trembl_archaea	VKNKTIIGLK	2	Msm_0162	CP000678	2007		Cas2_I_II_III,Cas1_I-B,Cas3_I,Cas7_I-C,Cas6_I-A	Msm_0163,Msm_0164,Msm_0166,Msm_0168,Msm_0170	1298
B1YDS4_PYRNV	trembl_archaea	TPTPTPT	3	Tneu_1005	CP001014	2008	PF00149	Cas7_I-A,Cas3_I	Tneu_0994,Tneu_0997	5733
B8GIG2_METPE	trembl_archaea	LNATANA	2	Mpal_0120	CP001338	2009		Csc2_I-D	Mpal_0127	7890
C3NA61_SULIY	trembl_archaea	STTTTTS	2	YG5714_0455	CP001403	2009	PF00496	Cas3''_I	YG5714_0451	3099
C3NJC7_SULIN	trembl_archaea	FQFYSRLAE	2	YN1551_2123	CP001404	2009		CasRa_I-A,CasRa_I-A,Cas4_I-A_I-B_I-C_I-D_II-B,Cas2_I_II_III,Cas1_I-II-III,Cas4_I-A	YN1551_2117,YN1551_2118,YN1551_2119,YN1551_2120,YN1551_2121,YN1551_2122	2225
C3NJC8_SULIN	trembl_archaea	LIYYRIES	2	YN1551_2124	CP001404	2009		CasRa_I-A,Cas4_I-A_I-B_I-C_I-D_II-B,Cas2_I_II_III,Cas1_I-II-III,Cas4_I-A	YN1551_2118,YN1551_2119,YN1551_2120,YN1551_2121,YN1551_2122	4162
D3E280_METRM	trembl_archaea	GRGLFNKKT	2	mru_0790	CP001719	2010	PF13240	Cas6_I-A,Cas5_I-B,Cas4_I-A_I-B_I-C_I-D_II-B	mru_0792,mru_0795,mru_0797	977
E3GWE7_METFV	trembl_archaea	PSIPGAP	2	Mfer_1120	CP002278	2011	PF02514	Cas2_I_II_III	Mfer_1132	9238
E8R704_DESM0	trembl_archaea	DEALWSK	2	Desmu_0118	CP002363	2011		Cas4_I-A_I-B_I-C_I-D_II-B	Desmu_0121	1932
F0NNC9_SULIH	trembl_archaea	FKIAKEKG	2	SiH_0524	CP002426	2011	PF13304	Csm6_III-A	SiH_0515	6893
F4B5Q2_ACIHW	trembl_archaea	KKVEAVDNKVD	2	Ahos_0376	CP002535	2011		Csm3_III-A,Csm3_III-A,Cas4_I-A,Cas2_I_II_III,Cas1_I-II-III	Ahos_0367,Ahos_0368,Ahos_0372,Ahos_0377,Ahos_0378	64
F4BVM4_METSG	trembl_archaea	FNSLFIGIGSAI	2	MCON_3393	CP002565	2011		Cas6_III	MCON_3409	5978
F4BVM7_METSG	trembl_archaea	CFNSLFIGIGSAIR	2	MCON_3396	CP002565	2011		Cas6_III	MCON_3409	3981
F4BVM8_METSG	trembl_archaea	FQFPFHRDRLCN	2	MCON_3397	CP002565	2011		Cas6_III	MCON_3409	3466
F4BVN0_METSG	trembl_archaea	FQFPFHRDRLCN	2	MCON_3405	CP002565	2011		Cas6_III	MCON_3409	1524
F4BVN1_METSG	trembl_archaea	FNSLFIGIGSAI	3	MCON_3406	CP002565	2011		Cas6_III	MCON_3409	1191
F4G2Z2_METCR	trembl_archaea	FQLHEGFY	2	Mcup_1085	CP002656	2011		Cas1_I-II-III,Cas2_I_II_III	Mcup_1102,Mcup_1103	6633
F4G2Z6_METCR	trembl_archaea	RILHGVE	2	Mcup_1089	CP002656	2011		Cas1_I-II-III,Cas2_I_II_III,Cas4_I-A	Mcup_1102,Mcup_1103,Mcup_1105	5785
F4G2Z7_METCR	trembl_archaea	RILHGVE	2	Mcup_1090	CP002656	2011		Cas1_I-II-III,Cas2_I_II_III,Cas4_I-A,Cas4_I-A_I-B_I-C_I-D_II-B	Mcup_1102,Mcup_1103,Mcup_1105,Mcup_1106	5222
F4G2Z8_METCR	trembl_archaea	VESFMELK	2	Mcup_1091	CP002656	2011		Cas1_I-II-III,Cas2_I_II_III,Cas4_I-A,Cas4_I-A_I-B_I-C_I-D_II-B	Mcup_1102,Mcup_1103,Mcup_1105,Mcup_1106	5030
F4G300_METCR	trembl_archaea	FNSMKDST	2	Mcup_1093	CP002656	2011		Cas1_I-II-III,Cas2_I_II_III,Cas4_I-A,Cas4_I-A_I-B_I-C_I-D_II-B	Mcup_1102,Mcup_1103,Mcup_1105,Mcup_1106	4645
F4G302_METCR	trembl_archaea	FNSMKDST	3	Mcup_1095	CP002656	2011		Cas1_I-II-III,Cas2_I_II_III,Cas4_I-A,Cas4_I-A_I-B_I-C_I-D_II-B	Mcup_1102,Mcup_1103,Mcup_1105,Mcup_1106	3737
F4G308_METCR	trembl_archaea	FNSMKDST	2	Mcup_1101	CP002656	2011		Cas1_I-II-III,Cas2_I_II_III,Cas4_I-A,Cas4_I-A_I-B_I-C_I-D_II-B	Mcup_1102,Mcup_1103,Mcup_1105,Mcup_1106	1213
F4G323_METCR	trembl_archaea	FNSMKDST	2	Mcup_1116	CP002656	2011		Cas1_I-II-III,Cas2_I_II_III,Cas4_I-A,Cas4_I-A_I-B_I-C_I-D_II-B	Mcup_1102,Mcup_1103,Mcup_1105,Mcup_1106	4885
F4G330_METCR	trembl_archaea	RILHGVES	2	Mcup_1123	CP002656	2011		Cas4_I-A_I-B_I-C_I-D_II-B	Mcup_1106	8236
F4G333_METCR	trembl_archaea	FQLHEGFY	3	Mcup_1126	CP002656	2011		Cas4_I-A_I-B_I-C_I-D_II-B	Mcup_1106	9066
F8AGC9_PYRYC	trembl_archaea	FHTIPFYGN	2	PYCH_14550	CP002779	2011		Csm2_III-A,Csm3_III-A,Csm4_III-A,Csm5_III-A,Csx1_III-U,Cas7_I-C,Cas5_I-B,Cas1_I-B,Cas2_I_II_III,Cas4_I-A_I-B_I-C_I-D_II-B,Cas3_I	PYCH_14450,PYCH_14460,PYCH_14470,PYCH_14480,PYCH_14490,PYCH_14510,PYCH_14520,PYCH_14560,PYCH_14570,PYCH_14580,PYCH_14590	136
F8AJ45_PYRYC	trembl_archaea	CFQFSLSLIGT	2	PYCH_09710	CP002779	2011		Cas4_I-A_I-B_I-C_I-D_II-B,Cas1_I-B,Csa5_I-A,Cas7_I-A,Cas5_I-A,Cas8a2_I-A,Cas3_I,Cas3''_I,CasRa_I-A,Cas2_I_II_III	PYCH_09590,PYCH_09600,PYCH_09610,PYCH_09620,PYCH_09630,PYCH_09640,PYCH_09650,PYCH_09660,PYCH_09670,PYCH_09690	889
G0H096_METMI	trembl_archaea	MLVILQVILLE	3	GYY_05560	CP002913	2011		Cas3_I,Cas5_I-B,Cas7_I-B,Cas8a1_I-A,Cas1_I-II-III,Cas2_I_II_III,Cas4_I-A_I-B_I-C_I-D_II-B	GYY_05525,GYY_05530,GYY_05535,GYY_05540,GYY_05545,GYY_05550,GYY_05555	412
G0H097_METMI	trembl_archaea	MLVILQVILLD	2	GYY_05565	CP002913	2011		Cas3_I,Cas5_I-B,Cas7_I-B,Cas8a1_I-A,Cas1_I-II-III,Cas2_I_II_III,Cas4_I-A_I-B_I-C_I-D_II-B	GYY_05525,GYY_05530,GYY_05535,GYY_05540,GYY_05545,GYY_05550,GYY_05555	1233
G0H098_METMI	trembl_archaea	MLVILQVILL	3	GYY_05570	CP002913	2011		Cas3_I,Cas5_I-B,Cas7_I-B,Cas8a1_I-A,Cas1_I-II-III,Cas2_I_II_III,Cas4_I-A_I-B_I-C_I-D_II-B	GYY_05525,GYY_05530,GYY_05535,GYY_05540,GYY_05545,GYY_05550,GYY_05555	2140
G0H099_METMI	trembl_archaea	MLVILQVILL	2	GYY_05575	CP002913	2011		Cas5_I-B,Cas7_I-B,Cas8a1_I-A,Cas1_I-II-III,Cas2_I_II_III,Cas4_I-A_I-B_I-C_I-D_II-B	GYY_05530,GYY_05535,GYY_05540,GYY_05545,GYY_05550,GYY_05555	3051
G0H0A0_METMI	trembl_archaea	MLVILQVILLV	2	GYY_05580	CP002913	2011		Cas5_I-B,Cas7_I-B,Cas8a1_I-A,Cas1_I-II-III,Cas2_I_II_III,Cas4_I-A_I-B_I-C_I-D_II-B	GYY_05530,GYY_05535,GYY_05540,GYY_05545,GYY_05550,GYY_05555	4075
G0HK92_THES4	trembl_archaea	TFHTTLFYGN	2	GQS_00600	CP002920	2011		Cas4_I-A_I-B_I-C_I-D_II-B,Cas2_I_II_III,Cas1_I-B,Cas5_I-B,Cas7_I-C	GQS_00565,GQS_00570,GQS_00575,GQS_00580,GQS_00585	3181
G2M2I6_9EURY	trembl_archaea	LSILLESYCN	3	TAM4_2360	CP002952	2011		Cas2_I_II_III,Cas4_I-A_I-B_I-C_I-D_II-B,Cas1_I-B,Cas4_I-A_I-B_I-C_I-D_II-B,Cas3_I,Cas5_I-B,Cas7_I-C	TAM4_2056,TAM4_2058,TAM4_1903,TAM4_2046,TAM4_2175,TAM4_1939,TAM4_1969	982
G7VBF3_9CREN	trembl_archaea	YLKKRIES	2	P186_0942	CP003098	2012		Cas4_I-A_I-B_I-C_I-D_II-B,Cas2_I_II_III,Cas1_I-II-III,Cas4_I-A,Cas7_I-A	P186_0954,P186_0955,P186_0956,P186_0957,P186_0960	4032
G7VBF8_9CREN	trembl_archaea	FNPLFEI	2	P186_0947	CP003098	2012		Cas4_I-A_I-B_I-C_I-D_II-B,Cas2_I_II_III,Cas1_I-II-III,Cas4_I-A,Cas7_I-A,Cas3_I	P186_0954,P186_0955,P186_0956,P186_0957,P186_0960,P186_0963	2007
G7VBG0_9CREN	trembl_archaea	ISKRGLK	2	P186_0949	CP003098	2012		Cas4_I-A_I-B_I-C_I-D_II-B,Cas2_I_II_III,Cas1_I-II-III,Cas4_I-A,Cas7_I-A,Cas3_I	P186_0954,P186_0955,P186_0956,P186_0957,P186_0960,P186_0963	1373
G7VBK5_9CREN	trembl_archaea	WYETWRKFQEENEKRW	2	P186_0996	CP003098	2012		Cas6-I-III,Csm6_III-A	P186_1005,P186_1007	4137
G7VBV5_9CREN	trembl_archaea	RRTYKRIET	2	P186_1018	CP003098	2012		Cas2_I_II_III,Cas1_I-II-III,Cas4_I-A,Cas4_I-A_I-B_I-C_I-D_II-B	P186_1013,P186_1014,P186_1015,P186_1016	903
H8I8Q4_METCZ	trembl_archaea	ILEAEGA	2	Mtc_1205	CP003243	2012	PF01145	Cas6_III	Mtc_1194	8154
H9ZZA2_FERFK	trembl_archaea	NLLDRIES	2	FFONT_0065	CP003423	2012		CasRa_I-A,Cas3_I,Cas5_I-A,Cas7_I-A,Cas4_I-A,Cas1_I-II-III,Cas2_I_II_III,Cas4_I-A_I-B_I-C_I-D_II-B,Csm6_III-A,Cmr6_III-B	FFONT_0058,FFONT_0060,FFONT_0062,FFONT_0063,FFONT_0066,FFONT_0067,FFONT_0068,FFONT_0069,FFONT_0074,FFONT_0075	472
H9ZZB0_FERFK	trembl_archaea	MNLLDRIE	2	FFONT_0073	CP003423	2012		Cas5_I-A,Cas7_I-A,Cas4_I-A,Cas1_I-II-III,Cas2_I_II_III,Cas4_I-A_I-B_I-C_I-D_II-B,Csm6_III-A,Cmr6_III-B,Cmr5_III-B	FFONT_0062,FFONT_0063,FFONT_0066,FFONT_0067,FFONT_0068,FFONT_0069,FFONT_0074,FFONT_0075,FFONT_0077	392
I7BIQ8_NATSJ	trembl_archaea	LQTDPCGVE	2	NJ7G_0934	CP003412	2012		Cas7_I-B,Cas5_I-B,Cas4_I-A_I-B_I-C_I-D_II-B,Cas1_I-B,Cas2_I_II_III	NJ7G_0925,NJ7G_0926,NJ7G_0928,NJ7G_0929,NJ7G_0930	2356
I7BTK4_NATSJ	trembl_archaea	LQTDPCGVEA	2	NJ7G_0932	CP003412	2012		Cas7_I-B,Cas5_I-B,Cas4_I-A_I-B_I-C_I-D_II-B,Cas1_I-B,Cas2_I_II_III	NJ7G_0925,NJ7G_0926,NJ7G_0928,NJ7G_0929,NJ7G_0930	1384
I7CFD2_NATSJ	trembl_archaea	GYRRTLVGSK	2	NJ7G_0931	CP003412	2012		Cas7_I-B,Cas5_I-B,Cas4_I-A_I-B_I-C_I-D_II-B,Cas1_I-B,Cas2_I_II_III	NJ7G_0925,NJ7G_0926,NJ7G_0928,NJ7G_0929,NJ7G_0930	1044
I7CU29_NATSJ	trembl_archaea	LQTDPCGVEA	3	NJ7G_0933	CP003412	2012		Cas7_I-B,Cas5_I-B,Cas4_I-A_I-B_I-C_I-D_II-B,Cas1_I-B,Cas2_I_II_III	NJ7G_0925,NJ7G_0926,NJ7G_0928,NJ7G_0929,NJ7G_0930	1956
K0B680_9ARCH	trembl_archaea	SGTFTNS	2	NKOR_03835	CP003842	2012		Cas1_I-II-III	NKOR_03865	5640
K0ILT5_NITGG	trembl_archaea	FQSPLFGDSRFNL	2	Ngar_c03760	CP002408	2012		Cas4_I-A,Cas1_I-II-III,Cas2_I_II_III,Cas3_I	Ngar_c03770,Ngar_c03780,Ngar_c03790,Ngar_c03840	1393
L0JVE7_9EURY	trembl_archaea	DDKADEK	2	Natoc_0902	CP003929	2013		Cas4_I-A_I-B_I-C_I-D_II-B	Natoc_0906	4612
M9U8B3_SULIS	trembl_archaea	FKIAKEKG	2	SiL_0879	CP003928	2013	PF13175	Csm6_III-A	SiL_0886	4181
O57911_PYRHO	trembl_archaea	FHTTKFYGN	2	PH0172	BA000001	1998		Csm2_III-A,Csm3_III-A,Csm4_III-A,Csm5_III-A,Csx1_III-U,Cas7_I-C,Cas5_I-B,Cas1_I-B,Cas4_I-A_I-B_I-C_I-D_II-B,Cas3_I	PH0164,PH0165,PH0166,PH0167,PH0168,PH0170,PH0171,PH0173,PH0175,PH0176	879
Q0W564_METAR	trembl_archaea	EFYQEIG	2	RCIX1157	AM114193	2006	PF00477	Cas2_I-E,Cas1_I-E	RCIX1154,RCIX1153	8740
Q2FQQ3_METHJ	trembl_archaea	HNGKENPIGIET	3	Mhun_1853	CP000254	2006		Cas2_I_II_III,Cas1_I-C,Cas4_I-A_I-B_I-C_I-D_II-B	Mhun_1857,Mhun_1858,Mhun_1859	7441
Q2FQQ5_METHJ	trembl_archaea	CHNGKENPIGIET	2	Mhun_1856	CP000254	2006		Cas2_I_II_III,Cas1_I-C,Cas4_I-A_I-B_I-C_I-D_II-B,Cas3_I-D,Csc2_I-D,Cas10d_I-D	Mhun_1857,Mhun_1858,Mhun_1859,Mhun_1861,Mhun_1863,Mhun_1864	148
Q2NFR0_METST	trembl_archaea	FQFHYDLIL	3	Msp_0955	CP000102	2006		Cas6_I-A,Cas4_I-A_I-B_I-C_I-D_II-B,Cas1_I-B,Cas2_I_II_III	Msp_0944,Msp_0945,Msp_0946,Msp_0947	3302
Q2NFR1_METST	trembl_archaea	FQFHYDLILF	2	Msp_0954	CP000102	2006		Cas6_I-A,Cas4_I-A_I-B_I-C_I-D_II-B,Cas1_I-B,Cas2_I_II_III	Msp_0944,Msp_0945,Msp_0946,Msp_0947	3154
Q2NFR2_METST	trembl_archaea	IFQFHYDLILLK	2	Msp_0953	CP000102	2006		Cas6_I-A,Cas4_I-A_I-B_I-C_I-D_II-B,Cas1_I-B,Cas2_I_II_III	Msp_0944,Msp_0945,Msp_0946,Msp_0947	2179
Q2NFR4_METST	trembl_archaea	FQFHYDLIL	2	Msp_0951	CP000102	2006		Cas6_I-A,Cas4_I-A_I-B_I-C_I-D_II-B,Cas1_I-B,Cas2_I_II_III	Msp_0944,Msp_0945,Msp_0946,Msp_0947	1109
Q2NFR5_METST	trembl_archaea	FNFIMILFY	2	Msp_0950	CP000102	2006		Cas6_I-A,Cas4_I-A_I-B_I-C_I-D_II-B,Cas1_I-B,Cas2_I_II_III	Msp_0944,Msp_0945,Msp_0946,Msp_0947	625
Q2NFR7_METST	trembl_archaea	FQFHYDLIL	2	Msp_0948	CP000102	2006		Cas6_I-A,Cas4_I-A_I-B_I-C_I-D_II-B,Cas1_I-B,Cas2_I_II_III	Msp_0944,Msp_0945,Msp_0946,Msp_0947	136
Q467D8_METBF	trembl_archaea	ASILPQPFGYGN	5	Mbar_A3117	CP000099	2005		Cas2_I_II_III,Cas1_I-C,Csb1_I-U	Mbar_A3118,Mbar_A3119,Mbar_A3121	104
Q467D9_METBF	trembl_archaea	LQFCHNLSVMETR	2	Mbar_A3116	CP000099	2005		Cas2_I_II_III,Cas1_I-C,Csb1_I-U	Mbar_A3118,Mbar_A3119,Mbar_A3121	864
Q46CT6_METBF	trembl_archaea	ESTSQGS	2	Mbar_A1345	CP000099	2005	PF00496	Cmr1_III-B	Mbar_A1353	7703
Q46FQ3_METBF	trembl_archaea	QLKSGLRGIET	2	Mbar_A0305	CP000099	2005		Cas6_I-A,Cas4_I-A_I-B_I-C_I-D_II-B,Cas1_I-B,Cas2_I_II_III,Cas8a1_I-A,Cas7_I-C,Cas3_I	Mbar_A0301,Mbar_A0302,Mbar_A0303,Mbar_A0304,Mbar_A0306,Mbar_A0307,Mbar_A0309	1147
Q5JHU4_THEKO	trembl_archaea	TDPLNPD	2	TK2264	AP006878	2005	PF04473	Cas6_I-A	TK2253	7939
Q6L365_PICTO	trembl_archaea	FQSYLGYYLT	4	PTO0001	AE017261	2004		Cas2_I_II_III,Cas1_I-B,Cas6-I-III	PTO0002,PTO0003,PTO0009	179
Q8PRS8_METMA	trembl_archaea	FNPCFSGSCSRI	2	MM_3365	AE008384	2002		Cas10_III,Cmr1_III-B	MM_3356,MM_3358	4516
Q8PRS9_METMA	trembl_archaea	CFNPCFSGSCSR	2	MM_3364	AE008384	2002		Cas10_III,Cmr1_III-B	MM_3356,MM_3358	4141
Q8PRT0_METMA	trembl_archaea	VSILVLVDLAHEC	2	MM_3363	AE008384	2002		Cas10_III,Cmr1_III-B	MM_3356,MM_3358	3444
Q8PRT1_METMA	trembl_archaea	VSILVLVDLAHE	2	MM_3362	AE008384	2002		Cas10_III,Cmr1_III-B	MM_3356,MM_3358	2965
Q8PRT2_METMA	trembl_archaea	VSILVLVDLAHE	3	MM_3361	AE008384	2002		Cas10_III,Cmr1_III-B	MM_3356,MM_3358	2018
Q8PS33_METMA	trembl_archaea	FKAIEDA	3	MM_3254	AE008384	2002		Cas1_I-II-III	MM_3249	4847
Q8PZD9_METMA	trembl_archaea	SFNPCFNGSCSRI	2	MM_0555	AE008384	2002		Cas4_I-A_I-B_I-C_I-D_II-B,Cas2_I_II_III,Cas1_I-II-III,Cas5_I-B,Cas7_I-B,Cas8a1_I-A	MM_0557,MM_0558,MM_0559,MM_0562,MM_0563,MM_0564	1599
Q8PZE1_METMA	trembl_archaea	VSILVLMDLARE	2	MM_0553	AE008384	2002		Cas4_I-A_I-B_I-C_I-D_II-B,Cas2_I_II_III,Cas1_I-II-III,Cas5_I-B,Cas7_I-B	MM_0557,MM_0558,MM_0559,MM_0562,MM_0563	2452
Q8ZZW0_PYRAE	trembl_archaea	TATPTPT	2	PAE0055	AE009441	2002	PF00149	Cas3''_I	PAE0067	7807
Q97Y46_SACS2	trembl_archaea	YTDKKFEETNKKVEDLR	2	SSO1501	AE006641	2001		Cmr6_III-B,Cmr1_III-B	SSO1510,SSO1512	7597
Q9YCN7_AERPE	trembl_archaea	RLEQRFQ	2	APE_1221	BA000002	1999	PF07788	Cas8a2_I-A,Cas3''_I,Cas3_I,Cas5_I-A,Cas7_I-A	APE_1230,APE_1231,APE_1232,APE_1234.1,APE_1235	3301
T2GJL3_9EURY	trembl_archaea	TGVWLVGSLV	2	MTCT_0976	AP011952	2013	PF01345	Cas2_I_II_III,Cas1_I-B	MTCT_0978,MTCT_0979	6170
U1PCE5_9EURY	trembl_archaea	ANLSDADLR	2	J07HQW1_01286	KE356560	2013	PF13599	Cas7_I-B,Cas5_I-B	J07HQW1_01281,J07HQW1_01282	2952
U3T8F7_9CREN	trembl_archaea	SQFYREDS	2	ACAM_0343	AP012489	2013		Cas4_I-A_I-B_I-C_I-D_II-B,Cas2_I_II_III,Cas1_I-II-III,Cas4_I-A,CasRa_I-A,Cas7_I-A,Cas5_I-A	ACAM_0344,ACAM_0345,ACAM_0346,ACAM_0347,ACAM_0350,ACAM_0352,ACAM_0353	262
U3TE57_9CREN	trembl_archaea	RFQKLEERF	2	ACAM_0774	AP012489	2013	PF07788	Cas8a2_I-A,Cas3''_I,Cas3_I,Cas7_I-A	ACAM_0778,ACAM_0779,ACAM_0780,ACAM_0782	3289
U6EA24_9EURY	trembl_archaea	LKSDYFRIE	2	MBMB1_0360	HG425166	2014		Cas2_I_II_III,Cas1_I-B,Cas3_I,Cas5_I-B	MBMB1_0362,MBMB1_0363,MBMB1_0365,MBMB1_0367	3692
W6PPR8_METBM	trembl_archaea	ASMEPCLFRHGK	2	BN140_3069	HE964772	2014		Csb1_I-U,Cas1_I-C	BN140_2463,BN140_2465	4246
W6PQK5_METBM	trembl_archaea	LQWSHVFSDMVR	2	BN140_3066	HE964772	2014		Csb1_I-U,Cas1_I-C	BN140_2463,BN140_2465	2687
W6PR05_METBM	trembl_archaea	ASMEPCLFRHGK	3	BN140_3067	HE964772	2014		Csb1_I-U,Cas1_I-C	BN140_2463,BN140_2465	3293
W6PR12_METBM	trembl_archaea	ASMEPCLFRHGK	2	BN140_3072	HE964772	2014		Cas1_I-C	BN140_2465	7526
W6PW55_METBM	trembl_archaea	LQWSHVFSDMVR	2	BN140_3070	HE964772	2014		Csb1_I-U,Cas1_I-C	BN140_2463,BN140_2465	4728
W8NZH0_9EURY	trembl_archaea	LSILLESYCN	2	BD01_0212	CP007264	2014		Cas6_I-A,Cas8a1_I-A,Cas7_I-C,Cas3_I,Cas4_I-A_I-B_I-C_I-D_II-B,Cas1_I-B,Cas2_I_II_III	BD01_0204,BD01_0205,BD01_0206,BD01_0208,BD01_0209,BD01_0210,BD01_0211	1533
A0A066UEE1_9GAMM	trembl_bacteria	FQHTHPYGVRF	2	A176_007257	CP012109	2015		Cas10_III,Cmr3_III-B,Cmr5_III-B,Cmr6_III-B	A176_007250,A176_007251,A176_007253,A176_007254	2269
A0A069ZN17_9PORP	trembl_bacteria	FQFTHPGRGAT	2	A176_007258	CP012109	2015		Cas10_III,Cmr3_III-B,Cmr5_III-B,Cmr6_III-B	A176_007250,A176_007251,A176_007253,A176_007254	3056
A0A073CLQ4_PLAAG	trembl_bacteria	SLSIKIILLAGLKR	2	A176_007530	CP012109	2015		Cas5_I-C,Cas7_I-C,Cas4_I-A_I-B_I-C_I-D_II-B,Cas1_I-C	A176_007524,A176_007526,A176_007527,A176_007528	2157
A0A073IAL0_9PORP	trembl_bacteria	FQSTHPHGVR	3	A19Y_4430	CM002803	2014		Cas2_I_II_III,Cas1_I-C,Cas4_I-A_I-B_I-C_I-D_II-B,Csc2_I-D,Cas10d_I-D	A19Y_4433,A19Y_4434,A19Y_4435,A19Y_4442,A19Y_4443	613
A0A075UWV8_9PSEU	trembl_bacteria	QQGGYPQSGPQPQQGYPG	2	A2Z87_02785	MGWO01000007	2017		Cas1_II	A2Z87_02835	8952
A0A078KRR9_9FIRM	trembl_bacteria	FQSTLPCGERPE	2	A4E19_06940	LVWS01000033	2017	PF00691	Csx1_III-U	A4E19_06915	4089
A0A081C437_9BACT	trembl_bacteria	FKPFQGLFRVST	3	A4R35_20365	MCIF01000002	2018		Cas4_I-A_I-B_I-C_I-D_II-B	A4R35_20380	2838
A0A081C439_9BACT	trembl_bacteria	VSNPSRDYSAFLL	2	A610_3310	CP009050	2017	PF01551	Cas2_I-E	A610_3322	9133
A0A081C440_9BACT	trembl_bacteria	FQTLPGIIPRFY	2	A6A40_19915	CP028903	2018	PF18676	Cas7_I-C,Cas4_I-A_I-B_I-C_I-D_II-B,Cas1_I-C,Cas2_I_II_III	A6A40_19885,A6A40_19890,A6A40_19895,A6A40_19900	5257
A0A081C441_9BACT	trembl_bacteria	RFKPFQGLFRVST	2	A6J71_16030	POWA01000006	2018	PF01580	Csy3_I-F,Csy2_I-F	A6J71_16075,A6J71_16080	7657
A0A086ZPN5_9BIFI	trembl_bacteria	GSSPHARGTP	2	A7982_10785	CP016211	2017	PF14257	Cas4_I-A_I-B_I-C_I-D_II-B	A7982_10787	585
A0A090ABC5_9GAMM	trembl_bacteria	VSILVVLDIAQE	2	AA650_20135	CP011456	2015		Cas1_I-C,Cas2_I_II_III	AA650_20120,AA650_20125	658
A0A090ADJ3_9GAMM	trembl_bacteria	FNPCCTGYSSRA	2	AB406_0696	CP011859	2017	PF06078	Cas2_I_II_III,Cas1_II	AB406_0688,AB406_0689	8347
A0A090AJ29_9GAMM	trembl_bacteria	SFNPCCTGYSSRA	2	AB852_01675	LFBV01000001	2017	PF10138	Cas1_I-E,Cas2_I-E	AB852_01645,AB852_01650	7441
A0A090BUC4_9GAMM	trembl_bacteria	FNPCCTGYSSRA	2	AB852_23760	LFBV01000006	2017	PF02163	Cas4_I-A_I-B_I-C_I-D_II-B	AB852_23765	109
A0A095WNG9_9ACTO	trembl_bacteria	DDDDFID	2	ABB55_22635	LJYW01000001	2016		Cas2_I_II_III,Cas1_I-C,Cas3_I,Csb2_I-U	ABB55_22640,ABB55_22645,ABB55_22665,ABB55_22670	0
A0A0A6ZY57_SHIDY	trembl_bacteria	QQPQIQPVQ	2	Acid_0899	CP000473	2006	PF05569	Csm2_III-A,Csm3_III-A	Acid_0892,Acid_0893	3885
A0A0A8EFW6_9ACTN	trembl_bacteria	LVPLPGAM	2	AELL_2247	CP032097	2018		Cmr6_III-B,Cas1_I-II-III,Cas2_I_II_III	AELL_2244,AELL_2245,AELL_2246	1575
A0A0A8EH13_9ACTN	trembl_bacteria	LVPLPGAM	2	AFE_1036	CP001219	2009		Csf4_U,Csf1_U,Csf2_U,Csf3_U	AFE_1037,AFE_1038,AFE_1039,AFE_1040	68
A0A0A8F908_9GAMM	trembl_bacteria	QQTQQVA	2	AJAP_20100	CP008953	2014		Cas4_I-A_I-B_I-C_I-D_II-B	AJAP_20120	3123
A0A0B5DEN2_9CORY	trembl_bacteria	PGAAVPPAPGT	2	AKL17_0107	CP012661	2016		Cas2_I_II_III,Cas1_I-C,Cas7_I-C,Cas5_I-C	AKL17_0111,AKL17_0112,AKL17_0113,AKL17_0115	3708
A0A0B5F0Y3_STRA4	trembl_bacteria	TPPATPP	2	AKL17_0109	CP012661	2016		Cas2_I_II_III,Cas1_I-C,Cas7_I-C,Cas5_I-C	AKL17_0111,AKL17_0112,AKL17_0113,AKL17_0115	1130
A0A0C5C4B0_BACCO	trembl_bacteria	MGAWIEI	3	AKL17_0110	CP012661	2016		Cas2_I_II_III,Cas1_I-C,Cas7_I-C,Cas5_I-C	AKL17_0111,AKL17_0112,AKL17_0113,AKL17_0115	396
A0A0C5VQY4_9GAMM	trembl_bacteria	FLSCLCGSER	3	AKL17_3915	CP012661	2016		Cas1_II,Cas2_I_II_III	AKL17_3913,AKL17_3914	1511
A0A0C5VSD9_9GAMM	trembl_bacteria	ERRKREE	2	ALISP_5749	BBSJ01000053	2015		Cas1_II,Cas2_I_II_III	ALISP_5747,ALISP_5748	882
A0A0C5VUQ2_9GAMM	trembl_bacteria	SFLSCLCGSE	2	ALISP_5750	BBSJ01000053	2015		Cas1_II,Cas2_I_II_III	ALISP_5747,ALISP_5748	1212
A0A0C6ER28_9CHLR	trembl_bacteria	VFPTRVGVNRN	2	ALISP_5751	BBSJ01000053	2015		Cas1_II,Cas2_I_II_III	ALISP_5747,ALISP_5748	1708
A0A0C6EWT4_9CHLR	trembl_bacteria	GSPPHAWGI	2	Amuc_2007	CP001071	2008		Cas2_I_II_III,Cas1_II	Amuc_2008,Amuc_2009	97
A0A0C6FLX7_9RHIZ	trembl_bacteria	TVAAAAE	2	ANT_06260	AP012029	2011	PF03816	Cas4_I-A_I-B_I-C_I-D_II-B	ANT_06250	17
A0A0C6FNA6_MYCAR	trembl_bacteria	YFCAVQFLIRVKL	2	AORI_3812	CP003410	2013		Cas4_I-A_I-B_I-C_I-D_II-B	AORI_3808	2633
A0A0C6G6F0_MYCAR	trembl_bacteria	FCAVQFLIRVK	4	AOT82_979	CP012969	2017		Cas5_I-C,Cas7_I-C,Cas4_I-A_I-B_I-C_I-D_II-B,Cas1_I-C,Cas2_I_II_III	AOT82_970,AOT82_972,AOT82_973,AOT82_975,AOT82_976	2991
A0A0C9PK80_9BACT	trembl_bacteria	ACGQAFVWYN	5	APECO1_1212	CP000468	2015		Cas1_I-F,Cas3_Cas2_I-F,Csy1_I-F,Csy3_I-F	APECO1_1211,APECO1_1210,APECO1_1209,APECO1_1207	317
A0A0C9PWI2_9BACT	trembl_bacteria	MFQFLIGSMKV	2	Asd1617_03947	CP006736	2015	PF01551	Cas2_I-E	Asd1617_03961	9304
A0A0C9PZ61_9BACT	trembl_bacteria	MFQFLIGSMK	2	asr1469	BA000019	2002		Cas1_I-II-III,Csm3_III-A,Csm3_III-A,Csx10	alr1468,all1474,all1475,all1477	884
A0A0D8BPZ4_GEOKU	trembl_bacteria	LFQSSPSLLAGCN	2	asr1572	BA000019	2002		Csc2_I-D,Cas3_I-D,Cas4_I-A_I-B_I-C_I-D_II-B,Cas1_I-C	alr1562,alr1564,alr1567,alr1568	1696
A0A0D8BQE7_GEOKU	trembl_bacteria	QLNERTS	2	Athe_2698	CP001393	2009		Csm4_III-A,Csm3_III-A,Csm2_III-A,Cas10_III	Athe_2701,Athe_2702,Athe_2703,Athe_2704	1910
A0A0E0XVK6_ECO1C	trembl_bacteria	QQPQIQPVQ	2	ATK36_0699	PDJK01000001	2017	PF07691	Cas3_I	ATK36_0711	6471
A0A0E1T0C3_ECOLX	trembl_bacteria	QQPQIQPVQ	2	Ava_4178	CP000117	2005		Cas10d_I-D,Csc2_I-D,Cas4_I-A_I-B_I-C_I-D_II-B,Cas1_I-C,Cas2_I_II_III	Ava_4170,Ava_4171,Ava_4175,Ava_4176,Ava_4177	20
A0A0E3V485_PASMD	trembl_bacteria	VNHRIDGLET	2	AXE86_04955	CP014239	2016	PF05239	Csm3_III-A,Csm2_III-A,Cas10_III	AXE86_04910,AXE86_04915,AXE86_04920	4433
A0A0E3WGN2_9BACL	trembl_bacteria	VAPYTGAWIEI	2	AXF23_03675	PYXE01000001	2018		Cas2_I_II_III,Cas1_II	AXF23_03695,AXF23_03700	3826
A0A0E9LL27_9BURK	trembl_bacteria	ILDHWDMRTGRN	4	AZOLI_p20078	FQ311870	2012		Cas2_I_II_III,Cas1_I-II-III	AZOLI_p20076,AZOLI_p20077	126
A0A0E9LLD0_9BURK	trembl_bacteria	SRSLGYAHWPE	2	B1H20_23460	CP020570	2017	PF01478	Cse1_I-E,Cas7_I-E,Cas5_I-E,Cas6_I-E	B1H20_23420,B1H20_23430,B1H20_23435,B1H20_23440	3463
A0A0E9LM43_9BURK	trembl_bacteria	ILDHWDMRTGRN	4	B1L04_16765	MVGR01000004	2017		Cas3_I-D	B1L04_16795	7170
A0A0F5IWK6_9BACT	trembl_bacteria	FNCTLVVFK	2	B1L04_25455	MVGR01000005	2017	PF13458	Cas4_I-A_I-B_I-C_I-D_II-B	B1L04_25420	7282
A0A0F6C857_ECOLX	trembl_bacteria	QQPQIQPVQ	2	B382_01710	AMVM01000001	2013		Cas2_I_II_III,Cas1_I-C,Cas4_I-A_I-B_I-C_I-D_II-B,Cas7_I-C,Cas5_I-C	B382_01715,B382_01720,B382_01725,B382_01730,B382_01740	712
A0A0F6CM33_MYCGL	trembl_bacteria	MLLLTQVLYSAKT	2	B4O83_01650	MZZK01000001	2019	PF18676	Cas1_I-F,Cas3_Cas2_I-F,Csy1_I-F,Csy2_I-F	B4O83_01665,B4O83_01670,B4O83_01675,B4O83_01680	2680
A0A0G3WIJ1_9BACT	trembl_bacteria	CVLTGLKKWICYN	2	B4U84_23720	NAPS01000002	2019		Cas2_I_II_III,Cas1_I-II-III	B4U84_23725,B4U84_23735	808
A0A0G3WJI7_9BACT	trembl_bacteria	LTGLKKWICYN	3	B5M07_10250	CP020694	2018	PF13403	Csx16_III-U	B5M07_10210	7752
A0A0G3WJJ7_9BACT	trembl_bacteria	FNSRSREGSD	2	B5T_03534	CP003466	2012		Csy3_I-F,Csy2_I-F,Csy1_I-F	B5T_03541,B5T_03542,B5T_03543	4146
A0A0G3WKR3_9BACT	trembl_bacteria	VLTGLKKWICYN	5	B5T_03537	CP003466	2012		Csy3_I-F,Csy2_I-F,Csy1_I-F,Cas3_Cas2_I-F,Cas1_I-F	B5T_03541,B5T_03542,B5T_03543,B5T_03544,B5T_03545	2171
A0A0G3WKR7_9BACT	trembl_bacteria	SNDAQFL	2	B5T_03538	CP003466	2012		Csy3_I-F,Csy2_I-F,Csy1_I-F,Cas3_Cas2_I-F,Cas1_I-F	B5T_03541,B5T_03542,B5T_03543,B5T_03544,B5T_03545	1595
A0A0G3WKT8_9BACT	trembl_bacteria	ISIHAPVKGAT	3	B739_1078	CP003787	2012	PF06078	Cas1_II,Cas2_I_II_III	B739_1086,B739_1087	8593
A0A0G3WLW9_9BACT	trembl_bacteria	VLTGLKKWICYN	2	B7C51_07680	CP020557	2017		Cas2_I_II_III,Cas1_I-B,Cas4_I-A_I-B_I-C_I-D_II-B	B7C51_07685,B7C51_07690,B7C51_07695	1401
A0A0H2YXA9_ECOK1	trembl_bacteria	FLSCLYGSE	3	B842_11870	CP005286	2015	PF13237	Cse2_I-E,Cse1_I-E,Cas3_I	B842_11835,B842_11840,B842_11845	4512
A0A0H2ZBJ0_PSEAB	trembl_bacteria	NFLAAYTAVN	2	B9G55_02440	NIOB01000001	2017		Cas3_I,Cas5_I-C,Cas7_I-C,Cas4_I-A_I-B_I-C_I-D_II-B,Cas1_I-C,Cas2_I_II_III	B9G55_02405,B9G55_02410,B9G55_02420,B9G55_02425,B9G55_02430,B9G55_02435	1802
A0A0H3B2W6_YERPY	trembl_bacteria	ISFLSCLCGSE	2	B9G99_08895	CP021323	2018		Csy3_I-F,Csy2_I-F,Csy1_I-F,Cas3_Cas2_I-F,Cas1_I-F	B9G99_08860,B9G99_08865,B9G99_08870,B9G99_08875,B9G99_08880	949
A0A0H3BZZ5_STRPZ	trembl_bacteria	QGPAGKDGE	2	B9S25_005615	CP031922	2019		Cas2_I-E	B9S25_005555	9560
A0A0H3I9M5_PECPM	trembl_bacteria	VHCRTGSLE	3	B9X35_006070	CP031910	2019		Cas2_I-E	B9X35_006010	9316
A0A0H3IA56_PECPM	trembl_bacteria	VHCRIGSLET	2	BACPEC_01863	ABVQ01000036	2009		Cas8a1_I-A,Cas7_I-C,Cas5_I-B	BACPEC_01856,BACPEC_01857,BACPEC_01858	2085
A0A0H4X3U0_9DELT	trembl_bacteria	VALAVMPEGVEH	2	BACPEC_01864	ABVQ01000036	2009		Cas8a1_I-A,Cas7_I-C,Cas5_I-B	BACPEC_01856,BACPEC_01857,BACPEC_01858	2398
A0A0H4X9E3_9DELT	trembl_bacteria	RVSTHAPRVHEER	2	BBIF_0204	CP002220	2011		Csn2,Cas1_II	BBIF_0205,BBIF_0206	50
A0A0H4X9S5_9DELT	trembl_bacteria	VLNAFRHHGERD	3	BBOU_0614	JGYQ01000007	2014		Cas3_I	BBOU_0610	4783
A0A0K1S2T9_9CHRO	trembl_bacteria	ILSPGLK	2	BC781_101215	QGDO01000001	2018		Csc2_I-D	BC781_101212	3102
A0A0K2M3F2_9NOST	trembl_bacteria	VSIQLTSP	2	BC781_101216	QGDO01000001	2018		Csc2_I-D	BC781_101212	4636
A0A0L6JNS0_9FIRM	trembl_bacteria	HKSRLMQACGLK	2	Bccel_2693	LGTC01000001	2015		Cas2_I_II_III,Cas1_I-C,Cas7_I-C	Bccel_2696,Bccel_2697,Bccel_2699	5105
A0A0L6JPW1_9FIRM	trembl_bacteria	VTPHAGVWIET	3	Bccel_2694	LGTC01000001	2015		Cas2_I_II_III,Cas1_I-C,Cas7_I-C,Cas5_I-C	Bccel_2696,Bccel_2697,Bccel_2699,Bccel_2701	4574
A0A0P4UHZ5_9CYAN	trembl_bacteria	INTLNPGNGTET	2	BCF44_106498	QUNO01000006	2019		Cas2_I_II_III,Cas1_I-C	BCF44_106499,BCF44_106500	246
A0A0P4UMK1_9CYAN	trembl_bacteria	VSVPLPGLSVLI	2	BDP_1639	CP001750	2010		Cas1_I-C,Cas5_I-C	BDP_1640,BDP_1642	3326
A0A0P4UQ63_9CYAN	trembl_bacteria	PGLKVLIV	2	BegalDRAFT_3065	JH600070	2012	PF03787	Csm3_III-A,Cas1_I-C	BegalDRAFT_3065,BegalDRAFT_3070	8672
A0A0P4US15_9CYAN	trembl_bacteria	RVSVPLPGLSVLI	2	BF9343_2491	CR626927	2005		Cas2_I_II_III	BF9343_2492	201
A0A0P4US64_9CYAN	trembl_bacteria	VSVPLPGLSVLI	3	BG910_09490	CP022278	2017	PF09709	Cas2_I_II_III,Cas1_I-C,Cas4_I-A_I-B_I-C_I-D_II-B,Cas7_I-C,Cas5_I-C,Cas3_I	BG910_09460,BG910_09465,BG910_09475,BG910_09485,BG910_09495,BG910_09505	0
A0A0P4USE3_9CYAN	trembl_bacteria	RFSPVAGIKGSDR	2	BH695_3763	CP020771	2017		Cas1_I-C	BH695_3773	5432
A0A0P6W695_9RHIZ	trembl_bacteria	REQEQEQGQ	2	BH695_3764	CP020771	2017		Cas1_I-C	BH695_3773	4410
A0A0S4KNH9_9BACT	trembl_bacteria	MGFRPEEKGIKT	2	BH695_3766	CP020771	2017		Cas1_I-C	BH695_3773	3960
A0A0S4KQF9_9BACT	trembl_bacteria	MGFRPEEKGIKT	2	BH695_3767	CP020771	2017		Cas1_I-C	BH695_3773	3221
A0A0S4KRQ2_9BACT	trembl_bacteria	GWDSDLKKKGLR	2	BH695_3768	CP020771	2017		Cas1_I-C,Cmr3_III-B	BH695_3773,BH695_3777	2855
A0A0S4KS25_9BACT	trembl_bacteria	MGFRPEEKGIKT	3	BH695_3769	CP020771	2017		Cas1_I-C,Cmr3_III-B	BH695_3773,BH695_3777	2706
A0A0S4KS66_9BACT	trembl_bacteria	MGFRPEEKGIKT	3	BH695_3771	CP020771	2017		Cas1_I-C,Cmr3_III-B	BH695_3773,BH695_3777	1468
A0A0S4KUA0_9BACT	trembl_bacteria	MGFRPEEKGIKT	2	BH695_3776	CP020771	2017	PF12469	Cas1_I-C,Cmr3_III-B,Cmr6_III-B	BH695_3773,BH695_3777,BH695_3780	0
A0A0S4KUD2_9BACT	trembl_bacteria	MGFRPEEKGIKTP	2	BIF_01387	CP001853	2010		Csb3_I-U,Cas1_I-C	BIF_01990,BIF_01985	63
A0A0S4KUL1_9BACT	trembl_bacteria	LQWGRGVSAAE	2	BIFADO_02319	AAXD02000074	2007		Cas2_I_II_III	BIFADO_02348	9607
A0A0S4KVU1_9BACT	trembl_bacteria	NPFNPVNRY	2	BIFADO_02323	AAXD02000074	2007		Cas2_I_II_III,Cas1_I-C,Cas4_I-A_I-B_I-C_I-D_II-B	BIFADO_02348,BIFADO_02349,BIFADO_02350	7335
A0A0S4KVV3_9BACT	trembl_bacteria	GFNGAAAFQPRKC	2	BIFADO_02324	AAXD02000074	2007		Cas2_I_II_III,Cas1_I-C,Cas4_I-A_I-B_I-C_I-D_II-B,Cas7_I-C	BIFADO_02348,BIFADO_02349,BIFADO_02350,BIFADO_02351	7052
A0A0S4KWD2_9BACT	trembl_bacteria	LQWGRGVSAAEM	2	BIFADO_02327	AAXD02000074	2007		Cas2_I_II_III,Cas1_I-C,Cas4_I-A_I-B_I-C_I-D_II-B,Cas7_I-C	BIFADO_02348,BIFADO_02349,BIFADO_02350,BIFADO_02351	6009
A0A0S4L3M4_9BACT	trembl_bacteria	ELEQQTA	2	BIFADO_02328	AAXD02000074	2007		Cas2_I_II_III,Cas1_I-C,Cas4_I-A_I-B_I-C_I-D_II-B,Cas7_I-C	BIFADO_02348,BIFADO_02349,BIFADO_02350,BIFADO_02351	5430
A0A0S4PXL7_9HELI	trembl_bacteria	FTIKEFNKRLK	3	BIFADO_02334	AAXD02000074	2007		Cas2_I_II_III,Cas1_I-C,Cas4_I-A_I-B_I-C_I-D_II-B,Cas7_I-C	BIFADO_02348,BIFADO_02349,BIFADO_02350,BIFADO_02351	3938
A0A0S6UGU1_MOOTH	trembl_bacteria	LKPTYEGWK	2	BIFADO_02339	AAXD02000074	2007		Cas2_I_II_III,Cas1_I-C,Cas4_I-A_I-B_I-C_I-D_II-B,Cas7_I-C	BIFADO_02348,BIFADO_02349,BIFADO_02350,BIFADO_02351	2420
A0A0S6W3Z7_9BACT	trembl_bacteria	VAPLAGAWIET	3	BIFADO_02340	AAXD02000074	2007		Cas2_I_II_III,Cas1_I-C,Cas4_I-A_I-B_I-C_I-D_II-B,Cas7_I-C	BIFADO_02348,BIFADO_02349,BIFADO_02350,BIFADO_02351	1905
A0A0S7AMF1_MEIRU	trembl_bacteria	RPEGDRP	3	BIFADO_02344	AAXD02000074	2007		Cas2_I_II_III,Cas1_I-C,Cas4_I-A_I-B_I-C_I-D_II-B,Cas7_I-C	BIFADO_02348,BIFADO_02349,BIFADO_02350,BIFADO_02351	1289
A0A0X8KAD9_9FIRM	trembl_bacteria	APEAPAE	2	BIFPSEUDO_03109	ABXX02000002	2009		Cas2_I_II_III,Cas1_I-C,Cas7_I-C,Cas5_I-C,Cas3_I	BIFPSEUDO_03112,BIFPSEUDO_03113,BIFPSEUDO_03115,BIFPSEUDO_03117,BIFPSEUDO_03118	1773
A0A125STK8_9CYAN	trembl_bacteria	CLDAVGDRFS	2	BIFPSEUDO_03110	ABXX02000002	2009		Cas2_I_II_III,Cas1_I-C,Cas7_I-C,Cas5_I-C,Cas3_I	BIFPSEUDO_03112,BIFPSEUDO_03113,BIFPSEUDO_03115,BIFPSEUDO_03117,BIFPSEUDO_03118	1091
A0A125UAF6_LACCD	trembl_bacteria	SQVDVESISSRAA	2	BIFPSEUDO_03111	ABXX02000002	2009		Cas2_I_II_III,Cas1_I-C,Cas7_I-C,Cas5_I-C,Cas3_I	BIFPSEUDO_03112,BIFPSEUDO_03113,BIFPSEUDO_03115,BIFPSEUDO_03117,BIFPSEUDO_03118	254
A0A127AQV0_9DELT	trembl_bacteria	FEPTYEELK	2	BIP78_0926	CP034928	2019		Cas5_I-C,Cas7_I-C,Cas1_I-C,Cas2_I_II_III	BIP78_0920,BIP78_0922,BIP78_0924,BIP78_0925	24
A0A128EBB6_9PROT	trembl_bacteria	FESCVNLNGSKT	2	BIP78_0927	CP034928	2019		Cas5_I-C,Cas7_I-C,Cas1_I-C,Cas2_I_II_III	BIP78_0920,BIP78_0922,BIP78_0924,BIP78_0925	496
A0A139XE06_9CYAN	trembl_bacteria	HLARPRE	2	BIP78_0928	CP034928	2019		Cas5_I-C,Cas7_I-C,Cas1_I-C,Cas2_I_II_III	BIP78_0920,BIP78_0922,BIP78_0924,BIP78_0925	1685
A0A139XEW9_9CYAN	trembl_bacteria	EAELSGADLSG	2	BIP78_0929	CP034928	2019		Cas5_I-C,Cas7_I-C,Cas1_I-C,Cas2_I_II_III	BIP78_0920,BIP78_0922,BIP78_0924,BIP78_0925	2038
A0A140K7I2_9CYAN	trembl_bacteria	PSQPSIE	2	BIP78_0930	CP034928	2019		Cas5_I-C,Cas7_I-C,Cas1_I-C,Cas2_I_II_III	BIP78_0920,BIP78_0922,BIP78_0924,BIP78_0925	3216
A0A142BBV4_9GAMM	trembl_bacteria	FKVRDVPE	2	BJP25_13995	MKQR01000009	2017		Cas4_I-A_I-B_I-C_I-D_II-B	BJP25_13980	0
A0A142XCE2_9BACT	trembl_bacteria	APVVVQR	2	BJP25_14000	MKQR01000009	2017		Cas4_I-A_I-B_I-C_I-D_II-B	BJP25_13980	0
A0A142XGX6_9BACT	trembl_bacteria	ALARQQQLAD	2	BMY_2104	LVXD01000001	2016		Cas1_I-F,Cas3_Cas2_I-F,Csy1_I-F,Csy3_I-F	BMY_2097,BMY_2098,BMY_2099,BMY_2102	907
A0A143Y6R3_9LACT	trembl_bacteria	ISIHALTRSAT	4	BMY_2105	LVXD01000001	2016		Cas1_I-F,Cas3_Cas2_I-F,Csy1_I-F,Csy3_I-F	BMY_2097,BMY_2098,BMY_2099,BMY_2102	1622
A0A159YY46_9RHOB	trembl_bacteria	SPPTRGRGSKH	2	BN16_33171	HE962388	2012	PF01551	Cas2_I-E	BN16_33301	9621
A0A159YYA8_9RHOB	trembl_bacteria	SPPTRGRGSKQ	2	BN2458_PEG1767	LN907858	2016		Cas1_II,Cas2_I_II_III	BN2458_PEG1765,BN2458_PEG1766	1166
A0A159Z6X4_9RHOB	trembl_bacteria	MSVAIQKSRSSGN	2	BN5_4296	HG916826	2014		Csy1_I-F,Csy2_I-F,Csy3_I-F	BN5_4292,BN5_4293,BN5_4294	843
A0A160T2G3_9CHLR	trembl_bacteria	FQYPLSGRRLCS	3	BN8_05926	CAIT01000009	2012		Cas1_I-B,Cas4_I-A_I-B_I-C_I-D_II-B	BN8_05947,BN8_05948	8076
A0A160T2W3_9CHLR	trembl_bacteria	VSVPSIGSKAVQ	2	BN8_05928	CAIT01000009	2012		Cas1_I-B,Cas4_I-A_I-B_I-C_I-D_II-B	BN8_05947,BN8_05948	7551
A0A160T4I3_9CHLR	trembl_bacteria	FQYPLSGRRLCS	2	BN8_05943	CAIT01000009	2012		Cas1_I-B,Cas4_I-A_I-B_I-C_I-D_II-B,Cas3_I	BN8_05947,BN8_05948,BN8_05951	1688
A0A160T5V9_9CHLR	trembl_bacteria	FSTLYRVEGCAA	2	BN85402900	FO681347	2013		Cas1_II,Cas2_I_II_III	BN85402870,BN85402880	1128
A0A160T699_9CHLR	trembl_bacteria	VSVPSIGSKAVQH	2	BN85402910	FO681347	2013		Cas1_II,Cas2_I_II_III	BN85402870,BN85402880	1635
A0A165S9X0_9GAMM	trembl_bacteria	FLSCLCGSEL	2	BN85402920	FO681347	2013		Cas1_II,Cas2_I_II_III	BN85402870,BN85402880	1983
A0A165S9X8_9GAMM	trembl_bacteria	FLSCLCGSE	4	BN85402930	FO681347	2013		Cas1_II,Cas2_I_II_III	BN85402870,BN85402880	2253
A0A165SEW4_9RHOB	trembl_bacteria	RFRSTPPGGGR	2	BN85402940	FO681347	2013		Cas1_II,Cas2_I_II_III	BN85402870,BN85402880	2571
A0A170PHI2_9CHLR	trembl_bacteria	FQYPLSGRRLCS	3	BN85402950	FO681347	2013		Cas1_II,Cas2_I_II_III	BN85402870,BN85402880	2913
A0A170PHI5_9CHLR	trembl_bacteria	WRVAGGG	2	BN940_04781	HG916765	2014		Csy1_I-F,Csy2_I-F,Csy3_I-F	BN940_04756,BN940_04761,BN940_04766	2347
A0A173MXT7_9GAMM	trembl_bacteria	IFLSRLCGGE	2	BN940_04786	HG916765	2014		Csy1_I-F,Csy2_I-F,Csy3_I-F	BN940_04756,BN940_04761,BN940_04766	2827
A0A174HW75_BACT4	trembl_bacteria	VSIPQGPINT	3	BN940_04796	HG916765	2014		Csy1_I-F,Csy2_I-F,Csy3_I-F	BN940_04756,BN940_04761,BN940_04766	4889
A0A1B2GWK7_STRNR	trembl_bacteria	ARSAAAR	2	BN940_04801	HG916765	2014		Csy1_I-F,Csy2_I-F,Csy3_I-F	BN940_04756,BN940_04761,BN940_04766	5189
A0A1B2GWL6_STRNR	trembl_bacteria	TVLDGAVI	2	BN940_04806	HG916765	2014		Csy1_I-F,Csy2_I-F,Csy3_I-F	BN940_04756,BN940_04761,BN940_04766	5706
A0A1B3SLT4_9MOLU	trembl_bacteria	VLLLHNFTGYHNL	2	BROSI_A0326	BAFN01000001	2015		Cas2_I_II_III,Cas1_I-B,Cas4_I-A_I-B_I-C_I-D_II-B	BROSI_A0328,BROSI_A0329,BROSI_A0331	1427
A0A1C5P3E9_9FIRM	trembl_bacteria	FENDVKMYGIQT	3	BROSI_A0327	BAFN01000001	2015		Cas2_I_II_III,Cas1_I-B,Cas4_I-A_I-B_I-C_I-D_II-B	BROSI_A0328,BROSI_A0329,BROSI_A0331	526
A0A1C6S937_9ACTN	trembl_bacteria	RGDRGNDR	2	BROSI_A0716	BAFN01000001	2015		Cas1_II,Cas2_I_II_III	BROSI_A0714,BROSI_A0715	46
A0A1C9ZX23_9BACT	trembl_bacteria	IDFEKFEEDEKIV	2	BS101_09970	CP018335	2017	PF00188	Cas6-I-III,Cas2_I_II_III,Cas1_I-B	BS101_09990,BS101_10005,BS101_10010	5216
A0A1D7ZZ20_LACFE	trembl_bacteria	VLGTTDLTLIQD	2	BS614_09615	CP018620	2017		Cas4_I-A_I-B_I-C_I-D_II-B	BS614_09590	8423
A0A1D9CXY2_9GAMM	trembl_bacteria	SFNPRTRDGCE	2	BSQ33_08515	CP018835	2017		Cas2_I_II_III,Cas1_I-II-III,Cmr5_III-B,Cmr6_III-B	BSQ33_08495,BSQ33_08500,BSQ33_08535,BSQ33_08540	2240
A0A1G0ASM3_9PROT	trembl_bacteria	LQLLLLL	2	BST97_06680	CP019344	2017		Cas2_I_II_III,Cas1_II	BST97_06695,BST97_06700	6025
A0A1G6VA31_9BACL	trembl_bacteria	SNSAWSEWIEI	2	BST97_06685	CP019344	2017		Cas2_I_II_III,Cas1_II	BST97_06695,BST97_06700	3829
A0A1G9CLH0_9ACTN	trembl_bacteria	LGSAFGHR	2	BST97_06690	CP019344	2017		Cas2_I_II_III,Cas1_II	BST97_06695,BST97_06700	3375
A0A1H1BK33_9ACTN	trembl_bacteria	RRLIPAYAGST	2	BvCmsC61A_01014	BIDZ01000003	2019	PF01551	Cas2_I-E	BvCmsC61A_01026	9499
A0A1H1X516_9BACL	trembl_bacteria	FNPRSRTGSD	2	BW247_15410	CP019434	2017	PF02881	Csb1_I-U,Csx14_I-U,Cas3_I	BW247_15380,BW247_15385,BW247_15390	3977
A0A1H1X556_9BACL	trembl_bacteria	FQSTLPHGERP	2	BXY39_2033	REFR01000011	2019	PF02518	Cas2_I_II_III,Cas1_II	BXY39_2040,BXY39_2041	4510
A0A1H2DH33_9ACTN	trembl_bacteria	YDLAGRP	2	C1280_00005	CP025958	2018		Csb2_I-U,Csb1_I-U,Csx14_I-U,Cas3_I,Cas2_I_II_III,Cas1_I-C	C1280_00015,C1280_00020,C1280_00025,C1280_00030,C1280_00035,C1280_00040	1216
A0A1H2GL58_9PSEU	trembl_bacteria	QQGGYPQSGPQPQQGYPG	2	C1I60_17130	PNXQ01000014	2019		Cas5_I-C	C1I60_17160	6994
A0A1H3EFK1_9BURK	trembl_bacteria	VRCRIGSSER	2	C3E79_09995	CP026948	2018		Cse2_I-E,Cse1_I-E,Cas3_I	C3E79_09955,C3E79_09960,C3E79_09965	4891
A0A1H5RXN4_9FIRM	trembl_bacteria	DTISSNK	2	C4K39_0860	CP027706	2019		Cas1_I-F,Cas3_Cas2_I-F,Csy1_I-F,Csy2_I-F,Csy3_I-F	C4K39_0861,C4K39_0862,C4K39_0863,C4K39_0864,C4K39_0865	289
A0A1H8Z9D7_9BACT	trembl_bacteria	VLILLVMDEAPEA	2	C4K39_0867	CP027706	2019		Cas1_I-F,Cas3_Cas2_I-F,Csy1_I-F,Csy2_I-F,Csy3_I-F	C4K39_0861,C4K39_0862,C4K39_0863,C4K39_0864,C4K39_0865	1097
A0A1I0RXH5_9BACT	trembl_bacteria	FNSSMVQLEV	2	C4K39_0868	CP027706	2019		Cas1_I-F,Cas3_Cas2_I-F,Csy1_I-F,Csy2_I-F,Csy3_I-F	C4K39_0861,C4K39_0862,C4K39_0863,C4K39_0864,C4K39_0865	1388
A0A1I0RZ81_9BACT	trembl_bacteria	FNSSMVQLED	2	C4K40_0895	CP027705	2019		Cas3_Cas2_I-F,Csy1_I-F,Csy2_I-F,Csy3_I-F	C4K40_0890,C4K40_0891,C4K40_0892,C4K40_0893	983
A0A1I6NV45_9ACTN	trembl_bacteria	LEDSHITSEP	3	C7B81_02065	PVWP01000001	2018	PF08239	Cmr3_III-B,Cmr5_III-B,Cmr6_III-B,Csm6_III-A	C7B81_02035,C7B81_02045,C7B81_02050,C7B81_02095	1831
A0A1I6RK11_9ACTN	trembl_bacteria	GYTGPIDGI	2	C8C83_0586	SMGE01000001	2019	PF08447	Cas1_II,Cas2_I_II_III	C8C83_0580,C8C83_0581	7915
A0A1I7ETL9_9BURK	trembl_bacteria	KDGAARPPR	2	C8C84_2662	RBKX01000001	2019		Cas1_II,Cas2_I_II_III	C8C84_2658,C8C84_2659	6470
A0A1J0A988_9CYAN	trembl_bacteria	DSLPSGEVELMET	2	C8K53_103435	SLYI01000003	2019		Cas4_I-A_I-B_I-C_I-D_II-B	C8K53_103432	1394
A0A1J0AAJ1_9CYAN	trembl_bacteria	KFPIYWVPQRVGR	2	Cabther_A0097	CP002514	2011		Csb1_I-U	Cabther_A0098	0
A0A1J0AAN0_9CYAN	trembl_bacteria	SPLAGEPNKLET	3	Cabther_B0811	CP002515	2011	PF09617	Csb1_I-U,Cas3_I,Cas1_I-C,Cas2_I_II_III	Cabther_B0811,Cabther_B0813,Cabther_B0815,Cabther_B0816	1560
A0A1J1EEN0_THETH	trembl_bacteria	FQTLIGTVKT	2	CAETHG_1402	CP006763	2014		Cas5_I-B	CAETHG_1398	6204
A0A1J1JLQ1_PLAAG	trembl_bacteria	TPYSLGKLIDWK	2	CAETHG_1403	CP006763	2014		Cas5_I-B	CAETHG_1398	6402
A0A1J1LF59_9CYAN	trembl_bacteria	VDNNPQQWGLRIET	2	Cag_1003	CP000108	2005		Cas2_I_II_III,Cas1_I-C,Cas4_I-A_I-B_I-C_I-D_II-B,Cas7_I-C,Cas5_I-C	Cag_1004,Cag_1005,Cag_1006,Cag_1007,Cag_1009	299
A0A1L5F7T2_CLOKL	trembl_bacteria	TTKPTEN	2	Cagg_3813	CP001337	2009		Cmr1_III-B	Cagg_3815	986
A0A1L5LLI2_9BACL	trembl_bacteria	PVAPVTPVAPVLPVAPV	2	Cal6303_1692	CP003610	2013	PF00550	Cas3_I-D	Cal6303_1699	7321
A0A1L6LUJ8_9DELT	trembl_bacteria	PAKAPPPP	2	Calla_2390	CP003001	2011	PF04754	Cas2_I_II_III,Cas1_I-B,Cas4_I-A_I-B_I-C_I-D_II-B,Cas3_I,Cas5_I-B,Cas7_I-B,Cas8a1_I-A	Calla_2391,Calla_2392,Calla_2393,Calla_2394,Calla_2395,Calla_2396,Calla_2397
A0A1L7FD25_9PSEU	trembl_bacteria	SGGGDGG	2	CCDG5_1996	LM995447	2014		Cas2_I_II_III,Cas1_I-C,Cas7_I-C	CCDG5_1999,CCDG5_2000,CCDG5_2002	5531
A0A1M4WQ39_9BACT	trembl_bacteria	FNSSMVRLI	2	CCU01_006140	CP031919	2019	PF01551	Cas2_I-E	CCU01_006080	9447
A0A1M4WS80_9BACT	trembl_bacteria	PYFYDPYY	2	CCU03_009500	CP031912	2018	PF01551	Cas2_I-E	CCU03_009440	9316
A0A1M6EVN0_9GAMM	trembl_bacteria	FLSCLCGSEP	2	CCZ27_05625	CP023439	2017		Csy2_I-F,Csy3_I-F,Cas1_I-F	CCZ27_05590,CCZ27_05595,CCZ27_05605	6191
A0A1M6EVU8_9GAMM	trembl_bacteria	SFLSCLCGSE	2	CD630_29740	AM180355	2011		Cas2_I_II_III,Cas1_I-B,Cas3_I,Cas5_I-B,Cas7_I-C	CD630_29750,CD630_29760,CD630_29780,CD630_29790,CD630_29800	164
A0A1M6EVV3_9GAMM	trembl_bacteria	FLSCLCGSEP	2	CDCO157_3356	CP001925	2015	PF01551	Cas2_I-E	CDCO157_3368	9255
A0A1M6Q496_9AQUI	trembl_bacteria	REPTPEE	2	CDG76_01235	NOLJ01000001	2017	PF11218	Csc2_I-D	CDG76_01275	8323
A0A1N6EN37_9GAMM	trembl_bacteria	VHCRTGSLEN	2	CEP50_01940	PVSR01000001	2018		Cas4_I-A_I-B_I-C_I-D_II-B	CEP50_01925	2438
A0A1N6KXH2_9BACT	trembl_bacteria	LQWGHGSEAVDD	2	CFF8240_0668	CP000487	2007		Cas5_I-B,Cas1_I-B,Cas2_I_II_III	CFF8240_0662,CFF8240_0665,CFF8240_0666	1261
A0A1N7JUP9_9RHOB	trembl_bacteria	PSPPPRGADRN	2	CFX0092_A2417	LN890655	2016		Cas4_I-A_I-B_I-C_I-D_II-B	CFX0092_A2437	9200
A0A1N7JUU3_9RHOB	trembl_bacteria	SPPPRGADRNS	2	CFX0092_A2418	LN890655	2016		Cas4_I-A_I-B_I-C_I-D_II-B	CFX0092_A2437	8621
A0A1P8UKE4_9GAMM	trembl_bacteria	PEPEPEPEPEPEP	2	CFX0092_A2422	LN890655	2016		Cas4_I-A_I-B_I-C_I-D_II-B,Cas1_I-II-III	CFX0092_A2437,CFX0092_A2440	4692
A0A1Q4V484_9ACTN	trembl_bacteria	PAAPDAP	2	CFX0092_A2423	LN890655	2016		Cas4_I-A_I-B_I-C_I-D_II-B,Cas1_I-II-III	CFX0092_A2437,CFX0092_A2440	4450
A0A1Q4VCH9_9ACTN	trembl_bacteria	EPEPVVV	2	CFX0092_A2431	LN890655	2016		Cas4_I-A_I-B_I-C_I-D_II-B,Cas1_I-II-III,Cas3_I	CFX0092_A2437,CFX0092_A2440,CFX0092_A2443	2040
A0A1Q9LN18_9PSEU	trembl_bacteria	GGYDPTQQYQQPQQGGYDP	2	CFX0092_A2435	LN890655	2016		Cas4_I-A_I-B_I-C_I-D_II-B,Cas1_I-II-III,Cas3_I	CFX0092_A2437,CFX0092_A2440,CFX0092_A2443	790
A0A1Q9LN34_9PSEU	trembl_bacteria	QYGGQDQ	2	CFX0092_A2439	LN890655	2016		Cas4_I-A_I-B_I-C_I-D_II-B,Cas1_I-II-III,Cas3_I	CFX0092_A2437,CFX0092_A2440,CFX0092_A2443	0
A0A1R3T5M3_9BACT	trembl_bacteria	FQFYLVRLM	3	CFX1CAM_0979	LT859958	2017		Cas1_I-C	CFX1CAM_0978	290
A0A1R3T7K2_9BACT	trembl_bacteria	KFQFYLVRLME	2	CFX1CAM_0981	LT859958	2017		Cas1_I-C	CFX1CAM_0978	1077
A0A1S7DRA2_RIEAN	trembl_bacteria	LGSVLGGG	2	CGZ69_00390	CP022438	2018	PF05593	Cas5_I-E,Cas7_I-E	CGZ69_00425,CGZ69_00430	5730
A0A1S7LGN3_MAGMO	trembl_bacteria	SPPPTGAWIETPS	2	CHAB381_0384	CP000776	2007		Cas2_I_II_III,Cas5_I-B	CHAB381_0393,CHAB381_0397	4361
A0A1V0UN12_STRVN	trembl_bacteria	PSPTAAAPEA	2	CHAB381_0385	CP000776	2007		Cas2_I_II_III,Cas5_I-B	CHAB381_0393,CHAB381_0397	3247
A0A1V0URM3_9BACL	trembl_bacteria	THMEQRHP	2	CHAB381_0386	CP000776	2007		Cas2_I_II_III,Cas5_I-B	CHAB381_0393,CHAB381_0397	3122
A0A1V1REF3_9ACTN	trembl_bacteria	ILAWMGLQGTHDR	2	CHAB381_0387	CP000776	2007		Cas2_I_II_III,Cas5_I-B	CHAB381_0393,CHAB381_0397	2704
A0A1V1REP2_9ACTN	trembl_bacteria	EEPAAEAE	2	CHAB381_0388	CP000776	2007		Cas2_I_II_III,Cas5_I-B	CHAB381_0393,CHAB381_0397	2826
A0A1V3DQE4_CORJE	trembl_bacteria	LATPVIL	2	CHAB381_0391	CP000776	2007		Cas2_I_II_III,Cas5_I-B	CHAB381_0393,CHAB381_0397	547
A0A1V4BP14_MICAE	trembl_bacteria	ILSPGLK	2	CIK06_17130	CP022961	2017	PF00356	Cas6_I-E,Cas5_I-E,Cas7_I-E,Cse2_I-E,Cse1_I-E	CIK06_17145,CIK06_17150,CIK06_17155,CIK06_17160,CIK06_17165	1566
A0A1V4BT22_MICAE	trembl_bacteria	GMDKRLEKVE	2	CJ214_05565	PNGX01000002	2018	PF00005	Cas1_II,Cas2_I_II_III	CJ214_05540,CJ214_05545	6431
A0A1W1HQA7_9BACT	trembl_bacteria	VAPVLSDGRGLKL	2	CK1_18770	FP929053	2010	PF04760	Cas1_I-C	CK1_18710	5189
A0A1W1HQE5_9BACT	trembl_bacteria	VSILARPEGRALR	2	CKL_2744	CP000673	2007	PF03459	Cas2_I_II_III,Cas1_I-B,Cas4_I-A_I-B_I-C_I-D_II-B	CKL_2751,CKL_2752,CKL_2753	6017
A0A1W1HQE9_9BACT	trembl_bacteria	AVAPVLSDGRGLK	2	Clim_0448	CP001097	2008	PF11154	Cas2_I_II_III,Cas4_I-A_I-B_I-C_I-D_II-B	Clim_0446,Clim_0447	8891
A0A1W6LLY5_9BACT	trembl_bacteria	GENSTPP	2	CLOAM0851	CU466930	2008		Csm2_III-A,Csm3_III-A,Csm6_III-A,Cas1_I-C,Cas2_I_II_III	CLOAM0842,CLOAM0843,CLOAM0846,CLOAM0855,CLOAM0856	3529
A0A1W6MJB7_9FLAO	trembl_bacteria	VVKDHIFWNSESNSQ	2	CLSA_c19940	CP006721	2014		Cas6-I-III	CLSA_c19900	3736
A0A1W6MJG2_9FLAO	trembl_bacteria	VVKDHIFWNS	2	CLU81_3741	PEEU01000001	2018		Cas1_II	CLU81_3734	3842
A0A1W6MJR5_9FLAO	trembl_bacteria	VVKDHIFWNSESNSQ	3	CLV66_103297	PVNI01000003	2018		Cas2_I_II_III,Cas1_I-C,Cas4_I-A_I-B_I-C_I-D_II-B,Cas7_I-C,Cas5_I-C	CLV66_103298,CLV66_103299,CLV66_103300,CLV66_103301,CLV66_103304	184
A0A1W9GD48_9BACT	trembl_bacteria	QAKRRIAE	2	CLZ79_1994	RCCZ01000001	2019	PF02163	Cas4_I-A_I-B_I-C_I-D_II-B	CLZ79_1993	178
A0A1X3JRN8_9ESCH	trembl_bacteria	AQQPQIQP	2	CM240_0214	HG917868	2014		Cas7_I-C,Cas5_I-B,Cas3_I,Cas4_I-A_I-B_I-C_I-D_II-B,Cas1_I-B,Cas2_I_II_III	CM240_0208,CM240_0209,CM240_0210,CM240_0211,CM240_0212,CM240_0213	4116
A0A1X7MWC4_AZOLI	trembl_bacteria	PVSPPPPPP	2	COMA1_10438	CZQA01000001	2016	PF00691	Csx1_III-U	COMA1_10445	4301
A0A1X9LAJ0_MICAE	trembl_bacteria	LYSLEKLIEWK	2	COO91_00723	CP024785	2018		Cas5_I-C	COO91_00722	305
A0A1X9LAJ5_MICAE	trembl_bacteria	LYSLEKLIEWK	2	Corgl_0428	CP002628	2011	PF01396	Cse1_I-E,Cse2_I-E,Cas7_I-E,Cas5_I-E,Cas1_I-E,Cas2_I-E	Corgl_0421,Corgl_0422,Corgl_0423,Corgl_0424,Corgl_0426,Corgl_0427	1457
A0A1X9LAK8_MICAE	trembl_bacteria	LYSLEKLIEWK	2	CRES_2083	CP002857	2011	PF00749	Cse1_I-E,Cas3_I	CRES_2077,CRES_2078	4800
A0A1X9LAK9_MICAE	trembl_bacteria	LYSLEKLIEWK	2	Cspa_c48220	CP004121	2013	PF01473	Cas6-I-III	Cspa_c48160	7219
A0A1X9LAL8_MICAE	trembl_bacteria	PVVHPDSNNDWI	2	CTN_0716	CP000916	2009		Cas6-I-III,Cas7_I-C,Cas5_I-B,Cas4_I-A_I-B_I-C_I-D_II-B,Cas1_I-B,Cas2_I_II_III	CTN_0707,CTN_0709,CTN_0710,CTN_0713,CTN_0714,CTN_0715	1388
A0A1X9LCA0_MICAE	trembl_bacteria	LYSLEKLIEWKL	2	CV_1231	AE016825	2003		Cas5_I-C,Cas7_I-C,Cas4_I-A_I-B_I-C_I-D_II-B,Cas1_I-C,Cas2_I_II_III	CV_1225,CV_1227,CV_1228,CV_1229,CV_1230	435
A0A1X9LDY3_MICAE	trembl_bacteria	LYSLEKLIEWK	2	CV_1749	AE016825	2003		Csy3_I-F,Csy2_I-F,Csy1_I-F,Cas3_Cas2_I-F,Cas1_I-F	CV_1752,CV_1753,CV_1754,CV_1755,CV_1756	1293
A0A1X9LGH2_MICAE	trembl_bacteria	LYSLEKLIEWKL	2	CV_1750	AE016825	2003		Csy3_I-F,Csy2_I-F,Csy1_I-F,Cas3_Cas2_I-F,Cas1_I-F	CV_1752,CV_1753,CV_1754,CV_1755,CV_1756	897
A0A1Y2JZQ4_9PROT	trembl_bacteria	TERFDAAEP	2	CV83915_03382	CP024978	2018	PF01551	Cas2_I-E	CV83915_03369	9222
A0A1Y6K333_9CHLR	trembl_bacteria	GEIQNEPFGALK	2	CVE23_01905	CP025003	2018	PF11471	Cas3_I,Cse1_I-E,Cse2_I-E,Cas7_I-E,Cas5_I-E	CVE23_01920,CVE23_01925,CVE23_01930,CVE23_01935,CVE23_01940	2279
A0A1Y6K3A7_9CHLR	trembl_bacteria	GEIQNEPFGALKL	2	CYB_0843	CP000240	2006	PF09455	Cas2_I_II_III,Cas1_I-C,Cmr3_III-B,Csx1_III-U	CYB_0834,CYB_0835,CYB_0841,CYB_0843	3187
A0A1Z2SEX5_VIBGA	trembl_bacteria	KLSDQRK	2	CYJ16_01390	PKME01000001	2018	PF05738	Cas2_I-E,Cas1_I-E,Cas3_I	CYJ16_01395,CYJ16_01400,CYJ16_01405	3175
A0A1Z4FQQ1_9CYAN	trembl_bacteria	MAIEYSETA	2	CYK16_03650	PKIG01000002	2018	PF03358	Cas1_II	CYK16_03600	8528
A0A1Z4G6I9_9CYAN	trembl_bacteria	QQQRELAEQRQR	2	Cylst_5274	CP003642	2013		Cas10d_I-D,Csc2_I-D,Cas4_I-A_I-B_I-C_I-D_II-B,Cas1_I-C,Cas2_I_II_III	Cylst_5267,Cylst_5268,Cylst_5272,Cylst_5273,Cylst_5275	11
A0A1Z4GC12_9CYAN	trembl_bacteria	VVTNSDEPFYT	2	D083_2944	CP016928	2018	PF11471	Cse1_I-E	D083_2947	1927
A0A1Z4GU11_9CYAN	trembl_bacteria	NLEGANL	3	D1J72_00925	QWDL01000001	2019	PF02687	Cas1_II,Cas2_I_II_III,Csn2	D1J72_00885,D1J72_00890,D1J72_00895	5099
A0A1Z4IBP0_9NOSO	trembl_bacteria	TLGNGNWYFG	2	D3C57_109445	QYCY01000001	2019		Cas5_I-E,Cas7_I-E,Cse2_I-E,Cse1_I-E,Cas1_I-E,Cas5_I-E,Cas7_I-E,Cse2_I-E	D3C57_109425,D3C57_109430,D3C57_109435,D3C57_109440,D3C57_109460,D3C57_109470,D3C57_109475,D3C57_109480	467
A0A1Z4UQ09_9CYAN	trembl_bacteria	NISACGAPNDLPEFVESE	2	D3C57_109495	QYCY01000001	2019		Cas7_I-E,Cse2_I-E,Cse1_I-E	D3C57_109475,D3C57_109480,D3C57_109485	2296
A0A1Z4UQ16_9CYAN	trembl_bacteria	ETTAVTE	2	D7Y04_02740	RAWO01000001	2018		Cas3_I,Cas5_I-C,Cas7_I-C	D7Y04_02720,D7Y04_02725,D7Y04_02735	1379
A0A1Z4V778_9CYAN	trembl_bacteria	TSFNENHQ	3	D805_0632	CP004346	2013		Cas5_I-C,Cas7_I-C,Cas4_I-A_I-B_I-C_I-D_II-B	D805_0637,D805_0639,D805_0640	5197
A0A1Z4V9E5_9CYAN	trembl_bacteria	ITNYELR	2	D8M23_04065	RBMF01000001	2019	PF00395	Cas2_I-E,Cas1_I-E	D8M23_04100,D8M23_04105	8655
A0A1Z4VQ11_9GAMM	trembl_bacteria	VRRRVGGLE	3	DAI18_12480	CP028519	2018	PF00575	Cas6_I-E,Cas5_I-E,Cas7_I-E,Cse2_I-E,Cse1_I-E,Cas3_I	DAI18_12490,DAI18_12495,DAI18_12500,DAI18_12505,DAI18_12510,DAI18_12515	1383
A0A1Z4VQ37_9GAMM	trembl_bacteria	VRRRVGGLEI	2	Dalk_4945	CP001322	2009	PF00805	Cas1_I-E,Cas2_I-E	Dalk_4939,Dalk_4940	8435
A0A1Z4VQW8_9GAMM	trembl_bacteria	VRRRVGGLE	4	DAMO_2727	FP565575	2010		Cas2_I_II_III,Cas1_I-C,Csb1_I-U	DAMO_2734,DAMO_2735,DAMO_2737	1532
A0A209DNJ8_9BACL	trembl_bacteria	GIALGVAFG	2	DAMO_2728	FP565575	2010		Cas2_I_II_III,Cas1_I-C,Csb1_I-U	DAMO_2734,DAMO_2735,DAMO_2737	1749
A0A212IVR9_9DELT	trembl_bacteria	CFNPRSRTGSD	2	DAMO_2730	FP565575	2010		Cas2_I_II_III,Cas1_I-C,Csb1_I-U	DAMO_2734,DAMO_2735,DAMO_2737	1075
A0A212IVS6_9DELT	trembl_bacteria	LASIHAPARGAT	2	DAMO_2733	FP565575	2010		Cas2_I_II_III,Cas1_I-C,Csb1_I-U	DAMO_2734,DAMO_2735,DAMO_2737	60
A0A212IVT1_9DELT	trembl_bacteria	SLPVRERGLK	4	DAQ1742_00441	LT615367	2018	PF11471	Cas3_I,Cse1_I-E	DAQ1742_00446,DAQ1742_00447	4991
A0A212IVU1_9DELT	trembl_bacteria	SFNPRSRTGSD	2	DAQ1742_03666	LT615367	2018		Csy3_I-F,Csy2_I-F,Csy1_I-F	DAQ1742_03669,DAQ1742_03670,DAQ1742_03671	1684
A0A212IVU3_9DELT	trembl_bacteria	LLQSTLPHGER	2	DAQ1742_03730	LT615367	2018		Cas3_Cas2_I-F,Cas1_I-F	DAQ1742_03728,DAQ1742_03729	1113
A0A212IVU7_9DELT	trembl_bacteria	RERGLKL	2	Dd1591_3756	CP001655	2009	PF11471	Cse1_I-E	Dd1591_3754	1852
A0A212JR21_9BACT	trembl_bacteria	MYFNELRYNFESKSQ	2	Dd586_0345	CP001836	2010	PF11471	Cas3_I,Cse1_I-E,Cas7_I-E,Cas5_I-E,Cas6_I-E	Dd586_0347,Dd586_0349,Dd586_0351,Dd586_0352,Dd586_0353	1532
A0A212JR25_9BACT	trembl_bacteria	MYFNELRYNFESKSQ	2	Dd703_0728	CP001654	2009		Csy3_I-F,Csy2_I-F,Csy1_I-F,Cas3_Cas2_I-F,Cas1_I-F	Dd703_0730,Dd703_0731,Dd703_0732,Dd703_0733,Dd703_0734	1096
A0A212JRC0_9BACT	trembl_bacteria	MYFNELRYNFESKSQ	3	Dd703_3593	CP001654	2009	PF11471	Cas6_I-E,Cas5_I-E,Cas7_I-E,Cse2_I-E,Cse1_I-E,Cas3_I	Dd703_3586,Dd703_3587,Dd703_3588,Dd703_3589,Dd703_3590,Dd703_3591	1834
A0A212L013_9DELT	trembl_bacteria	VNRRVGGLEV	2	Dda3937_01268	CP002038	2010	PF11471	Cse1_I-E	Dda3937_01270	1913
A0A212L019_9DELT	trembl_bacteria	VNRRVGGLE	3	Dda3937_03461	CP002038	2010		Csy3_I-F,Csy2_I-F,Csy1_I-F,Cas3_Cas2_I-F,Cas1_I-F	Dda3937_03454,Dda3937_03455,Dda3937_03456,Dda3937_03457,Dda3937_03458	1555
A0A212L061_9DELT	trembl_bacteria	VNRRVGGLE	4	Dda3937_04523	CP002038	2010		Cas2_I_II_III,Cas1_I-C,Cas4_I-A_I-B_I-C_I-D_II-B,Cas7_I-C,Cas5_I-C	Dda3937_02863,Dda3937_02862,Dda3937_02861,Dda3937_02860,Dda3937_02858	281
A0A212L078_9DELT	trembl_bacteria	RVNRRVGGLE	2	DDQ41_20370	CP029254	2018		Cas2_I-E	DDQ41_20340	9193
A0A212L0A6_9DELT	trembl_bacteria	QVVNRRVGGLE	2	Deba_1695	CP002085	2010	PF13401	Cas1_I-II-III,Cas2_I_II_III	Deba_1691,Deba_1692	2055
A0A212L0J2_9DELT	trembl_bacteria	VNRRVGGLEE	2	DENIS_1613	BEXT01000001	2019		Cas4_I-A_I-B_I-C_I-D_II-B	DENIS_1610	5948
A0A212L0K2_9DELT	trembl_bacteria	VNRRVGGLE	6	DENIS_4954	BEXT01000001	2019		Cas2_I_II_III,Cas1_I-C,Cas4_I-A_I-B_I-C_I-D_II-B,Cas7_I-C	DENIS_4958,DENIS_4959,DENIS_4960,DENIS_4961	4638
A0A212M022_9FIRM	trembl_bacteria	YFNTSNVFVA	2	DENIS_4955	BEXT01000001	2019		Cas2_I_II_III,Cas1_I-C,Cas4_I-A_I-B_I-C_I-D_II-B,Cas7_I-C,Cas5_I-C	DENIS_4958,DENIS_4959,DENIS_4960,DENIS_4961,DENIS_4963	4243
A0A218Q3Y6_9CYAN	trembl_bacteria	FQSLIGI	2	DENIS_4956	BEXT01000001	2019		Cas2_I_II_III,Cas1_I-C,Cas4_I-A_I-B_I-C_I-D_II-B,Cas7_I-C,Cas5_I-C	DENIS_4958,DENIS_4959,DENIS_4960,DENIS_4961,DENIS_4963	2187
A0A220S360_9NEIS	trembl_bacteria	EAAEDFFATIMT	2	DENIS_4957	BEXT01000001	2019		Cas2_I_II_III,Cas1_I-C,Cas4_I-A_I-B_I-C_I-D_II-B,Cas7_I-C,Cas5_I-C	DENIS_4958,DENIS_4959,DENIS_4960,DENIS_4961,DENIS_4963	1647
A0A222QP56_ECOLX	trembl_bacteria	QQPQIQPVQ	2	Desac_1718	CP002629	2011		Cas6_III,Cas10_III,Csm2_III-A,Csm6_III-A	Desac_1719,Desac_1720,Desac_1721,Desac_1725	23
A0A225CXZ0_9BACT	trembl_bacteria	TPKGVEH	2	DESAM_10047	FO203522	2013		Cas2_I_II_III,Cmr6_III-B,Cmr5_III-B,Cmr3_III-B	DESAM_10037,DESAM_10040,DESAM_10041,DESAM_10043	3827
A0A225CZU2_9BACT	trembl_bacteria	TPKGVEH	2	DesyoDRAFT_3730	CM001441	2012		Cas7_I-C,Cas5_I-C	DesyoDRAFT_3720,DesyoDRAFT_3722	5978
A0A225D3L1_9BACT	trembl_bacteria	TPKGVEH	2	DF216_01550	QEWJ01000001	2019		Csm6_III-A,Csm2_III-A,Cas10_III	DF216_01515,DF216_01535,DF216_01540	2833
A0A225D6P6_9BACT	trembl_bacteria	MNAVTPKGVDH	2	DGI_2452	CP006585	2013	PF00805	Cas3_I,Csb1_I-U	DGI_2448,DGI_2450	2122
A0A225DA75_9BACT	trembl_bacteria	VMNAVTPKGVEH	2	DID91_2727702444	QFXH01000001	2019		Cas7_I-C,Cas4_I-A_I-B_I-C_I-D_II-B,Cas1_I-C,Cas2_I_II_III	DID91_2727702437,DID91_2727702440,DID91_2727702441,DID91_2727702442	4456
A0A225DAP1_9BACT	trembl_bacteria	MNAVTPKGVDHI	2	DKM19_27400	CP029711	2018	PF13576	Csb1_I-U	DKM19_27365	7937
A0A225DDK8_9BACT	trembl_bacteria	TPKGVDH	2	DL897_01390	QJKK01000001	2018		Cas2_I_II_III,Cas1_II	DL897_01400,DL897_01405	1406
A0A225DFN0_9BACT	trembl_bacteria	LHGYEAVAELK	2	DLM_0403	AP018823	2019		Csy3_I-F,Csy2_I-F,Csy1_I-F,Cas3_Cas2_I-F,Cas1_I-F	DLM_0405,DLM_0406,DLM_0407,DLM_0409,DLM_0410	1978
A0A225DIM3_9BACT	trembl_bacteria	DLHGYEAVAELKP	2	DMC64_15970	QHJK01000003	2019		Cas4_I-A_I-B_I-C_I-D_II-B	DMC64_15990	2672
A0A225DMA8_9BACT	trembl_bacteria	LQFGHGFIAVEI	2	DMH01_17915	QHJJ01000003	2019		Cas4_I-A_I-B_I-C_I-D_II-B	DMH01_17940	2830
A0A235IHI7_9NOSO	trembl_bacteria	DRYDRDNRNDRYDR	2	DMH03_23105	QHKL01000004	2019		Cas4_I-A_I-B_I-C_I-D_II-B	DMH03_23125	2933
A0A238DTG5_9BURK	trembl_bacteria	LARVKTRAWIET	2	DMR_41870	AP010904	2009		Csy3_I-F,Csy2_I-F,Csy1_I-F,Cas3_Cas2_I-F,Cas1_I-F,Cas4_I-A_I-B_I-C_I-D_II-B	DMR_41800,DMR_41810,DMR_41820,DMR_41840,DMR_41850,DMR_41910	775
A0A238DTH7_9BURK	trembl_bacteria	LARVKTRAWIET	3	DP0184	CR522870	2004		Cas3_I,Csb1_I-U	DP0186,DP0189	915
A0A238DTK6_9BURK	trembl_bacteria	VSLGLKPGRGLK	3	DPC6317_1488	PJDQ01000011	2018		Cas2_I_II_III,Cas1_I-C,Cas4_I-A_I-B_I-C_I-D_II-B,Cas7_I-C,Cas5_I-C	DPC6317_1489,DPC6317_1490,DPC6317_1491,DPC6317_1492,DPC6317_1494	1618
A0A238DTL1_9BURK	trembl_bacteria	RLARVKTRAWIETS	2	Dpep_0483	ABTR02000001	2010		Cas2_I_II_III,Cas1_I-B,Cas4_I-A_I-B_I-C_I-D_II-B,Cas5_I-B,Cas7_I-B	Dpep_0484,Dpep_0485,Dpep_0486,Dpep_0488,Dpep_0489	171
A0A238DTM6_9BURK	trembl_bacteria	FNPRPGFNPSETL	2	DSY2768	AP008230	2006		Cas2_I_II_III,Cas1_I-B,Cas4_I-A_I-B_I-C_I-D_II-B,Cas3_I,Cas5_I-B,Cas7_I-C	DSY2763,DSY2764,DSY2765,DSY2766,DSY2770,DSY2771	1951
A0A238DTP1_9BURK	trembl_bacteria	VSLGLKPGRGLK	2	Dtox_4281	CP001720	2009	PF10925	Cas2_I_II_III,Cas1_I-B,Cas4_I-A_I-B_I-C_I-D_II-B,Cas5_I-B,Cas7_I-B	Dtox_4285,Dtox_4286,Dtox_4287,Dtox_4289,Dtox_4290	3697
A0A238DTP4_9BURK	trembl_bacteria	VSLGLKPGRGLK	2	DWQ54_13470	QQWC01000003	2019		Cmr3_III-B	DWQ54_13490	7143
A0A238DTU5_9BURK	trembl_bacteria	VSLGLKPGRGLK	2	DWQ54_13510	QQWC01000003	2019	PF03787	Cmr3_III-B,Cmr6_III-B	DWQ54_13490,DWQ54_13510	1839
A0A239K4P3_9BACT	trembl_bacteria	FNPRSRRGSDH	2	DWQ56_03015	QQWE01000001	2019	PF03787	Cmr3_III-B,Cmr6_III-B	DWQ56_02995,DWQ56_03015	1833
A0A239XZS1_9FIRM	trembl_bacteria	FRDLQNYTTLKL	2	DWW02_04545	QRZM01000001	2019	PF03009	Cas5_I-C,Cas7_I-C	DWW02_04510,DWW02_04520	4735
A0A239Y0U0_9FIRM	trembl_bacteria	CFRDLQNYTTLK	2	DWW31_00570	QRYR01000001	2019		Cas2_I_II_III	DWW31_00565	163
A0A248LIL4_9NEIS	trembl_bacteria	FLSCLSGSEH	2	DWW75_03055	QTXC01000001	2018		Csm4_III-A,Csm2_III-A,Cas10_III	DWW75_03030,DWW75_03040,DWW75_03045	880
A0A248YW45_9ACTN	trembl_bacteria	AAGDSRAAG	2	DWZ14_09920	QVET01000003	2019	PF02609	Cas5_I-C	DWZ14_09880	8779
A0A249N3B3_LACRH	trembl_bacteria	SQVDVRSISSRT	2	DXC39_04020	QSSQ01000001	2018		Cas2_I_II_III,Cas1_I-C,Cas4_I-A_I-B_I-C_I-D_II-B,Cas7_I-C	DXC39_04035,DXC39_04040,DXC39_04045,DXC39_04050	6732
A0A249N3C1_LACRH	trembl_bacteria	SQVDVRSISSRT	3	DYJ25_08505	CP032057	2018		Cas1_II,Cas2_I_II_III	DYJ25_08495,DYJ25_08500	1566
A0A249N3W2_LACRH	trembl_bacteria	SQVDVRSISSRT	9	DZA65_00369	CP031560	2018	PF11471	Cse1_I-E	DZA65_00372	1652
A0A249N490_LACRH	trembl_bacteria	SQVDVRSISSRT	3	E5Z46_04820	CP038860	2019		Cas6-I-III	E5Z46_04840	2169
A0A250L0T4_9GAMM	trembl_bacteria	KTPFAIG	2	E6W36_14890	CP039704	2019		Cas2_I-E,Cas5_I,Cas3_I	E6W36_14895,E6W36_14915,E6W36_14950	1330
A0A286M357_GRABC	trembl_bacteria	RSISAHAEEP	2	E8D40_03920	SWDG01000006	2019	PF00691	Csx1_III-U	E8D40_03890	4065
A0A286RH55_9PLAN	trembl_bacteria	YPSDDSPQTTA	3	EAL2_808p00180	CP007453	2014		Cas7_I-C	EAL2_808p00170	571
A0A286RH56_9PLAN	trembl_bacteria	LWFAGNRRSDTL	2	EAL2_808p00190	CP007453	2014		Cas7_I-C	EAL2_808p00170	970
A0A286RH65_9PLAN	trembl_bacteria	YPSDDSPQTTA	2	EAPG_02643	ADJH01000010	2017	PF01551	Cas2_I-E	EAPG_02658	9499
A0A286RH66_9PLAN	trembl_bacteria	YPSDDSPQTTA	2	EC042_2936	FN554766	2010	PF01551	Cas2_I-E	EC042_2949	9438
A0A286RH77_9PLAN	trembl_bacteria	AVVCGESSLGYT	2	EC12264_4127	AEZO02000028	2012	PF01551	Cas2_I-E	EC12264_4141	9316
A0A286RH79_9PLAN	trembl_bacteria	YPSDDSPQTTA	4	EC40967_2860	AFAA02000027	2012	PF01551	Cas2_I-E	EC40967_2875	9474
A0A286RH97_9PLAN	trembl_bacteria	GAVYPSDDSPQTTA	2	Ec53638_3192	AAKB02000001	2015	PF01551	Cas2_I-E	Ec53638_3177	9569
A0A286RH99_9PLAN	trembl_bacteria	LWFAGNRRSDTL	2	EC55989_3013	CU928145	2009	PF01551	Cas2_I-E	EC55989_3027	9133
A0A286RLS1_9PLAN	trembl_bacteria	FQSQLGSIKT	2	EC9_00860	CP036261	2019		Cas1_I-C,Cas2_I_II_III,Csb1_I-U	EC9_00830,EC9_00840,EC9_00890	2080
A0A286RM16_9PLAN	trembl_bacteria	LNRTKLGLKL	2	EC970246_2535	AEZJ02000017	2012		Cas2_I-E,Cas1_I-E,Cas6_I-E,Cas5_I-E,Cas7_I-E,Cse2_I-E,Cas3_I	EC970246_2536,EC970246_2537,EC970246_2538,EC970246_2539,EC970246_2540,EC970246_2541,EC970246_2546	92
A0A290ZKE9_9RHOO	trembl_bacteria	ENQCEKK	2	ECA3676	BX950851	2004		Cas1_I-F,Cas3_Cas2_I-F,Csy1_I-F,Csy2_I-F,Csy3_I-F	ECA3679,ECA3680,ECA3681,ECA3682,ECA3683	1488
A0A291IJ24_9GAMM	trembl_bacteria	HRRLRKS	2	ECA3677	BX950851	2004		Cas1_I-F,Cas3_Cas2_I-F,Csy1_I-F,Csy2_I-F,Csy3_I-F	ECA3679,ECA3680,ECA3681,ECA3682,ECA3683	471
A0A291IJ47_9GAMM	trembl_bacteria	RVRRRTGGLE	2	ECA3685	BX950851	2004		Cas1_I-F,Cas3_Cas2_I-F,Csy1_I-F,Csy2_I-F,Csy3_I-F	ECA3679,ECA3680,ECA3681,ECA3682,ECA3683	590
A0A291IK94_9GAMM	trembl_bacteria	FNEAPAGGRGM	2	EcCFBP13530_03240	QGAL01000001	2019	PF01580	Csy2_I-F,Csy3_I-F	EcCFBP13530_03190,EcCFBP13530_03195	7658
A0A291IKD8_9GAMM	trembl_bacteria	MRPRREAGEC	5	ECED1_0857	CU928162	2009		Cas1_I-F,Cas3_Cas2_I-F,Csy1_I-F,Csy2_I-F,Csy3_I-F	ECED1_0850,ECED1_0851,ECED1_0852,ECED1_0853,ECED1_0854	1169
A0A292IIR0_9MOLU	trembl_bacteria	IDKNHQEVNAKIDKN	2	ECJG_01055	GL884130	2011	PF01551	Cas2_I-E	ECJG_01068	9612
A0A292IIS3_9MOLU	trembl_bacteria	FVAVSYLCSLKL	2	ECO111_3466	AP010960	2009	PF01551	Cas2_I-E	ECO111_3478	9316
A0A292IJG2_9MOLU	trembl_bacteria	LCSLKLC	2	ECs_3596	BA000007	2002	PF01551	Cas2_I-E	ECs_3608	9255
A0A292IJG7_9MOLU	trembl_bacteria	IVLDYISMIPLQN	2	EDC02_4519	RJJY01000001	2019	PF04149	Cas3_I,Csb1_I-U	EDC02_4522,EDC02_4524	2779
A0A2A9G2H1_9PSEU	trembl_bacteria	LSTTDAAG	2	EDD75_1252	RKRE01000002	2019		Cas2_I_II_III,Cas1_I-B,Cas4_I-A_I-B_I-C_I-D_II-B,Cas5_I-B,Cas7_I-B,Cas8a1_I-A	EDD75_1255,EDD75_1256,EDD75_1257,EDD75_1259,EDD75_1260,EDD75_1261	991
A0A2C7YZK9_9ACTN	trembl_bacteria	QQQAPTQH	2	EDD75_1254	RKRE01000002	2019		Cas2_I_II_III,Cas1_I-B,Cas4_I-A_I-B_I-C_I-D_II-B,Cas5_I-B,Cas7_I-B,Cas8a1_I-A,Csx1_III-U	EDD75_1255,EDD75_1256,EDD75_1257,EDD75_1259,EDD75_1260,EDD75_1261,EDD75_1262	212
A0A2C7ZDN6_9ACTN	trembl_bacteria	QQQAPTQH	2	EI42_00887	QKUF01000001	2018	PF09335	Cas4_I-A_I-B_I-C_I-D_II-B	EI42_00893	4766
A0A2D3U2T6_STRC0	trembl_bacteria	VTDPLGAT	2	EIM92_11610	CP034248	2019	PF07833	Cas3_I,Cas5_I-C,Cas7_I-C,Cas4_I-A_I-B_I-C_I-D_II-B,Cas1_I-C,Cas2_I_II_III	EIM92_11615,EIM92_11620,EIM92_11630,EIM92_11635,EIM92_11640,EIM92_11645	222
A0A2G6THL6_9FLAO	trembl_bacteria	NQLTSLD	2	EIO64_01340	CP034413	2019		Cas5_I-C,Cas7_I-C,Cas4_I-A_I-B_I-C_I-D_II-B,Cas1_I-C,Cas2_I_II_III	EIO64_01310,EIO64_01320,EIO64_01325,EIO64_01330,EIO64_01335	260
A0A2H4TVT7_ECOLX	trembl_bacteria	QQPQIQPVQ	2	EJ066_00095	CP034443	2019		Cas3_I-D	EJ066_00100	0
A0A2H5Z6V0_9BACT	trembl_bacteria	AQIAALTAR	2	EJ070_17590	CP034447	2019		Cas3_I-D	EJ070_17585	0
A0A2H6A1V9_9BACT	trembl_bacteria	AGAQSNR	2	EJK53_0026	CP034662	2019		Cas1_I-F,Cas3_Cas2_I-F,Csy1_I-F,Csy2_I-F,Csy3_I-F	EJK53_0028,EJK53_0029,EJK53_0030,EJK53_0031,EJK53_0032	674
A0A2I1UEG5_STROR	trembl_bacteria	GGADATSGAS	2	EJK53_0027	CP034662	2019		Cas1_I-F,Cas3_Cas2_I-F,Csy1_I-F,Csy2_I-F,Csy3_I-F	EJK53_0028,EJK53_0029,EJK53_0030,EJK53_0031,EJK53_0032	242
A0A2I2J6A3_9ACTO	trembl_bacteria	TPEPTPTP	2	EJN90_08185	CP034465	2019	PF13701	Cas1_II,Cas2_I_II_III	EJN90_08210,EJN90_08215	3667
A0A2J7P5F1_9ENTR	trembl_bacteria	QQPAPQAYAQPQQ	3	electrica_02238	CP041247	2019		Csy1_I-F,Csy2_I-F,Csy3_I-F	electrica_02229,electrica_02230,electrica_02231	3698
A0A2K8JZH2_9GAMM	trembl_bacteria	PLGIGEGFE	2	Elen_1983	CP001726	2009	PF04434	Cas4_I-A_I-B_I-C_I-D_II-B,Cas7_I-C,Cas5_I-C	Elen_1975,Elen_1976,Elen_1978	5762
A0A2K8QH43_9GAMM	trembl_bacteria	QQTQQVA	2	ELR70_10490	CP034835	2019	PF13202	Cas6_III	ELR70_10540	8485
A0A2K8SJ85_9NOSO	trembl_bacteria	VIRGFMPLGVA	2	ELZ95_04830	CP034706	2019		Cas3_I,Cse1_I-E,Cse2_I-E,Cas7_I-E,Cas5_I-E,Cas6_I-E,Cas1_I-E,Cas2_I-E	ELZ95_04790,ELZ95_04795,ELZ95_04800,ELZ95_04805,ELZ95_04810,ELZ95_04815,ELZ95_04820,ELZ95_04825	434
A0A2K8W1A7_9GAMM	trembl_bacteria	QQTQQVA	2	ELZ95_04835	CP034706	2019		Cas3_I,Cse1_I-E,Cse2_I-E,Cas7_I-E,Cas5_I-E,Cas6_I-E,Cas1_I-E,Cas2_I-E	ELZ95_04790,ELZ95_04795,ELZ95_04800,ELZ95_04805,ELZ95_04810,ELZ95_04815,ELZ95_04820,ELZ95_04825	852
A0A2L1TVM7_9BACL	trembl_bacteria	VAALHGTGQ	2	emb_1c0039	BDLO01000001	2017		Cas2_I_II_III,Cas1_II	emb_1c0040,emb_1c0041	769
A0A2L2NQK5_9NOSO	trembl_bacteria	PEFIEDTDGVM	2	emb_1d0258	BDLO01000001	2017	PF00575	Cas2_I_II_III,Cas1_II	emb_1c0040,emb_1c0041	4517
A0A2N0SMX2_BIFLN	trembl_bacteria	YFNPRTPVGCD	3	Enr13x_35830	CP037423	2019		Cas1_I-C,Cas4_I-A_I-B_I-C_I-D_II-B,Cas7_I-C,Cas5_I-C	Enr13x_35720,Enr13x_35730,Enr13x_35770,Enr13x_35790	3033
A0A2N6S0S1_9FIRM	trembl_bacteria	SEANKTE	2	Epro_1069	CP009498	2015		Cas2_I_II_III,Cas1_II	Epro_1073,Epro_1074	2780
A0A2P6UIK1_9ACTN	trembl_bacteria	GGRPSGRPRIAT	2	Epro_1070	CP009498	2015		Cas2_I_II_III,Cas1_II	Epro_1073,Epro_1074	2366
A0A2R4GTY2_RHOPL	trembl_bacteria	SVSIHAPARGATG	2	Epro_1071	CP009498	2015		Cas2_I_II_III,Cas1_II	Epro_1073,Epro_1074	1457
A0A2R4GU44_RHOPL	trembl_bacteria	VSIHAPARGATR	2	Epro_1072	CP009498	2015		Cas2_I_II_III,Cas1_II	Epro_1073,Epro_1074	1066
A0A2R4VSA5_9PROT	trembl_bacteria	GSNAGTV	2	Epro_1076	CP009498	2015		Cas2_I_II_III,Cas1_II,Cas2_I_II_III,Cas1_I-C,Cas4_I-A_I-B_I-C_I-D_II-B,Cas7_I-C	Epro_1073,Epro_1074,Epro_1080,Epro_1081,Epro_1083,Epro_1084	3267
A0A2S0PBM4_9NEIS	trembl_bacteria	RQERQERP	2	Epro_1078	CP009498	2015		Cas2_I_II_III,Cas1_II,Cas2_I_II_III,Cas1_I-C,Cas4_I-A_I-B_I-C_I-D_II-B,Cas7_I-C,Cas5_I-C	Epro_1073,Epro_1074,Epro_1080,Epro_1081,Epro_1083,Epro_1084,Epro_1086	2179
A0A2S0WG62_9CORY	trembl_bacteria	AATSATNAA	2	Epro_1079	CP009498	2015		Cas2_I_II_III,Cas1_II,Cas2_I_II_III,Cas1_I-C,Cas4_I-A_I-B_I-C_I-D_II-B,Cas7_I-C,Cas5_I-C	Epro_1073,Epro_1074,Epro_1080,Epro_1081,Epro_1083,Epro_1084,Epro_1086	676
A0A2S1Z3L8_9ACTN	trembl_bacteria	VPAPAPES	2	EQP59_07020	CP035107	2019		Cas1_II,Cas2_I_II_III	EQP59_07010,EQP59_07015	136
A0A2T0H1P8_9ACTN	trembl_bacteria	QPGGQYP	2	EQU24_10910	CP035467	2019	PF13699	Cas7_I-C,Cas5_I-C	EQU24_10875,EQU24_10885	6363
A0A2T1F3B5_9CHRO	trembl_bacteria	EREGPFGG	2	ERIC1_2c05780	ADFW01000002	2014		Cas4_I-A_I-B_I-C_I-D_II-B,Cas1_I-B,Cas2_I_II_III	ERIC1_2c05730,ERIC1_2c05740,ERIC1_2c05750	2209
A0A2T4TGJ8_9BACT	trembl_bacteria	CDLLEKSYLCGINNNL	2	ERICIII_00482	CP019655	2018		Cmr1_III-B,Cas10_III,Cmr3_III-B,Cmr5_III-B,Cmr6_III-B	ERICIII_00487,ERICIII_00488,ERICIII_00489,ERICIII_00491,ERICIII_00492	2836
A0A2U8YE83_ECOLX	trembl_bacteria	QQPQIQPVQ	2	ERS672216_00270	FIZP01000001	2016		Csn2,Cas2_I_II_III,Cas1_II	ERS672216_00271,ERS672216_00272,ERS672216_00273	1414
A0A2X1KBD1_ECOLX	trembl_bacteria	QQPQIQPVQ	2	ERS852511_00086	CZAP01000001	2016		Cas3_I,Cas4_I-A_I-B_I-C_I-D_II-B,Cas1_I-B,Cas2_I_II_III	ERS852511_00080,ERS852511_00083,ERS852511_00084,ERS852511_00085	575
A0A2X1WNA2_9BURK	trembl_bacteria	SFISCLYGRER	2	ESCAB7627_1078	ABKX01000001	2008	PF01551	Cas2_I-E	ESCAB7627_1066	9623
A0A2X1YHV2_9FIRM	trembl_bacteria	ISIHAPV	2	ETA_08340	CU468135	2008		Cas1_I-F,Cas3_Cas2_I-F,Csy1_I-F,Csy2_I-F	ETA_08380,ETA_08390,ETA_08420,ETA_08430	2157
A0A2X2L5M9_9FUSO	trembl_bacteria	TFTLFKFTKNLY	2	ETA_08350	CU468135	2008		Cas1_I-F,Cas3_Cas2_I-F,Csy1_I-F,Csy2_I-F	ETA_08380,ETA_08390,ETA_08420,ETA_08430	1779
A0A2X2VRE4_9FIRM	trembl_bacteria	DFNPLHREGGD	2	ETEC_2933	FN649414	2011	PF01551	Cas2_I-E	ETEC_2945	9203
A0A2X4PMT3_9PORP	trembl_bacteria	LNRTILELK	2	EUBREC_2487	CP001107	2009		Cas2_I_II_III,Cas1_I-C,Cas4_I-A_I-B_I-C_I-D_II-B,Cas7_I-C,Cas5_I-C,Cas3_I	EUBREC_2489,EUBREC_2490,EUBREC_2491,EUBREC_2492,EUBREC_2494,EUBREC_2497	526
A0A2X4PQA5_9PORP	trembl_bacteria	FQFQYGAIE	3	EUBREC_2488	CP001107	2009		Cas2_I_II_III,Cas1_I-C,Cas4_I-A_I-B_I-C_I-D_II-B,Cas7_I-C,Cas5_I-C,Cas3_I	EUBREC_2489,EUBREC_2490,EUBREC_2491,EUBREC_2492,EUBREC_2494,EUBREC_2497	357
A0A2X4RKV3_HAEHA	trembl_bacteria	SQSLWNRAMSFD	2	EUS_17280	FP929044	2010	PF13306	Cas4_I-A_I-B_I-C_I-D_II-B	EUS_17220	3196
A0A2X4USV1_9GAMM	trembl_bacteria	RNTSTYVEKT	2	EZMO1_2113	CP013251	2016		Csx16_III-U	EZMO1_2109	2657
A0A2Y9TV97_9ENTR	trembl_bacteria	AADAKAAA	2	F542_7970	CP006954	2019		Cas2_I_II_III,Cas1_I-C,Cas7_I-C,Cas5_I-C,Cas3_I	F542_7900,F542_7910,F542_7930,F542_7950,F542_7960	1483
A0A2Z2H6F5_9GAMM	trembl_bacteria	FLSCLGGSE	2	F544_14490	CP006956	2014		Cas5_I-C,Cas7_I-C,Cas4_I-A_I-B_I-C_I-D_II-B,Cas1_I-C,Cas2_I_II_III	F544_14420,F544_14440,F544_14450,F544_14460,F544_14470	1916
A0A2Z3GSR6_9BACT	trembl_bacteria	ELVGTSRWYAW	2	FAI40_04195	CP039460	2019		Cas1_II	FAI40_04175	2029
A0A2Z3UUE1_9ACTN	trembl_bacteria	ATFTGNARFG	2	FAY30_02725	CP039727	2019	PF03413	Cas1_I-C,Cas2_I_II_III	FAY30_02690,FAY30_02695	8039
A0A2Z5QZF1_9MICC	trembl_bacteria	VFPAYVGMSP	2	FB389_1289	VFNV01000001	2019		Cas1_II,Cas2_I_II_III	FB389_1283,FB389_1284	6385
A0A2Z5QZK5_9MICC	trembl_bacteria	GLIPTYAGNT	2	FBY49_2285	VFOC01000001	2019		Cas4_I-A_I-B_I-C_I-D_II-B	FBY49_2291	6174
A0A315ZFD5_9BACT	trembl_bacteria	SEYHSGKDYI	2	FE773_07010	CP040463	2019	PF01471	Cas10_III,Cas2_I_II_III,Cas1_I-B	FE773_00005,FE773_07055,FE773_07060	8661
A0A315ZFD7_9BACT	trembl_bacteria	SEYHSGKDY	4	FHU35_11834	VIWX01000001	2019		Cas4_I-A_I-B_I-C_I-D_II-B	FHU35_11837	2249
A0A326UEI7_9CHLR	trembl_bacteria	PQQPAWGQQ	2	FHX75_13673	VIXA01000003	2019		Cas3_I	FHX75_13668	3872
A0A328VRR0_9CHLR	trembl_bacteria	EGLKEGR	2	Flexsi_1594	CP002858	2011		Cmr6_III-B,Cmr5_III-B,Cas10_III,Cmr1_III-B	Flexsi_1596,Flexsi_1597,Flexsi_1600,Flexsi_1601	2649
A0A330M4N8_9GAMM	trembl_bacteria	VFLSCLCGSE	2	FN1175	AE009951	2002		Cas2_I_II_III,Cas1_I-B,Cas3_I,Cas7_I,Cas8a1_I-A	FN1176,FN1177,FN1179,FN1181,FN1182	758
A0A330M5W9_9GAMM	trembl_bacteria	VHCRTGSLE	2	FN3523_1116	CP002558	2011		Cas4_I-A_I-B_I-C_I-D_II-B,Cas1_I-II-III,Csx12	FN3523_1117,FN3523_1119,FN3523_1121	1128
A0A330M6A9_9GAMM	trembl_bacteria	FLSCLCGSEH	3	FNZ58_12425	CP041655	2019		Csy3_I-F,Csy2_I-F	FNZ58_12380,FNZ58_12385	5545
A0A330M6E7_9GAMM	trembl_bacteria	VHCRTGSLEK	2	FOKN1_1329	AP018052	2017		Csy3_I-F,Cas1_I-F	FOKN1_1325,FOKN1_1327	2586
A0A330M9J7_9GAMM	trembl_bacteria	CSLPHRQLRKL	2	FOKN1_1330	AP018052	2017		Csy3_I-F,Cas1_I-F	FOKN1_1325,FOKN1_1327	3426
A0A330PCZ1_9BACT	trembl_bacteria	LLALSKDGFTLR	2	FOKN1_1331	AP018052	2017		Csy3_I-F,Cas1_I-F	FOKN1_1325,FOKN1_1327	4388
A0A330PD00_9BACT	trembl_bacteria	VSNQPKRDIN	4	FRAAL0450	CT573213	2006		Cas3_I,Cse1_I-E,Cse2_I-E,Cas7_I-E,Cas5_I-E	FRAAL0452,FRAAL0453,FRAAL0454,FRAAL0455,FRAAL0456	791
A0A330PFW1_9BACT	trembl_bacteria	LYPSLVDSK	3	FRAAL5576	CT573213	2006		Cas7_I-C,Cas1_I-B,Cas2_I_II_III	FRAAL5580,FRAAL5583,FRAAL5584	2649
A0A330PGY0_9BACT	trembl_bacteria	FQFLIGSLEA	2	FraQA3DRAFT_5982	CM001489	2012	PF04954	Cas2_I_II_III,Cas1_I-B	FraQA3DRAFT_5987,FraQA3DRAFT_5988	4943
A0A330S7E9_KLEPN	trembl_bacteria	QQPQIQPVQ	2	FRUB_06436	NIDE01000014	2017		Cas3_I,Csb1_I-U,Csb2_I-U,Cas1_I-C,Cas2_I_II_III	FRUB_06430,FRUB_06432,FRUB_06433,FRUB_06434,FRUB_06435	719
A0A347B2W1_9BACT	trembl_bacteria	MCIFAVASTI	2	FRUB_06437	NIDE01000014	2017		Csb1_I-U,Csb2_I-U,Cas1_I-C,Cas2_I_II_III	FRUB_06432,FRUB_06433,FRUB_06434,FRUB_06435	4395
A0A347UAJ9_9PROT	trembl_bacteria	LKITTSLGERFS	2	FRUB_06438	NIDE01000014	2017		Csb1_I-U,Csb2_I-U,Cas1_I-C,Cas2_I_II_III	FRUB_06432,FRUB_06433,FRUB_06434,FRUB_06435	4667
A0A364K8W1_9BACL	trembl_bacteria	TKQELES	3	FRUB_10164	NIDE01000020	2017		Cas2_I_II_III	FRUB_10175	8572
A0A365QFT2_ECOLX	trembl_bacteria	QQPQIQPVQ	2	FRUB_10165	NIDE01000020	2017		Cas2_I_II_III	FRUB_10175	8426
A0A373XU11_9FIRM	trembl_bacteria	FRPRLGMGWFN	2	FRUB_10167	NIDE01000020	2017		Cas2_I_II_III,Cas1_I-II-III	FRUB_10175,FRUB_10176	7436
A0A374PE69_9CLOT	trembl_bacteria	CEETRKCE	2	FRUB_10168	NIDE01000020	2017		Cas2_I_II_III,Cas1_I-II-III,Cas5_I-C	FRUB_10175,FRUB_10176,FRUB_10177	6924
A0A375A627_9GAMM	trembl_bacteria	QQTQQVA	2	FRUB_10169	NIDE01000020	2017		Cas2_I_II_III,Cas1_I-II-III,Cas5_I-C	FRUB_10175,FRUB_10176,FRUB_10177	6769
A0A375AEE4_9GAMM	trembl_bacteria	CLCGSER	3	FRUB_10170	NIDE01000020	2017		Cas2_I_II_III,Cas1_I-II-III,Cas5_I-C,Cas7_I-C	FRUB_10175,FRUB_10176,FRUB_10177,FRUB_10178	6197
A0A375AEJ1_9GAMM	trembl_bacteria	SLPSRQLRKR	2	FRUB_10174	NIDE01000020	2017		Cas2_I_II_III,Cas1_I-II-III,Cas5_I-C,Cas7_I-C,Cas3_I	FRUB_10175,FRUB_10176,FRUB_10177,FRUB_10178,FRUB_10180	262
A0A376BMG4_9NEIS	trembl_bacteria	LVLDRIGRLE	2	FTV93_24070	CP042615	2019		Cas2_I-E	FTV93_24010	9492
A0A376GTT0_CORST	trembl_bacteria	RGGLIPAYAGRT	2	FXE77_12900	VSHJ01000036	2019		Csy3_I-F	FXE77_12890	716
A0A376J0H2_ECOLX	trembl_bacteria	QQPQIQPVQ	2	G2583_3390	CP001846	2010	PF01551	Cas2_I-E	G2583_3402	9255
A0A376KNY4_ECOLX	trembl_bacteria	QQPQIQPVQ	2	GA0074694_4376	FMHU01000002	2016	PF13529	Cse2_I-E,Cas7_I-E,Cas5_I-E,Cas1_I-E,Cas2_I-E	GA0074694_4365,GA0074694_4366,GA0074694_4367,GA0074694_4369,GA0074694_4370	4330
A0A376NTN4_ECOLX	trembl_bacteria	QQPQIQPVQ	2	Ga0100231_010570	LXWU02000003	2019		Cas2_I_II_III,Cas1_I-C,Csb1_I-U	Ga0100231_010550,Ga0100231_010555,Ga0100231_010575	0
A0A376UEL4_ECOLX	trembl_bacteria	QQPQIQPVQ	2	GbCGDNIH1_1701a	CP000394	2017		Cse2_I-E,Cas7_I-E,Cas5_I-E,Cas1_I-E,Cas2_I-E	GbCGDNIH1_1694,GbCGDNIH1_1695,GbCGDNIH1_1696,GbCGDNIH1_1698,GbCGDNIH1_1699	544
A0A377D6G4_ECOLX	trembl_bacteria	QQPQIQPVQ	2	GCJUQL4_26760	CABFKD010000002	2019		Cas1_I-C,Cas2_I_II_III,Cas3_I,Csb1_I-U,Csb2_I-U	GCJUQL4_26810,GCJUQL4_26800,GCJUQL4_26790,GCJUQL4_26780,GCJUQL4_26770	456
A0A377PWP1_9HELI	trembl_bacteria	GNVGKKT	2	GCW_93776	CP006916	2015		Cas1_II,Cas2_I_II_III	GCW_03765,GCW_03770	1283
A0A378NRA0_9FIRM	trembl_bacteria	FRTVSVDIY	2	GCWU0000282_001836	ACIL03000013	2014		Cas10_III,Csm2_III-A,Csm3_III-A,Csm4_III-A,Cas1_I-II-III,Cas2_I_II_III,Csm6_III-A	GCWU0000282_001831,GCWU0000282_001832,GCWU0000282_001833,GCWU0000282_001834,GCWU0000282_001844,GCWU0000282_001845,GCWU0000282_001848	1226
A0A378Q383_9GAMM	trembl_bacteria	LNPLGIGEGFE	3	GCWU0000282_001837	ACIL03000013	2014		Cas10_III,Csm2_III-A,Csm3_III-A,Csm4_III-A,Cas1_I-II-III,Cas2_I_II_III,Csm6_III-A	GCWU0000282_001831,GCWU0000282_001832,GCWU0000282_001833,GCWU0000282_001834,GCWU0000282_001844,GCWU0000282_001845,GCWU0000282_001848	1553
A0A378Q7Q4_9GAMM	trembl_bacteria	LFLNHLCDGE	2	GCWU0000282_001838	ACIL03000013	2014		Cas10_III,Csm2_III-A,Csm3_III-A,Csm4_III-A,Cas1_I-II-III,Cas2_I_II_III,Csm6_III-A	GCWU0000282_001831,GCWU0000282_001832,GCWU0000282_001833,GCWU0000282_001834,GCWU0000282_001844,GCWU0000282_001845,GCWU0000282_001848	1897
A0A378Q861_9GAMM	trembl_bacteria	SSPSHRWFR	3	GCWU0000282_001839	ACIL03000013	2014		Cas10_III,Csm2_III-A,Csm3_III-A,Csm4_III-A,Cas1_I-II-III,Cas2_I_II_III,Csm6_III-A	GCWU0000282_001831,GCWU0000282_001832,GCWU0000282_001833,GCWU0000282_001834,GCWU0000282_001844,GCWU0000282_001845,GCWU0000282_001848	2089
A0A378Q891_9GAMM	trembl_bacteria	FLSRLCGGE	13	GCWU0000282_001841	ACIL03000013	2014		Cas10_III,Csm2_III-A,Csm3_III-A,Csm4_III-A,Cas1_I-II-III,Cas2_I_II_III,Csm6_III-A	GCWU0000282_001831,GCWU0000282_001832,GCWU0000282_001833,GCWU0000282_001834,GCWU0000282_001844,GCWU0000282_001845,GCWU0000282_001848	1163
A0A378Q944_9GAMM	trembl_bacteria	FLNHLCDGEL	4	GCWU000321_00562	ACIM02000001	2009		Csy1_I-F,Cas3_Cas2_I-F,Cas1_I-F	GCWU000321_00555,GCWU000321_00556,GCWU000321_00557	4001
A0A378Q971_9GAMM	trembl_bacteria	FLSRLCGGE	6	GCWU000324_02487	ACJW02000003	2009		Cas2_I_II_III,Cas1_I-C,Cas4_I-A_I-B_I-C_I-D_II-B,Cas7_I-C,Cas5_I-C	GCWU000324_02489,GCWU000324_02491,GCWU000324_02492,GCWU000324_02493,GCWU000324_02495	475
A0A378QBZ5_9GAMM	trembl_bacteria	FLSRLCGGE	5	GCWU000324_02488	ACJW02000003	2009		Cas2_I_II_III,Cas1_I-C,Cas4_I-A_I-B_I-C_I-D_II-B,Cas7_I-C,Cas5_I-C	GCWU000324_02489,GCWU000324_02491,GCWU000324_02492,GCWU000324_02493,GCWU000324_02495	308
A0A378QKM3_MORLA	trembl_bacteria	VPYRIDNLE	3	GCWU000325_01395	ACIJ02000018	2009		Cas1_II,Cas2_I_II_III	GCWU000325_01392,GCWU000325_01393	358
A0A378QX30_9GAMM	trembl_bacteria	FLSHLCDVE	2	GCWU000342_00154	ACIP02000001	2009		Cas1_I-C,Cas4_I-A_I-B_I-C_I-D_II-B,Cas7_I-C	GCWU000342_00170,GCWU000342_00171,GCWU000342_00172	5045
A0A378QX89_9GAMM	trembl_bacteria	FLSHLCDVE	4	GCWU000342_00158	ACIP02000001	2009		Cas1_I-C,Cas4_I-A_I-B_I-C_I-D_II-B,Cas7_I-C,Cas5_I-C	GCWU000342_00170,GCWU000342_00171,GCWU000342_00172,GCWU000342_00174	4124
A0A378QYF7_9GAMM	trembl_bacteria	IPHRIDDLEI	2	GCWU000342_00160	ACIP02000001	2009		Cas1_I-C,Cas4_I-A_I-B_I-C_I-D_II-B,Cas7_I-C,Cas5_I-C	GCWU000342_00170,GCWU000342_00171,GCWU000342_00172,GCWU000342_00174	3738
A0A378QYZ5_9GAMM	trembl_bacteria	IPHRIDDLE	4	GCWU000342_00161	ACIP02000001	2009		Cas1_I-C,Cas4_I-A_I-B_I-C_I-D_II-B,Cas7_I-C,Cas5_I-C	GCWU000342_00170,GCWU000342_00171,GCWU000342_00172,GCWU000342_00174	3565
A0A378R197_9GAMM	trembl_bacteria	IPHRIDDLE	2	GCWU000342_00162	ACIP02000001	2009		Cas1_I-C,Cas4_I-A_I-B_I-C_I-D_II-B,Cas7_I-C,Cas5_I-C	GCWU000342_00170,GCWU000342_00171,GCWU000342_00172,GCWU000342_00174	3414
A0A378VHP0_NEILA	trembl_bacteria	ESLFFLISQCYN	4	GCWU000342_00165	ACIP02000001	2009		Cas1_I-C,Cas4_I-A_I-B_I-C_I-D_II-B,Cas7_I-C,Cas5_I-C	GCWU000342_00170,GCWU000342_00171,GCWU000342_00172,GCWU000342_00174	1808
A0A378VID8_NEILA	trembl_bacteria	QPPLGGCVLKP	2	GCWU000342_00166	ACIP02000001	2009		Cas1_I-C,Cas4_I-A_I-B_I-C_I-D_II-B,Cas7_I-C,Cas5_I-C	GCWU000342_00170,GCWU000342_00171,GCWU000342_00172,GCWU000342_00174	1612
A0A378WT74_9NEIS	trembl_bacteria	SAAFGRLCVETS	3	GDI2126	AM889285	2008		Cas1_II,Cas2_I_II_III	GDI2124,GDI2125	109
A0A378XFZ5_9BURK	trembl_bacteria	VAPHAGAWIET	3	GGS_1421	AP011114	2013		Cas2_I_II_III,Cas1_I-C,Cas7_I-C,Cas5_I-C	GGS_1423,GGS_1424,GGS_1426,GGS_1428	690
A0A378XKM0_9BURK	trembl_bacteria	PNMLNLP	2	GKIL_1955	CP003587	2014	PF00805	Cas3_I-D,Cas10d_I-D,Csc2_I-D	GKIL_1959,GKIL_1960,GKIL_1961	2561
A0A378XN65_9BURK	trembl_bacteria	SSQCTNPNMLN	3	GlitD10_0185	CP017675	2017		Cmr3_III-B,Cas2_I_II_III,Cas1_I-C	GlitD10_0180,GlitD10_0183,GlitD10_0184	881
A0A378ZDF0_PANTH	trembl_bacteria	SHPTRMRGLK	2	GlitD10_0646	CP017675	2017		Csm6_III-A,Csx3_III-U,Cas1_I-C,Cas2_I_II_III	GlitD10_0637,GlitD10_0638,GlitD10_0643,GlitD10_0644	855
A0A378ZQS0_9RHOB	trembl_bacteria	QLISSEIAVQPE	2	GlitD10_0647	CP017675	2017		Csm6_III-A,Csx3_III-U,Cas1_I-C,Cas2_I_II_III	GlitD10_0637,GlitD10_0638,GlitD10_0643,GlitD10_0644	2018
A0A378ZWJ3_9RHOB	trembl_bacteria	LAYHREIGREATA	2	gll2473	BA000045	2003	PF00353	Cas3_I-D	gll2468	2694
A0A379AST9_AVIAV	trembl_bacteria	GFNSRPSGRWP	2	Gura_2720	CP000698	2007		Cas2_I_II_III,Cas4_I-A_I-B_I-C_I-D_II-B	Gura_2721,Gura_2723	451
A0A379ATB4_AVIAV	trembl_bacteria	FQFTAIWEMA	2	GV51_0914	ADAN01000003	2010	PF02384	Cas3_I	GV51_0911	5744
A0A379E8Y7_9PORP	trembl_bacteria	FNSNLVQLK	3	GZL_02513	CP003987	2015		Cas7_I-C	GZL_02523	8433
A0A379EVW7_9PAST	trembl_bacteria	VQHRIDGLE	4	GZL_02519	CP003987	2015		Cas7_I-C,Cas3_I	GZL_02523,GZL_02525	3397
A0A379EW49_9PAST	trembl_bacteria	SSTSYRWLR	3	HALTITAN_0790	AOPO01000002	2013		Csy3_I-F	HALTITAN_0788	904
A0A379N2B7_9PROT	trembl_bacteria	VAPRAGAWIET	2	Haur_0580	CP000875	2008		Cmr6_III-B,Cmr5_III-B,Cmr1_III-B,Cmr3_III-B,Cas10_III	Haur_0574,Haur_0575,Haur_0577,Haur_0578,Haur_0579	365
A0A380GV02_9STAP	trembl_bacteria	YHSYLKLQSTKT	8	HCH_02809	CP000155	2006		Cas5_I-C,Cas7_I-C,Cas4_I-A_I-B_I-C_I-D_II-B	HCH_02814,HCH_02816,HCH_02817	5164
A0A380JJW4_STRCV	trembl_bacteria	GLAQYQS	2	HCH_02822	CP000155	2006		Cas5_I-C,Cas7_I-C,Cas4_I-A_I-B_I-C_I-D_II-B,Cas1_I-C,Cas2_I_II_III	HCH_02814,HCH_02816,HCH_02817,HCH_02818,HCH_02819	3413
A0A380KN58_9STRE	trembl_bacteria	FYGYLNLESTKT	3	HCW_07190	CP003479	2012		Cas2_I_II_III,Cas1_I-II-III	HCW_07195,HCW_07200	792
A0A380M4F4_9STRE	trembl_bacteria	AGLAQYQS	2	HM1_0196	CP000930	2008	PF08448	Cas1_I-E,Cas5_I-E,Cas7_I-E,Cse2_I-E	HM1_0186,HM1_0185,HM1_0184,HM1_0183	5641
A0A380N4Z9_9FIRM	trembl_bacteria	VTPAPSPVTP	3	HM1_0503	CP000930	2008		Cas7_I-A,Cas3_I	HM1_0512,HM1_0510	4537
A0A380UGH9_ACIJU	trembl_bacteria	SSWRHTPFRK	2	HMPREF0156_01404	GG774890	2010		Cas2_I_II_III,Cas1_II	HMPREF0156_01410,HMPREF0156_01412	4308
A0A380UI05_ACIJU	trembl_bacteria	FLNGVCRHER	3	HMPREF0391_10926	ACHM02000002	2010		Cas2_I_II_III,Cas1_I-B,Cas4_I-A_I-B_I-C_I-D_II-B,Cas3_I,Cas7_I-C	HMPREF0391_10930,HMPREF0391_10931,HMPREF0391_10932,HMPREF0391_10933,HMPREF0391_10935	3063
A0A380UID8_ACIJU	trembl_bacteria	VHGGIRHLE	8	HMPREF0391_10928	ACHM02000002	2010		Cas2_I_II_III,Cas1_I-B,Cas4_I-A_I-B_I-C_I-D_II-B,Cas3_I,Cas7_I-C	HMPREF0391_10930,HMPREF0391_10931,HMPREF0391_10932,HMPREF0391_10933,HMPREF0391_10935	2566
A0A380Z669_BACFG	trembl_bacteria	VLIVPYGIEM	2	HMPREF0391_10929	ACHM02000002	2010		Cas2_I_II_III,Cas1_I-B,Cas4_I-A_I-B_I-C_I-D_II-B,Cas3_I,Cas7_I-C,Cas8a1_I-A	HMPREF0391_10930,HMPREF0391_10931,HMPREF0391_10932,HMPREF0391_10933,HMPREF0391_10935,HMPREF0391_10936	1874
A0A381EYA9_CHRVL	trembl_bacteria	SPVHPHGRGEH	2	HMPREF0400_00663	GG770381	2010		Cas2_I_II_III,Cas1_I-II-III,Csm2_III-A	HMPREF0400_00665,HMPREF0400_00666,HMPREF0400_00672	1373
A0A381IZU0_CLOPF	trembl_bacteria	VIVPSKFSICYNE	2	HMPREF0620_0506	AEON01000001	2011		Cas5_I-C,Cas7_I-C,Cas4_I-A_I-B_I-C_I-D_II-B,Cas1_I-C,Cas2_I_II_III	HMPREF0620_0500,HMPREF0620_0502,HMPREF0620_0503,HMPREF0620_0504,HMPREF0620_0505	108
A0A385XT90_9GAMM	trembl_bacteria	QQTQQVA	2	HMPREF0620_0511	AEON01000001	2011		Cas5_I-C,Cas7_I-C,Cas4_I-A_I-B_I-C_I-D_II-B,Cas1_I-C,Cas2_I_II_III	HMPREF0620_0500,HMPREF0620_0502,HMPREF0620_0503,HMPREF0620_0504,HMPREF0620_0505	1676
A0A386TEW7_9RHOB	trembl_bacteria	GDDLLDGG	2	HMPREF0620_0513	AEON01000001	2011		Cas5_I-C,Cas7_I-C,Cas4_I-A_I-B_I-C_I-D_II-B,Cas1_I-C,Cas2_I_II_III	HMPREF0620_0500,HMPREF0620_0502,HMPREF0620_0503,HMPREF0620_0504,HMPREF0620_0505	2890
A0A388SSC7_9ACTN	trembl_bacteria	ALTRDAL	2	HMPREF0620_0515	AEON01000001	2011		Cas7_I-C,Cas4_I-A_I-B_I-C_I-D_II-B,Cas1_I-C,Cas2_I_II_III	HMPREF0620_0502,HMPREF0620_0503,HMPREF0620_0504,HMPREF0620_0505	5100
A0A3A8TPA0_9DELT	trembl_bacteria	LRPEERSD	2	HMPREF0670_00061	GG740072	2010		Cas2_I_II_III,Cas1_I-II-III	HMPREF0670_00062,HMPREF0670_00064	279
A0A3B0PEJ7_MYCGL	trembl_bacteria	LLLTQVLYSAKT	3	HMPREF0848_00327	GL698449	2011		Cas1_II,Csn2_like	HMPREF0848_00324,HMPREF0848_00326	237
A0A3B0PJ42_9MOLU	trembl_bacteria	LYNIWVKNN	4	HMPREF0874_00892	GG770216	2010		Cas1_I-II-III	HMPREF0874_00895	3230
A0A3B0PPK6_MYCGL	trembl_bacteria	LTQVLYSAKT	3	HMPREF0994_07187	ACTP02000011	2013		Cas2_I_II_III,Cas5_I-B	HMPREF0994_01754,HMPREF0994_01757	0
A0A3B0PWF8_MYCGL	trembl_bacteria	LLLTQVLYSAKT	3	HMPREF1002_00806	ACUD01000002	2014		Cas2_I_II_III,Cas1_I-C,Cas5_I-C,Cas3_I,Cas3_I	HMPREF1002_00807,HMPREF1002_00808,HMPREF1002_00814,HMPREF1002_00815,HMPREF1002_04505	414
A0A3E0HLI2_9PSEU	trembl_bacteria	FLYALRRDVILD	2	HMPREF1076_01942	AGZO01000014	2013		Cas5_I-C,Cas7_I-C,Cas4_I-A_I-B_I-C_I-D_II-B,Cas1_I-C,Cas2_I_II_III	HMPREF1076_01943,HMPREF1076_01945,HMPREF1076_01946,HMPREF1076_01947,HMPREF1076_01948	850
A0A3E0L337_9CHRO	trembl_bacteria	GGINPKKYG	2	HMPREF1076_01949	AGZO01000014	2013		Cas5_I-C,Cas7_I-C,Cas4_I-A_I-B_I-C_I-D_II-B,Cas1_I-C,Cas2_I_II_III	HMPREF1076_01943,HMPREF1076_01945,HMPREF1076_01946,HMPREF1076_01947,HMPREF1076_01948	150
A0A3E0L345_9CHRO	trembl_bacteria	LYSLEKLIEWK	2	HMPREF1083_01553	AGYL01000015	2013		Cas3_I,Cas5_I-C,Cas7_I-C,Cas4_I-A_I-B_I-C_I-D_II-B,Cas1_I-C,Cas2_I_II_III	HMPREF1083_01546,HMPREF1083_01547,HMPREF1083_01549,HMPREF1083_01550,HMPREF1083_01551,HMPREF1083_01552	2101
A0A3E0MKB9_MICAE	trembl_bacteria	GGINPKKYG	2	HMPREF1097_00448	AGYG01000001	2013		Cas2_I_II_III,Cas1_I-C,Cas4_I-A_I-B_I-C_I-D_II-B,Cas7_I-C,Cas5_I-C	HMPREF1097_00449,HMPREF1097_00450,HMPREF1097_00451,HMPREF1097_00452,HMPREF1097_00454	0
A0A3E1DAI4_9PROT	trembl_bacteria	FNPRPSRGTGATI	2	HMPREF1121_00238	JNOS01000002	2014		Cas2_I_II_III,Cas1_I-C,Cas4_I-A_I-B_I-C_I-D_II-B,Cas7_I-C,Cas5_I-C,Cas3_I	HMPREF1121_00239,HMPREF1121_00240,HMPREF1121_00241,HMPREF1121_00242,HMPREF1121_00244,HMPREF1121_00245	300
A0A3E2VIU4_9FIRM	trembl_bacteria	KEEQQAG	2	HMPREF1212_02764	AGES01000004	2015		Cas3_I	HMPREF1212_02767	0
A0A3G6ZUR1_9PSED	trembl_bacteria	FLAAYTAVNQ	2	HMPREF1478_00507	ATCA01000004	2013	PF17961	Cas5_I-E,Cas7_I-E	HMPREF1478_00514,HMPREF1478_00515	7913
A0A3G7ABM9_9PSED	trembl_bacteria	FLAAYTAVN	3	HMPREF1627_09580	JRMV01000281	2014		Cas4_I-A_I-B_I-C_I-D_II-B	HMPREF1627_09600	2641
A0A3G7ABX5_9PSED	trembl_bacteria	FLAAYAAVT	3	HMPREF8571_0824	AEEN01000012	2010		Cas1_II	HMPREF8571_0821	4205
A0A3G7ACU0_9PSED	trembl_bacteria	FLAAYTAVN	4	HMPREF9127_1242	AFUS01000005	2011		Cas2_I_II_III,Cas1_I-B	HMPREF9127_1250,HMPREF9127_1251	8566
A0A3G9DQQ9_9PORP	trembl_bacteria	TFNRTIVELKF	2	HMPREF9154_0622	CP002734	2012		Cas2_I_II_III,Cas1_I-C,Csb1_I-U	HMPREF9154_0624,HMPREF9154_0625,HMPREF9154_0629	1607
A0A3G9E737_9PORP	trembl_bacteria	FNRTIVELK	2	HMPREF9154_2748	CP002734	2012		Cas2_I_II_III,Cas1_I-C	HMPREF9154_2751,HMPREF9154_2752	4669
A0A3G9FRX6_9GAMM	trembl_bacteria	VHGGIRHLEI	2	HMPREF9154_2749	CP002734	2012		Cas2_I_II_III,Cas1_I-C	HMPREF9154_2751,HMPREF9154_2752	3792
A0A3G9FRY9_9GAMM	trembl_bacteria	FLNGVCRHER	2	HMPREF9154_2750	CP002734	2012		Cas2_I_II_III,Cas1_I-C	HMPREF9154_2751,HMPREF9154_2752	712
A0A3G9FS95_9GAMM	trembl_bacteria	SWRHTPFRK	2	HMPREF9182_2019	AFQU01000001	2011		Cas1_II,Cas2_I_II_III,Csn2	HMPREF9182_2016,HMPREF9182_2017,HMPREF9182_2018	84
A0A3G9FUM3_9GAMM	trembl_bacteria	SWRHTPFR	2	HMPREF9182_2020	AFQU01000001	2011		Cas1_II,Cas2_I_II_III,Csn2	HMPREF9182_2016,HMPREF9182_2017,HMPREF9182_2018	1189
A0A3G9FUN6_9GAMM	trembl_bacteria	FLNGVCRHE	2	HMPREF9182_2021	AFQU01000001	2011		Cas1_II,Cas2_I_II_III,Csn2	HMPREF9182_2016,HMPREF9182_2017,HMPREF9182_2018	1849
A0A3G9FUP6_9GAMM	trembl_bacteria	SWRHTPFRN	2	HMPREF9182_2022	AFQU01000001	2011		Cas1_II,Cas2_I_II_III,Csn2	HMPREF9182_2016,HMPREF9182_2017,HMPREF9182_2018	2197
A0A3G9FWX4_9GAMM	trembl_bacteria	SWRHTPFRN	4	HMPREF9382_0585	AEXW01000005	2011		Cas1_II,Cas2_I_II_III,Csn2	HMPREF9382_0582,HMPREF9382_0583,HMPREF9382_0584	261
A0A3G9FWX8_9GAMM	trembl_bacteria	VHGGIRHLE	2	HMPREF9386_0562	AFBD01000001	2011		Cas1_II,Cas2_I_II_III,Csn2,Cas2_I_II_III	HMPREF9386_0559,HMPREF9386_0560,HMPREF9386_0561,HMPREF9386_0573	114
A0A3G9FX66_9GAMM	trembl_bacteria	SWRHTPFRN	2	HMPREF9386_0563	AFBD01000001	2011		Cas1_II,Cas2_I_II_III,Csn2,Cas2_I_II_III	HMPREF9386_0559,HMPREF9386_0560,HMPREF9386_0561,HMPREF9386_0573	545
A0A3G9FX76_9GAMM	trembl_bacteria	CSWRHTPFR	2	HMPREF9950_1078	AFUU01000003	2011		Cas1_II	HMPREF9950_1083	4006
A0A3G9FZB2_9GAMM	trembl_bacteria	FLNGVCRHE	2	HMPREF9950_1079	AFUU01000003	2011		Cas1_II	HMPREF9950_1083	1572
A0A3G9FZC2_9GAMM	trembl_bacteria	VHGGIRHLE	2	HPL003_18775	CP003107	2012		Cas5_I-C,Cas7_I-C,Cas4_I-A_I-B_I-C_I-D_II-B,Cas1_I-C,Cas2_I_II_III,Cmr1_III-B,Cas10_III	HPL003_18745,HPL003_18755,HPL003_18760,HPL003_18765,HPL003_18770,HPL003_18790,HPL003_18795	888
A0A3G9FZG4_9GAMM	trembl_bacteria	FLNGVCRHE	2	HRbin28_01687	BEIE01000002	2018		Cmr3_III-B,Cas10_III,Cmr1_III-B	HRbin28_01679,HRbin28_01680,HRbin28_01681	5335
A0A3G9G1N8_9GAMM	trembl_bacteria	FLNGVCRHE	2	HRbin33_00864	BEIJ01000001	2018	PF15902	Cas1_I-C,Cas2_I_II_III	HRbin33_00861,HRbin33_00862	7000
A0A3G9G1P8_9GAMM	trembl_bacteria	LFLNGVCRHE	2	HRM2_05540	CP001087	2009		Cas1_I-II-III,Cas2_I_II_III,Cas7_I-B,Cas4_I-A_I-B_I-C_I-D_II-B	HRM2_05450,HRM2_05460,HRM2_05500,HRM2_05530	120
A0A3G9G1R1_9GAMM	trembl_bacteria	FLNGVCRHEQ	3	HRM2_05560	CP001087	2009		Cas2_I_II_III,Cas7_I-B,Cas4_I-A_I-B_I-C_I-D_II-B	HRM2_05460,HRM2_05500,HRM2_05530	2109
A0A3G9G1S9_9GAMM	trembl_bacteria	FLNGVCRHE	2	HRM2_05620	CP001087	2009		Cas7_I-B,Cas4_I-A_I-B_I-C_I-D_II-B	HRM2_05500,HRM2_05530	4573
A0A3G9G950_9NEIS	trembl_bacteria	VHCRIGSSE	3	HRM2_05640	CP001087	2009		Cas7_I-B,Cas4_I-A_I-B_I-C_I-D_II-B	HRM2_05500,HRM2_05530	5002
A0A3G9GXT1_9PROT	trembl_bacteria	FGVLRPLKTLTCYN	2	HRM2_05650	CP001087	2009		Cas7_I-B,Cas4_I-A_I-B_I-C_I-D_II-B	HRM2_05500,HRM2_05530	5228
A0A3G9JI50_MICVR	trembl_bacteria	ILSPGLK	2	HRM2_05660	CP001087	2009		Cas4_I-A_I-B_I-C_I-D_II-B	HRM2_05530	5904
A0A3G9JJX7_MICVR	trembl_bacteria	GMDKRLEKVE	2	HS1_001592	CP013015	2016		Cas7_I-B,Cas5_I-B,Cas4_I-A_I-B_I-C_I-D_II-B,Cas1_I-B,Cas2_I_II_III	HS1_001583,HS1_001584,HS1_001587,HS1_001590,HS1_001591	990
A0A3L8RI19_STRRN	trembl_bacteria	TIPAGAGSSC	2	HSACCH_00578	CAUI01000005	2013		Cas3_I,Cas5_I-C,Cas7_I-C,Cas4_I-A_I-B_I-C_I-D_II-B,Cas1_I-C,Cas2_I_II_III	HSACCH_00571,HSACCH_00572,HSACCH_00574,HSACCH_00575,HSACCH_00576,HSACCH_00577	603
A0A3L8RI24_STRRN	trembl_bacteria	APGDGCRGG	2	HYN51_03210	CP029185	2018	PF06519	Cse2_I-E,Cse1_I-E,Cas3_I	HYN51_03155,HYN51_03160,HYN51_03165	4156
A0A3M0CLJ0_9PROT	trembl_bacteria	DGDLADG	2	I3Y_18175	CP028379	2018	PF01551	Cas2_I-E	I3Y_18235	9203
A0A3N1B1A9_9ACTN	trembl_bacteria	WRKSSRS	2	I926_07720	CP004391	2015		Csy3_I-F,Csy2_I-F,Csy1_I-F	I926_07730,I926_07735,I926_07740	1700
A0A3N5AQ52_9THEO	trembl_bacteria	GFQPTYEELK	2	IALB_1212	CP003418	2012		Csx1_III-U,Cas1_I-B,Cas2_I_II_III	IALB_1202,IALB_1207,IALB_1208	2824
A0A3N5BMM4_9THEO	trembl_bacteria	FQPTYEELK	5	IALB_1215	CP003418	2012		Cas1_I-B,Cas2_I_II_III	IALB_1207,IALB_1208	3775
A0A3P3XS33_9SPIR	trembl_bacteria	SRPPRARGLK	2	IALB_1216	CP003418	2012		Cas1_I-B,Cas2_I_II_III	IALB_1207,IALB_1208	4574
A0A3P3XS54_9SPIR	trembl_bacteria	VAPPAGAWIET	2	IALB_1219	CP003418	2012		Cas1_I-B,Cas2_I_II_III	IALB_1207,IALB_1208	5192
A0A3P3XS70_9SPIR	trembl_bacteria	VAPPAGAWIET	2	IALB_1220	CP003418	2012		Cas1_I-B,Cas2_I_II_III	IALB_1207,IALB_1208	5577
A0A3P3XSJ1_9SPIR	trembl_bacteria	VAPPAGAWIET	2	IALB_3037	CP003418	2012		Cas1_II,Cas2_I_II_III	IALB_3035,IALB_3036	118
A0A3P3XT53_9SPIR	trembl_bacteria	VAPPAGAWIET	3	IALB_3038	CP003418	2012		Cas1_II,Cas2_I_II_III	IALB_3035,IALB_3036	1029
A0A3Q8SB61_9BACL	trembl_bacteria	TTTGTGTTGS	2	JCM16418_924	BAVZ01000002	2014		Cas7_I-C,Cas1_I-C	JCM16418_931,JCM16418_934	7178
A0A3Q8YEY3_9RHIZ	trembl_bacteria	ADLEPGL	2	JCM16776_0959	AP019827	2019		Csx1_III-U,Cas1_I-II-III,Cas2_I_II_III,Cas4_I-A_I-B_I-C_I-D_II-B	JCM16776_0960,JCM16776_0964,JCM16776_0965,JCM16776_0966	223
A0A3Q9GFF1_MORCA	trembl_bacteria	LFLSDLCGRE	2	JDM601_3001	CP002329	2011		Csb1_I-U	JDM601_3002	143
A0A3Q9KWL7_SALET	trembl_bacteria	PAGAGNT	2	jk0638	CR931997	2005	PF00403	Cas1_I-E	jk0643	8035
A0A3Q9L0I0_SALET	trembl_bacteria	PAGAGNT	2	JMUB3870_1077	AP019831	2019		Cas8a1_I-A,Cas7_I-C,Cas5_I-B,Cas3_I,Cas4_I-A_I-B_I-C_I-D_II-B,Cas1_I-B	JMUB3870_1080,JMUB3870_1081,JMUB3870_1082,JMUB3870_1083,JMUB3870_1084,JMUB3870_1085	2552
A0A3R5UW22_9FLAO	trembl_bacteria	VANYRKDSKNLKAIHN	4	JMUB3870_1087	AP019831	2019		Cas8a1_I-A,Cas7_I-C,Cas5_I-B,Cas3_I,Cas4_I-A_I-B_I-C_I-D_II-B,Cas1_I-B,Cas2_I_II_III	JMUB3870_1080,JMUB3870_1081,JMUB3870_1082,JMUB3870_1083,JMUB3870_1084,JMUB3870_1085,JMUB3870_1086	1559
A0A3R8IQD9_9BACT	trembl_bacteria	PPPPPPP	2	JMUB3933_1388	AP019834	2019		Cas6-I-III,Cas4_I-A_I-B_I-C_I-D_II-B,Cas1_I-B,Cas2_I_II_III	JMUB3933_1378,JMUB3933_1385,JMUB3933_1386,JMUB3933_1387	967
A0A3S4KD66_ECOLX	trembl_bacteria	QQPQIQPVQ	2	JMUB4039_1022	AP019845	2019		Cas8a1_I-A,Cas7_I-C,Cas5_I-B,Cas3_I,Cas4_I-A_I-B_I-C_I-D_II-B,Cas1_I-B	JMUB4039_1025,JMUB4039_1026,JMUB4039_1027,JMUB4039_1028,JMUB4039_1029,JMUB4039_1030	2308
A0A3S4MIS0_9STRE	trembl_bacteria	AGLAQYQS	2	JMUB4039_1023	AP019845	2019		Cas8a1_I-A,Cas7_I-C,Cas5_I-B,Cas3_I,Cas4_I-A_I-B_I-C_I-D_II-B,Cas1_I-B,Cas2_I_II_III	JMUB4039_1025,JMUB4039_1026,JMUB4039_1027,JMUB4039_1028,JMUB4039_1029,JMUB4039_1030,JMUB4039_1031	1727
A0A3S4R2P4_9ACTO	trembl_bacteria	AEEQAAAEAQRQAEEQ	2	K649_07375	CP005385	2010		Cas3_I	K649_07405	5959
A0A3S4RMZ5_PSEFL	trembl_bacteria	VRFIPTHVGNT	2	K649_07450	CP005385	2013		Cse1_I-E,Cse2_I-E,Cas7_I-E,Cas5_I-E,Cas6_I-E,Cas1_I-E,Cas2_I-E	K649_07410,K649_07415,K649_07425,K649_07430,K649_07435,K649_07440,K649_07445	1529
A0A3S4SBS7_9GAMM	trembl_bacteria	FLSDLCGRE	5	KDAU_34590	BIFQ01000001	2019	PF05729	Cas5_I-C	KDAU_34680	8304
A0A3S4UGU7_9ACTN	trembl_bacteria	VSMESGLDGRNN	2	KE3_1326	CP003025	2013		Csn2,Cas2_I_II_III,Cas1_II	KE3_1334,KE3_1335,KE3_1336	2345
A0A3S4UTB4_9ACTN	trembl_bacteria	SQWSLTFEVRKS	3	KE3_1327	CP003025	2013		Csn2,Cas2_I_II_III,Cas1_II	KE3_1334,KE3_1335,KE3_1336	2081
A0A3S4WHV3_PASMD	trembl_bacteria	SQSLWNRAMSFD	2	KE3_1329	CP003025	2013		Csn2,Cas2_I_II_III,Cas1_II	KE3_1334,KE3_1335,KE3_1336	1239
A0A3S4YNH2_9NEIS	trembl_bacteria	VSTHSRPKAAV	3	KE3_1330	CP003025	2013		Csn2,Cas2_I_II_III,Cas1_II	KE3_1334,KE3_1335,KE3_1336	1070
A0A3S4ZLG6_9MICC	trembl_bacteria	RVRGTYP	2	KE3_1331	CP003025	2013		Csn2,Cas2_I_II_III,Cas1_II	KE3_1334,KE3_1335,KE3_1336	908
A0A3S5AJQ7_9ACTN	trembl_bacteria	MKSGLEDRNN	2	KL86DES1_10711	FMJC01000001	2017		Cas1_I-F,Csy3_I-F,Csy2_I-F	KL86DES1_10720,KL86DES1_10722,KL86DES1_10723	3024
A0A3S9BAE6_9RHIZ	trembl_bacteria	ADLEPGL	2	KL86DES1_10713	FMJC01000001	2017		Cas1_I-F,Csy3_I-F,Csy2_I-F	KL86DES1_10720,KL86DES1_10722,KL86DES1_10723	2363
A0A3S9HBT3_9LACT	trembl_bacteria	FSSPFIGDRYLL	2	KL86DES1_10714	FMJC01000001	2017		Cas1_I-F,Csy3_I-F,Csy2_I-F	KL86DES1_10720,KL86DES1_10722,KL86DES1_10723	2189
A0A3S9QFY7_MORCA	trembl_bacteria	LHDRTGRLE	3	KL86DES1_10715	FMJC01000001	2017		Cas1_I-F,Csy3_I-F,Csy2_I-F,Cas3_Cas2_I-F	KL86DES1_10720,KL86DES1_10722,KL86DES1_10723,KL86DES1_10725	1952
A0A3T0W239_9GAMM	trembl_bacteria	DGYIDAVA	2	KL86DES1_10716	FMJC01000001	2017		Cas1_I-F,Csy3_I-F,Csy2_I-F,Cas3_Cas2_I-F	KL86DES1_10720,KL86DES1_10722,KL86DES1_10723,KL86DES1_10725	1337
A0A401FUL1_9DELT	trembl_bacteria	IPEQLPLKQGLK	3	KL86DES1_10718	FMJC01000001	2017		Cas1_I-F,Csy3_I-F,Csy2_I-F,Cas3_Cas2_I-F	KL86DES1_10720,KL86DES1_10722,KL86DES1_10723,KL86DES1_10725	548
A0A401G3Z0_9DELT	trembl_bacteria	FNPRARMGRD	3	KL86DES1_10719	FMJC01000001	2017		Cas1_I-F,Csy3_I-F,Csy2_I-F,Cas3_Cas2_I-F	KL86DES1_10720,KL86DES1_10722,KL86DES1_10723,KL86DES1_10725	71
A0A401G408_9DELT	trembl_bacteria	VSIHAPAWGAT	2	KL86DYS2_12133	FLUL01000001	2017		Cas2_I_II_III,Cas1_II	KL86DYS2_12140,KL86DYS2_12141	2956
A0A401G414_9DELT	trembl_bacteria	CFNPRARMGRD	2	KL86DYS2_12137	FLUL01000001	2017		Cas2_I_II_III,Cas1_II	KL86DYS2_12140,KL86DYS2_12141	1109
A0A401G4A2_9DELT	trembl_bacteria	VSIHAPAWGAT	2	KL86DYS2_12138	FLUL01000001	2017		Cas2_I_II_III,Cas1_II	KL86DYS2_12140,KL86DYS2_12141	494
A0A401ZGW8_9CHLR	trembl_bacteria	VSDLSVLE	2	KL86SPO_70010	FMJE01000007	2017		Cas5_I-B,Cas4_I-A_I-B_I-C_I-D_II-B,Cas1_I-B,Cas2_I_II_III	KL86SPO_70005,KL86SPO_70007,KL86SPO_70008,KL86SPO_70009	494
A0A410FU98_9BACT	trembl_bacteria	FNPRPRAGGD	2	KM92DES2_10112	FLUP01000001	2017		Cas2_I_II_III,Cas1_I-C,Cas4_I-A_I-B_I-C_I-D_II-B,Cas7_I-C,Cas5_I-C	KM92DES2_10120,KM92DES2_10121,KM92DES2_10122,KM92DES2_10123,KM92DES2_10125	3243
A0A410FUF2_9BACT	trembl_bacteria	SFNPRPRAGGD	3	KM92DES2_10113	FLUP01000001	2017		Cas2_I_II_III,Cas1_I-C,Cas4_I-A_I-B_I-C_I-D_II-B,Cas7_I-C,Cas5_I-C	KM92DES2_10120,KM92DES2_10121,KM92DES2_10122,KM92DES2_10123,KM92DES2_10125	2840
A0A410FUI3_9BACT	trembl_bacteria	VSIHAPVRGAT	2	KM92DES2_10115	FLUP01000001	2017		Cas2_I_II_III,Cas1_I-C,Cas4_I-A_I-B_I-C_I-D_II-B,Cas7_I-C,Cas5_I-C	KM92DES2_10120,KM92DES2_10121,KM92DES2_10122,KM92DES2_10123,KM92DES2_10125	2055
A0A410FUM2_9BACT	trembl_bacteria	VSIHAPVRGAT	2	KM92DES2_10117	FLUP01000001	2017		Cas2_I_II_III,Cas1_I-C,Cas4_I-A_I-B_I-C_I-D_II-B,Cas7_I-C,Cas5_I-C	KM92DES2_10120,KM92DES2_10121,KM92DES2_10122,KM92DES2_10123,KM92DES2_10125	965
A0A410FUN7_9BACT	trembl_bacteria	FNPRPRAGGD	2	KM92DES2_10118	FLUP01000001	2017		Cas2_I_II_III,Cas1_I-C,Cas4_I-A_I-B_I-C_I-D_II-B,Cas7_I-C,Cas5_I-C	KM92DES2_10120,KM92DES2_10121,KM92DES2_10122,KM92DES2_10123,KM92DES2_10125	766
A0A412V461_9CLOT	trembl_bacteria	VVPLAGTWIEI	2	KM92DES2_10119	FLUP01000001	2017		Cas2_I_II_III,Cas1_I-C,Cas4_I-A_I-B_I-C_I-D_II-B,Cas7_I-C,Cas5_I-C	KM92DES2_10120,KM92DES2_10121,KM92DES2_10122,KM92DES2_10123,KM92DES2_10125	478
A0A412ZGN7_9FIRM	trembl_bacteria	AGTAAGT	2	KTC_39260	AP019376	2019	PF09335	Cas4_I-A_I-B_I-C_I-D_II-B	KTC_39320	4763
A0A418G6W3_STRAP	trembl_bacteria	AGLAQYQS	2	kuste2912	CT573071	2006		Cas2_I_II_III,Cas1_I-B,Cas4_I-A_I-B_I-C_I-D_II-B	kuste2919,kuste2920,kuste2921	4988
A0A428XTY4_9PSEU	trembl_bacteria	YGQDPYGQQ	2	kuste2913	CT573071	2006		Cas2_I_II_III,Cas1_I-B,Cas4_I-A_I-B_I-C_I-D_II-B	kuste2919,kuste2920,kuste2921	4473
A0A429EAD1_9PSEU	trembl_bacteria	QQGGYPQSGPQPQQGYPG	2	kuste2914	CT573071	2006		Cas2_I_II_III,Cas1_I-B,Cas4_I-A_I-B_I-C_I-D_II-B	kuste2919,kuste2920,kuste2921	3417
A0A429FHR5_9PSEU	trembl_bacteria	YGQDPYGQQ	2	kuste2915	CT573071	2006		Cas2_I_II_III,Cas1_I-B,Cas4_I-A_I-B_I-C_I-D_II-B	kuste2919,kuste2920,kuste2921	2652
A0A433EL55_9MICC	trembl_bacteria	PTPEPSP	2	kuste2916	CT573071	2006		Cas2_I_II_III,Cas1_I-B,Cas4_I-A_I-B_I-C_I-D_II-B	kuste2919,kuste2920,kuste2921	2222
A0A448AG24_STRAP	trembl_bacteria	AGLAQYQS	2	kuste2918	CT573071	2006		Cas2_I_II_III,Cas1_I-B,Cas4_I-A_I-B_I-C_I-D_II-B	kuste2919,kuste2920,kuste2921	1617
A0A448E5L1_PSEST	trembl_bacteria	EVSIHAPAWGAT	2	kuste3801	CT573071	2006		Cas6_III,Cas10_III,Csm2_III-A,Csm3_III-A,Csm4_III-A	kuste3800,kuste3805,kuste3806,kuste3807,kuste3808	222
A0A448FLC5_9BACI	trembl_bacteria	VALLVSAWIEI	3	kuste3818	CT573071	2006		Csm2_III-A,Csm3_III-A,Csm4_III-A,Cas1_I-C,Cas2_I_II_III	kuste3806,kuste3807,kuste3808,kuste3816,kuste3817	136
A0A448GUT7_9GAMM	trembl_bacteria	FLSDLCGREGL	2	kuste3819	CT573071	2006		Csm2_III-A,Csm3_III-A,Csm4_III-A,Cas1_I-C,Cas2_I_II_III	kuste3806,kuste3807,kuste3808,kuste3816,kuste3817	468
A0A448MW26_9ACTN	trembl_bacteria	SQWSLTFEVRKR	3	LA_3186	AE010300	2003		Cas1_I-II-III,Cas2_I_II_III,Cas3_I,Cas7_I-C,Cas5_I-C	LA_3181,LA_3182,LA_3190,LA_3192,LA_3193	1609
A0A448MW27_9ACTN	trembl_bacteria	SQWSLTFEVRK	3	LAB52_05125	CP002609	2011		Cas3_I,Cas7_I-E,Cas5_I-E,Cas6_I-E,Cas1_I-E,Cas2_I-E	LAB52_05085,LAB52_05100,LAB52_05105,LAB52_05110,LAB52_05115,LAB52_05120	450
A0A448N1Q1_9ACTN	trembl_bacteria	MESGLDGRNN	2	LACFE_CDS1672	CP017151	2017		Cas1_II	LACFE_CDS1669	1901
A0A448N1R4_9ACTN	trembl_bacteria	MESGLDGRNN	2	LBHH_0551	CP002429	2011		Cas5_I-C,Cas7_I-C,Cas4_I-A_I-B_I-C_I-D_II-B,Cas1_I-C,Cas2_I_II_III	LBHH_0545,LBHH_0547,LBHH_0548,LBHH_0549,LBHH_0550	205
A0A448PKA6_ACTVI	trembl_bacteria	GQGGPGGQ	2	LBHH_0553	CP002429	2011		Cas5_I-C,Cas7_I-C,Cas4_I-A_I-B_I-C_I-D_II-B,Cas1_I-C,Cas2_I_II_III	LBHH_0545,LBHH_0547,LBHH_0548,LBHH_0549,LBHH_0550	889
A0A448RQ09_PASMD	trembl_bacteria	SLNPFGTGLCLST	2	LBHH_0554	CP002429	2011		Cas5_I-C,Cas7_I-C,Cas4_I-A_I-B_I-C_I-D_II-B,Cas1_I-C,Cas2_I_II_III	LBHH_0545,LBHH_0547,LBHH_0548,LBHH_0549,LBHH_0550	1201
A0A448TQY1_9HELI	trembl_bacteria	GNVGKKT	2	LBHH_0556	CP002429	2011		Cas5_I-C,Cas7_I-C,Cas4_I-A_I-B_I-C_I-D_II-B,Cas1_I-C,Cas2_I_II_III	LBHH_0545,LBHH_0547,LBHH_0548,LBHH_0549,LBHH_0550	2284
A0A448VHT6_9NEIS	trembl_bacteria	LFQHTAARRRL	2	LBHH_0558	CP002429	2011		Cas5_I-C,Cas7_I-C,Cas4_I-A_I-B_I-C_I-D_II-B,Cas1_I-C,Cas2_I_II_III	LBHH_0545,LBHH_0547,LBHH_0548,LBHH_0549,LBHH_0550	2747
A0A448VHU3_9NEIS	trembl_bacteria	FNTQPPEGGC	2	LCBD_2367	CP002618	2016		Csn2,Cas2_I_II_III,Cas1_II	LCBD_2368,LCBD_2369,LCBD_2370	944
A0A448VHV2_9NEIS	trembl_bacteria	FQHTAARRRL	2	LG52_2876	JYBP01000003	2015	PF12718	Cas2_I_II_III	LG52_2870	6553
A0A448VSJ2_9ACTN	trembl_bacteria	KVRLHCD	2	LG52_478	JYBP01000003	2015		Cas5_I-C,Cas7_I-C,Cas4_I-A_I-B_I-C_I-D_II-B,Cas1_I-C,Cas2_I_II_III	LG52_472,LG52_474,LG52_475,LG52_476,LG52_477	626
A0A448VY67_9ACTN	trembl_bacteria	VSMKSGLEGRNN	2	LHGZ1_1192	CP022115	2017		Cas1_I-F,Cas3_Cas2_I-F,Csy1_I-F,Csy2_I-F,Csy3_I-F	LHGZ1_1185,LHGZ1_1186,LHGZ1_1188,LHGZ1_1189,LHGZ1_1190	855
A0A448VY95_9ACTN	trembl_bacteria	MKSGLEDRNN	2	M446_1726	CP000943	2008	PF05107	Cas5_I-C,Cas7_I-C,Cas2_I_II_III	M446_1724,M446_1726,M446_1728	674
A0A448VYB7_9ACTN	trembl_bacteria	SGLEGRNN	2	MAE_30580	AP009552	2008		Cas3_I-D	MAE_30640	7171
A0A449ADG1_MYCFE	trembl_bacteria	MDMVSKQN	4	MAE_30890	AP009552	2008		Cas4_I-A_I-B_I-C_I-D_II-B,Cas1_I-C,Cas2_I_II_III	MAE_30850,MAE_30860,MAE_30870	1652
A0A449ADG3_MYCFE	trembl_bacteria	MDMVSKQN	3	MAE_30900	AP009552	2008		Cas4_I-A_I-B_I-C_I-D_II-B,Cas1_I-C,Cas2_I_II_III	MAE_30850,MAE_30860,MAE_30870	1845
A0A449ADG4_MYCFE	trembl_bacteria	RFSSHGYGIKTKL	2	MAE_30910	AP009552	2008		Cas4_I-A_I-B_I-C_I-D_II-B,Cas1_I-C,Cas2_I_II_III	MAE_30850,MAE_30860,MAE_30870	2133
A0A449ADH0_MYCFE	trembl_bacteria	VLVHMDMVSKQN	3	MAE_30920	AP009552	2008		Cas4_I-A_I-B_I-C_I-D_II-B,Cas1_I-C,Cas2_I_II_III	MAE_30850,MAE_30860,MAE_30870	2991
A0A449ADH5_MYCFE	trembl_bacteria	MDMVSKQN	4	MAE_30930	AP009552	2008		Cas4_I-A_I-B_I-C_I-D_II-B,Cas1_I-C,Cas2_I_II_III	MAE_30850,MAE_30860,MAE_30870	3537
A0A449ADH6_MYCFE	trembl_bacteria	SFSSHGYGIKTKL	2	MAE_30950	AP009552	2008		Cas4_I-A_I-B_I-C_I-D_II-B,Cas1_I-C,Cas2_I_II_III	MAE_30850,MAE_30860,MAE_30870	5764
A0A449ADH8_MYCFE	trembl_bacteria	EFCFDTISMWTKT	2	MAE_30960	AP009552	2008		Cas4_I-A_I-B_I-C_I-D_II-B,Cas1_I-C,Cas2_I_II_III	MAE_30850,MAE_30860,MAE_30870	6808
A0A449AY27_9MOLU	trembl_bacteria	CFTLVRNCTAQKR	2	MAE_30970	AP009552	2008		Cas4_I-A_I-B_I-C_I-D_II-B,Cas1_I-C,Cas2_I_II_III	MAE_30850,MAE_30860,MAE_30870	7315
A0A449FYW5_ENTFL	trembl_bacteria	GFRVMLFRMVPKL	2	MAE_30980	AP009552	2008		Cas4_I-A_I-B_I-C_I-D_II-B,Cas1_I-C,Cas2_I_II_III	MAE_30850,MAE_30860,MAE_30870	7696
A0A449I2X7_9BACE	trembl_bacteria	VLILVVMEVDC	2	MAE_31000	AP009552	2008		Cas2_I_II_III	MAE_30870	8737
A0A455SSQ0_9CHLR	trembl_bacteria	QPQQQPAW	2	MAE_31010	AP009552	2008		Cas2_I_II_III	MAE_30870	8945
A0A479JFQ5_ECOLX	trembl_bacteria	QQPQIQPVQ	2	MAE_31020	AP009552	2008		Cas2_I_II_III	MAE_30870	9213
A0A484ZNN2_9GAMM	trembl_bacteria	EPPYRRLR	3	MAE_31030	AP009552	2008		Cas2_I_II_III	MAE_30870	9525
A0A485EFV0_PSEAI	trembl_bacteria	FLAAYTAVN	5	MAGMO_1041	LO017727	2017		Cas5_I-C,Cas7_I-C,Cas4_I-A_I-B_I-C_I-D_II-B,Cas1_I-C,Cas2_I_II_III	MAGMO_1033,MAGMO_1035,MAGMO_1036,MAGMO_1037,MAGMO_1038	4425
A0A485FKW4_PSEAI	trembl_bacteria	FLAAYTAVN	13	MAIT1_00833	LVJN01000021	2017	PF00069	Cas5_I-E,Cas7_I-E,Cse2_I-E,Cas3_I	MAIT1_00823,MAIT1_00824,MAIT1_00825,MAIT1_00828	3647
A0A485GF49_PSEAI	trembl_bacteria	NFLAAYTAVN	2	MAMA39_07060	HG937516	2017		Cas2_I_II_III,Cas1_II	MAMA39_07100,MAMA39_07110	4100
A0A485IVX0_PSEAI	trembl_bacteria	FLAAYTAVN	6	MAMA39_07070	HG937516	2017		Cas2_I_II_III,Cas1_II	MAMA39_07100,MAMA39_07110	1721
A0A485IWA0_PSEAI	trembl_bacteria	FLAAYTAVN	11	MAMA39_07080	HG937516	2017		Cas2_I_II_III,Cas1_II	MAMA39_07100,MAMA39_07110	1114
A0A485IZR3_PSEAI	trembl_bacteria	SSLPCRQLRN	2	MAMA39_07120	HG937516	2017		Cas2_I_II_III,Cas1_II	MAMA39_07100,MAMA39_07110	841
A0A495KQT0_9FLAO	trembl_bacteria	ETTLVKAE	2	Maq22A_c15070	AP014704	2015	PF00015	Cas5_I-C,Cas7_I-C,Cas2_I_II_III	Maq22A_c15115,Maq22A_c15125,Maq22A_c15135	4500
A0A498BNP3_9ACTN	trembl_bacteria	PAGKPEA	2	MARG145_0139	AP014657	2015		Cas1_II,Cas2_I_II_III	MARG145_0135,MARG145_0136	766
A0A4D7AJZ0_9FIRM	trembl_bacteria	ISIHAPLAESD	2	MARG145_0140	AP014657	2015		Cas1_II,Cas2_I_II_III	MARG145_0135,MARG145_0136	1016
A0A4D7C823_9SPHN	trembl_bacteria	VQPACAGN	2	MBO_01155	AOMT01000005	2014		Cas5_I-C,Cas7_I-C,Cas4_I-A_I-B_I-C_I-D_II-B,Cas1_I-C,Cas2_I_II_III	MBO_01110,MBO_01120,MBO_01125,MBO_01140,MBO_01145	637
A0A4D7QAR1_GEOKU	trembl_bacteria	FYRTYEGLK	2	MCBG_05992	KK037233	2014		Csx1_III-U	MCBG_05996	2884
A0A4P2PTD5_SORCE	trembl_bacteria	GPRPERGPRPDRG	2	MCOL_V207715	AFVW02000002	2012		Cas4_I-A_I-B_I-C_I-D_II-B	MCOL_V207700	1276
A0A4P2PTG5_SORCE	trembl_bacteria	NGAASNGAAFANGAA	2	MED121_16754	AANE01000001	2007		Csy3_I-F,Csy2_I-F,Csy1_I-F	MED121_16784,MED121_16789,MED121_16794	4157
A0A4P2R6I2_SORCE	trembl_bacteria	AGRCGKRAGLR	2	MED121_16759	AANE01000001	2007		Csy3_I-F,Csy2_I-F,Csy1_I-F	MED121_16784,MED121_16789,MED121_16794	4039
A0A4P7AHU7_9MOLU	trembl_bacteria	VLLLHNFTGYHN	3	MED121_16764	AANE01000001	2007		Csy3_I-F,Csy2_I-F,Csy1_I-F,Cas3_Cas2_I-F	MED121_16784,MED121_16789,MED121_16794,MED121_16799	3615
A0A4P7AJ81_9MOLU	trembl_bacteria	VLLLHNFTGYHN	10	MED121_16769	AANE01000001	2007		Csy3_I-F,Csy2_I-F,Csy1_I-F,Cas3_Cas2_I-F	MED121_16784,MED121_16789,MED121_16794,MED121_16799	2744
A0A4P7WD51_9PROT	trembl_bacteria	QQNAEQNQ	2	MED121_16774	AANE01000001	2007		Csy3_I-F,Csy2_I-F,Csy1_I-F,Cas3_Cas2_I-F	MED121_16784,MED121_16789,MED121_16794,MED121_16799	1428
A0A4P7XKR9_9ALTE	trembl_bacteria	DGDGVPDYYE	2	MELB17_02180	AAXY01000001	2007		Cas5_I-C,Cas7_I-C,Cas4_I-A_I-B_I-C_I-D_II-B,Cas1_I-C,Cas2_I_II_III	MELB17_02135,MELB17_02145,MELB17_02160,MELB17_02165,MELB17_02170	371
A0A4P8BYM2_ECOLX	trembl_bacteria	QQPQIQPVQ	2	MESINF_1249	LS974202	2018		Cas8a1_I-A,Cas7_I-C,Cas3_I	MESINF_1255,MESINF_1256,MESINF_1258	3074
A0A4P9DSR9_9PROT	trembl_bacteria	PAVYKTI	2	MESINF_1259	LS974202	2018		Cas8a1_I-A,Cas7_I-C,Cas3_I	MESINF_1255,MESINF_1256,MESINF_1258	219
A0A4P9UN26_9GAMM	trembl_bacteria	EEPLQKAE	2	MESINF_1260	LS974202	2018		Cas8a1_I-A,Cas7_I-C,Cas3_I,Cas6_I-A	MESINF_1255,MESINF_1256,MESINF_1258,MESINF_1266	955
A0A4Q0HDM6_CHRSL	trembl_bacteria	GGLVGYND	2	MESINF_1283	LS974202	2018		Cas10_III	MESINF_1277	4562
A0A4Q2FSF6_STROR	trembl_bacteria	IDTYLPREGPET	2	MGAS9429_Spy0894	CP000259	2006	PF00746	Cas1_II,Cas2_I_II_III,Csn2	MGAS9429_Spy0886,MGAS9429_Spy0887,MGAS9429_Spy0888	4262
A0A4Q9JAL2_9CYAN	trembl_bacteria	TTFVANVATF	2	MKLM6_1949	CP023669	2017		Cas1_I-F,Cas3_Cas2_I-F,Csy1_I-F,Csy2_I-F,Csy3_I-F	MKLM6_1943,MKLM6_1944,MKLM6_1945,MKLM6_1946,MKLM6_1947	884
A0A4R1JNS9_9FLAO	trembl_bacteria	ELIYQNSEKENRA	2	MKLM6_1950	CP023669	2017		Csy1_I-F,Csy2_I-F,Csy3_I-F	MKLM6_1945,MKLM6_1946,MKLM6_1947	3294
A0A4R2VE14_9MYCO	trembl_bacteria	ASPASPT	2	MKLM6_2403	CP023669	2017		Cas1_I-C,Cas2_I_II_III	MKLM6_2401,MKLM6_2402	4178
A0A4U2Q0V1_9BACL	trembl_bacteria	KQQALVAQ	2	MKLM6_2404	CP023669	2017		Cas1_I-C,Cas2_I_II_III	MKLM6_2401,MKLM6_2402	4831
A0A4U9LQX1_STREE	trembl_bacteria	QQPQIQPVQ	2	MOSL_1813	AP017381	2016		Cas1_I-F	MOSL_1808	7157
A0A4U9X2T1_CLOPF	trembl_bacteria	FILTMRNVN	2	MOTT16_02395	CP024185	2018		Cas1_I-II-III,Cas2_I_II_III	MOTT16_02380,MOTT16_02385	5198
A0A4U9X4B5_CLOPF	trembl_bacteria	FILTMRNVN	2	MrH_3000	DF236949	2016		Cas3_I	MrH_2993	5922
A0A4V0C059_STRCB	trembl_bacteria	MGEWIEI	4	MTY_1542	DF238840	2016		Cas1_I-B,Cas2_I_II_III,Cas6-I-III	MTY_1538,MTY_1539,MTY_1540	4591
A0A4V0C1J8_STRCB	trembl_bacteria	MGEWIEI	3	myaer102_06380	AP019314	2019		Cas3_I-D	myaer102_06440	7276
A0A4V0HVU1_9BACT	trembl_bacteria	LQCGHGCEPWV	2	myaer102_21560	AP019314	2019	PF13458	Cas4_I-A_I-B_I-C_I-D_II-B	myaer102_21640	7748
A0A4V5UHY3_9ENTR	trembl_bacteria	YAQPQQPAPQAYA	2	MYSTI_07610	CP004025	2013		Cas2_I_II_III,Cas1_I-C,Cas4_I-A_I-B_I-C_I-D_II-B,Cas7_I-C,Cas5_I-C	MYSTI_07611,MYSTI_07612,MYSTI_07613,MYSTI_07614,MYSTI_07616	669
A0A4V7I914_BIBTR	trembl_bacteria	FNSQLRVRSW	2	MYSTI_07920	CP004025	2013		Cas2_I_II_III,Cas1_I-C,Cas7_I-C	MYSTI_07924,MYSTI_07925,MYSTI_07927	3626
A0A510JN07_9FUSO	trembl_bacteria	KSSISIKTR	2	MYSTI_07921	CP004025	2013		Cas2_I_II_III,Cas1_I-C,Cas7_I-C	MYSTI_07924,MYSTI_07925,MYSTI_07927	3032
A0A510K003_9FUSO	trembl_bacteria	YFNSTICIVN	2	MYSTI_07937	CP004025	2013		Cmr6_III-B,Cmr5_III-B,Cmr3_III-B,Cas10_III	MYSTI_07931,MYSTI_07932,MYSTI_07934,MYSTI_07935	2227
A0A510K010_9FUSO	trembl_bacteria	FNSTICIVN	2	N134_06035	CP006603	2013	PF04886	Csn2,Cas2_I_II_III,Cas1_II	N134_06060,N134_06065,N134_06070	7231
A0A510K9P0_9FUSO	trembl_bacteria	LQYKMFLLN	2	N507_0932	CP006804	2017		Csn2,Cas1_II	N507_0936,N507_0938	1656
A0A510KZC7_9FUSO	trembl_bacteria	FNSTICIVN	2	N507_0933	CP006804	2017		Csn2,Cas1_II	N507_0936,N507_0938	1203
A0A510L4S9_9FUSO	trembl_bacteria	KFTIQIVLLK	2	N507_0934	CP006804	2017		Csn2,Cas1_II	N507_0936,N507_0938	1005
A0A513RCH5_9BACI	trembl_bacteria	DDDHGDD	2	N507_0935	CP006804	2017		Csn2,Cas1_II	N507_0936,N507_0938	415
A0A514EQQ2_9ENTR	trembl_bacteria	FFRSLGFL	3	NCTC10115_01482	LS991952	2018		Cas2_I_II_III	NCTC10115_01479	1295
A0A516JKB6_MORMO	trembl_bacteria	KGNYAPAG	2	NCTC10115_01483	LS991952	2018		Cas2_I_II_III	NCTC10115_01479	2152
A0A517LTI1_9BACT	trembl_bacteria	RLIAATASQSSNQH	2	NCTC10115_01484	LS991952	2018		Cas2_I_II_III	NCTC10115_01479	2559
A0A518AQN0_9BACT	trembl_bacteria	CDDYCRKP	2	NCTC10117_01467	LR214962	2019		Cas2_I_II_III	NCTC10117_01475	4581
A0A518B5Y9_9BACT	trembl_bacteria	YDERGNQ	2	NCTC10117_01468	LR214962	2019		Cas2_I_II_III	NCTC10117_01475	4197
A0A518B604_9BACT	trembl_bacteria	DPEAGIT	2	NCTC10117_01469	LR214962	2019		Cas2_I_II_III	NCTC10117_01475	3921
A0A518HSA0_9BACT	trembl_bacteria	RRSAQRHLR	2	NCTC10117_01470	LR214962	2019	PF03989	Cas2_I_II_III	NCTC10117_01475	2860
A0A532EZ47_9BACT	trembl_bacteria	LTQAKRR	2	NCTC10117_01471	LR214962	2019		Cas2_I_II_III	NCTC10117_01475	2601
A0A542SPW0_9MICO	trembl_bacteria	AGQGYDPAAYGQPG	2	NCTC10117_01472	LR214962	2019	PF03989	Cas2_I_II_III	NCTC10117_01475	1753
A0A542VMM1_9MICO	trembl_bacteria	PPSVPPS	2	NCTC10117_01473	LR214962	2019		Cas2_I_II_III	NCTC10117_01475	775
A0A561V9B0_9PSEU	trembl_bacteria	QPGGAYPP	2	NCTC10132_00136	LS991951	2018		Cas2_I_II_III	NCTC10132_00133	972
A0A561VPS6_9ACTN	trembl_bacteria	VAPVSGGRRAR	2	NCTC10151_00681	LR215028	2019		Cas1_II,Cas2_I_II_III	NCTC10151_00678,NCTC10151_00679	3471
A0A562GMY5_9FIRM	trembl_bacteria	KLFDQQARVEA	2	NCTC10283_00985	UFSO01000002	2018		Csy3_I-F,Csy2_I-F,Cas3_Cas2_I-F,Cas1_I-F	NCTC10283_00978,NCTC10283_00979,NCTC10283_00981,NCTC10283_00983	444
A0A5B7MLD7_ECOLX	trembl_bacteria	QQPQIQPVQ	2	NCTC10297_00478	LR134343	2019		Cas1_I-F	NCTC10297_00477	280
A0A5B7PB45_ECOLX	trembl_bacteria	QQPQIQPVQ	2	NCTC10297_00479	LR134343	2019		Cas1_I-F	NCTC10297_00477	1474
A0A5B9AR96_ECOLX	trembl_bacteria	QQPQIQPVQ	2	NCTC10418_01745	UFZQ01000001	2018	PF01476	Cas2_I-E	NCTC10418_01727	9335
A0A5C5W426_9BACT	trembl_bacteria	DQNQPNPP	2	NCTC10450_00541	LR134319	2019		Cas2_I_II_III,Cas1_I-C,Cas4_I-A_I-B_I-C_I-D_II-B,Cas7_I-C,Cas5_I-C	NCTC10450_00542,NCTC10450_00543,NCTC10450_00544,NCTC10450_00545,NCTC10450_00547	1213
A0A5C9PF67_VIBCL	trembl_bacteria	VLPNRQPR	2	NCTC10465_00461	UGPY01000001	2018		Cas1_I-F	NCTC10465_00468	7579
A0A5E8G4M9_ECOLX	trembl_bacteria	QQPQIQPVQ	2	NCTC10465_00462	UGPY01000001	2018		Cas1_I-F,Csy3_I-F	NCTC10465_00468,NCTC10465_00470	6683
A0RNR0_CAMFF	trembl_bacteria	FANDNVCVET	2	NCTC10465_00464	UGPY01000001	2018		Cas1_I-F,Csy3_I-F,Csy2_I-F	NCTC10465_00468,NCTC10465_00470,NCTC10465_00471	4939
A1WHW8_VEREI	trembl_bacteria	SCPPDSPAA	2	NCTC10465_00492	UGPY01000001	2018		Cas1_I-F	NCTC10465_00499	8641
A3J8I5_9ALTE	trembl_bacteria	SRPLRARGLK	2	NCTC10465_00493	UGPY01000001	2018		Cas1_I-F	NCTC10465_00499	8226
A3Y5F8_9GAMM	trembl_bacteria	FLSCLFG	3	NCTC10465_00494	UGPY01000001	2018		Cas1_I-F	NCTC10465_00499	5983
A3Y5F9_9GAMM	trembl_bacteria	FLSCLFGSE	4	NCTC10571_01032	UGPP01000001	2018		Cas10_III,Csm2_III-A	NCTC10571_01026,NCTC10571_01027	4044
A3Y5G0_9GAMM	trembl_bacteria	RVPCRIGSLEI	2	NCTC10578_01492	UFXA01000002	2018		Cas2_I_II_III,Cas1_II	NCTC10578_01493,NCTC10578_01494	1620
A3Y5G6_9GAMM	trembl_bacteria	FLSCLFGSEL	2	NCTC10616_00080	UGRO01000002	2018		Cas2_I_II_III,Cas1_II	NCTC10616_00082,NCTC10616_00083	964
A3Y5G7_9GAMM	trembl_bacteria	VPCRIGSLE	4	NCTC10616_00336	UGRO01000002	2018		Cas1_I-C,Cas2_I_II_III	NCTC10616_00334,NCTC10616_00335	1394
A5G526_GEOUR	trembl_bacteria	VGAGFPRP	2	NCTC10651_00565	UAVA01000002	2018		Cas1_II,Cas2_I_II_III	NCTC10651_00563,NCTC10651_00564	2124
A5N0W0_CLOK5	trembl_bacteria	MMPNSNN	2	NCTC10713_00278	LR134283	2019	PF02687	Cas1_II,Cas2_I_II_III,Csn2	NCTC10713_00246,NCTC10713_00247,NCTC10713_00248	6090
A5UQA1_ROSS1	trembl_bacteria	ALPCWIASLYAGMMPA	2	NCTC10764_00350	UFZL01000001	2018	PF01476	Cas2_I-E	NCTC10764_00334	9753
A7A8X6_BIFAD	trembl_bacteria	FQSTHPVWD	2	NCTC10783_02973	LR134300	2019		Cas2_I-E,Cas1_I-E,Cas6_I-E,Cas5_I-E,Cas7_I-E,Cse2_I-E,Cse1_I-E,Cas3_I	NCTC10783_02974,NCTC10783_02975,NCTC10783_02976,NCTC10783_02977,NCTC10783_02978,NCTC10783_02979,NCTC10783_02980,NCTC10783_02982	122
A7A8Y0_BIFAD	trembl_bacteria	FQSTLSVRRAT	2	NCTC1080_01299	UHHS01000001	2018	PF02687	Csn2,Cas2_I_II_III,Cas1_II	NCTC1080_01337,NCTC1080_01338,NCTC1080_01339	6604
A7A8Y1_BIFAD	trembl_bacteria	FQSTLSVRRAT	2	NCTC10839_01015	LS483458	2018		Csm3_III-A,Csx16_III-U,Csx1_III-U,Cas2_I_II_III,Cas1_I-II-III,Cas2_I_II_III	NCTC10839_01004,NCTC10839_01008,NCTC10839_01010,NCTC10839_01012,NCTC10839_01013,NCTC10839_01014	582
A7A8Y4_BIFAD	trembl_bacteria	ISIHALRKESD	3	NCTC10918_00497	LR134521	2019		Cse2_I-E,Cas7_I-E,Cas5_I-E,Cas6_I-E,Cas1_I-E,Cas2_I-E	NCTC10918_00487,NCTC10918_00488,NCTC10918_00489,NCTC10918_00490,NCTC10918_00492,NCTC10918_00493	3186
A7A8Y5_BIFAD	trembl_bacteria	SIFQSTLSVRRAT	2	NCTC10951_01209	LR134477	2019		Cas3_I	NCTC10951_01205	5547
A7A8Z1_BIFAD	trembl_bacteria	LFQSTLSVRRAT	2	NCTC11009_01449	UATH01000001	2018		Csy3_I-F,Csy2_I-F,Csy1_I-F	NCTC11009_01452,NCTC11009_01453,NCTC11009_01454	4530
A7A8Z6_BIFAD	trembl_bacteria	EFQSTLSVRRAT	2	NCTC11027_01694	UGRZ01000003	2018		Cas3_I,Cas5_I-C,Cas7_I-C,Cas4_I-A_I-B_I-C_I-D_II-B,Cas1_I-C,Cas2_I_II_III	NCTC11027_01687,NCTC11027_01688,NCTC11027_01690,NCTC11027_01691,NCTC11027_01692,NCTC11027_01693	1308
A7A8Z7_BIFAD	trembl_bacteria	FQSTLSVRRAT	2	NCTC11091_00916	UGQA01000001	2018		Csm6_III-A,Cas1_I-II-III,Cas2_I_II_III	NCTC11091_00909,NCTC11091_00912,NCTC11091_00913	2673
A7A901_BIFAD	trembl_bacteria	FQSTLSVRRAT	3	NCTC11126_05108	UARS01000011	2018	PF01476	Cas2_I-E	NCTC11126_05090	9762
A7I0E3_CAMHC	trembl_bacteria	FQYKICYSKI	2	NCTC11169_01199	LR134288	2019	PF02687	Csn2,Cas2_I_II_III,Cas1_II	NCTC11169_01243,NCTC11169_01244,NCTC11169_01245	7041
A7I0E4_CAMHC	trembl_bacteria	FNTKFVIAK	2	NCTC11224_00833	UAVW01000001	2018		Cas3_I,Cas5_I-C,Cas7_I-C,Cas4_I-A_I-B_I-C_I-D_II-B,Cas1_I-C,Cas2_I_II_III	NCTC11224_00825,NCTC11224_00826,NCTC11224_00828,NCTC11224_00829,NCTC11224_00830,NCTC11224_00831	1262
A7I0E5_CAMHC	trembl_bacteria	FNTKFVIAK	2	NCTC11297_01685	UGSP01000001	2018		Cas2_I_II_III,Cas1_I-C,Cas4_I-A_I-B_I-C_I-D_II-B,Cas7_I-C,Cas5_I-C	NCTC11297_01688,NCTC11297_01689,NCTC11297_01690,NCTC11297_01691,NCTC11297_01693	1297
A7I0E6_CAMHC	trembl_bacteria	FNTKFVIAK	2	NCTC11297_01686	UGSP01000001	2018		Cas2_I_II_III,Cas1_I-C,Cas4_I-A_I-B_I-C_I-D_II-B,Cas7_I-C,Cas5_I-C	NCTC11297_01688,NCTC11297_01689,NCTC11297_01690,NCTC11297_01691,NCTC11297_01693	1050
A7I0E7_CAMHC	trembl_bacteria	LYFAITNFVLK	2	NCTC11325_01270	UHFC01000002	2018	PF02687	Csn2,Cas2_I_II_III,Cas1_II	NCTC11325_01293,NCTC11325_01294,NCTC11325_01295	5701
A7I0F0_CAMHC	trembl_bacteria	FQYKICYSKI	2	NCTC11341_01143	UGBT01000002	2018	PF01476	Cas2_I-E	NCTC11341_01156	9192
A7NP46_ROSCS	trembl_bacteria	FLERAEIFGERG	2	NCTC11440_06003	CAADJU010000003	2019		Csy3_I-F,Csy2_I-F,Csy1_I-F,Cas3_Cas2_I-F,Cas1_I-F	NCTC11440_06006,NCTC11440_06007,NCTC11440_06008,NCTC11440_06009,NCTC11440_06010	1463
A7NP47_ROSCS	trembl_bacteria	NSFIKALLKVER	2	NCTC11440_06004	CAADJU010000003	2019		Csy3_I-F,Csy2_I-F,Csy1_I-F,Cas3_Cas2_I-F,Cas1_I-F	NCTC11440_06006,NCTC11440_06007,NCTC11440_06008,NCTC11440_06009,NCTC11440_06010	913
A9AVZ0_HERA2	trembl_bacteria	KPTRTPRPT	2	NCTC11440_06011	CAADJU010000003	2019		Csy3_I-F,Csy2_I-F,Csy1_I-F,Cas3_Cas2_I-F,Cas1_I-F	NCTC11440_06006,NCTC11440_06007,NCTC11440_06008,NCTC11440_06009,NCTC11440_06010	56
A9GDG7_SORC5	trembl_bacteria	CSTPSGITAGIAA	2	NCTC11621_01593	UGTV01000015	2018		Cas3_Cas2_I-F,Cas1_I-F,Csy3_I-F,Csy2_I-F,Csy1_I-F	NCTC11621_01590,NCTC11621_01591,NCTC11621_01596,NCTC11621_01597,NCTC11621_01598	1181
A9GDG9_SORC5	trembl_bacteria	HVLNAFRHHGGDR	2	NCTC11621_01594	UGTV01000015	2018		Cas3_Cas2_I-F,Cas1_I-F,Csy3_I-F,Csy2_I-F,Csy1_I-F	NCTC11621_01590,NCTC11621_01591,NCTC11621_01596,NCTC11621_01597,NCTC11621_01598	1052
A9GV74_SORC5	trembl_bacteria	AAIERFVAAI	2	NCTC11632_01252	UGTF01000002	2018		Cas3_I,Cas4_I-A_I-B_I-C_I-D_II-B,Cas1_I-B,Cas2_I_II_III	NCTC11632_01245,NCTC11632_01249,NCTC11632_01250,NCTC11632_01251	626
A9HKP9_GLUDA	trembl_bacteria	AYHRQIGRETTAQ	2	NCTC11636_00904	LR134350	2019	PF05901	Csb3_I-U,Csb1_I-U	NCTC11636_00898,NCTC11636_00901	3451
B0JKU1_MICAN	trembl_bacteria	GMDKRLEKVE	2	NCTC11666_00590	LR134535	2019		Cas1_I-C,Cas3_I,Csb1_I-U	NCTC11666_00593,NCTC11666_00595,NCTC11666_00597	1846
B0JKX2_MICAN	trembl_bacteria	LFQSLIGFKINWN	2	NCTC11666_02607	LR134535	2019		Cas2_I_II_III	NCTC11666_02612	8637
B0JKX3_MICAN	trembl_bacteria	FQSLIGFKINWN	2	NCTC11666_02608	LR134535	2019		Cas2_I_II_III,Cas1_I-C	NCTC11666_02612,NCTC11666_02613	7974
B0JKX4_MICAN	trembl_bacteria	FQSLIGFKINWN	2	NCTC11666_02609	LR134535	2019		Cas2_I_II_III,Cas1_I-C	NCTC11666_02612,NCTC11666_02613	6803
B0JKX5_MICAN	trembl_bacteria	FQSLIGFKINWN	2	NCTC11666_02610	LR134535	2019		Cas2_I_II_III,Cas1_I-C,Csb1_I-U	NCTC11666_02612,NCTC11666_02613,NCTC11666_02615	1185
B0JKX6_MICAN	trembl_bacteria	FQSLIGFKINWN	2	NCTC11830_01215	UHIF01000003	2018	PF03797	Cas2_I_II_III,Cas1_I-II-III,Csm6_III-A	NCTC11830_01219,NCTC11830_01221,NCTC11830_01222	6182
B0JKX8_MICAN	trembl_bacteria	FQSLIGFKINWN	2	NCTC11913_01344	UFXO01000002	2017	PF00403	Cse2_I-E,Cas7_I-E,Cas5_I-E,Cas1_I-E	NCTC11913_01331,NCTC11913_01332,NCTC11913_01333,NCTC11913_01335	5788
B0JKX9_MICAN	trembl_bacteria	FQSLIGFKINWN	3	NCTC11997_01040	UGSB01000001	2018		Cas1_I-C,Cas4_I-A_I-B_I-C_I-D_II-B,Cas7_I-C	NCTC11997_01044,NCTC11997_01045,NCTC11997_01046	6959
B0JKY0_MICAN	trembl_bacteria	FQSLIGFKINWNF	2	NCTC11999_00972	UGRX01000005	2018		Cas2_I_II_III,Cas1_II	NCTC11999_00974,NCTC11999_00975	1516
B0JKY1_MICAN	trembl_bacteria	FQSLIGFKINWN	2	NCTC11999_00973	UGRX01000005	2018		Cas2_I_II_III,Cas1_II	NCTC11999_00974,NCTC11999_00975	251
B0JKY3_MICAN	trembl_bacteria	MFQSLIGFKINWN	2	NCTC12151_00617	LS483470	2018		Cas3_I,Cse1_I-E,Cse2_I-E,Cas6_I-E,Cas7_I-E,Cas5_I-E,Cas1_I-E,Cas2_I-E	NCTC12151_00609,NCTC12151_00610,NCTC12151_00611,NCTC12151_00612,NCTC12151_00613,NCTC12151_00614,NCTC12151_00615,NCTC12151_00616	781
B0JKY4_MICAN	trembl_bacteria	FQSLIGFKINWN	2	NCTC12153_01678	UFRL01000002	2018		Cas1_I-F,Cas3_Cas2_I-F,Csy1_I-F,Csy2_I-F,Csy3_I-F	NCTC12153_01671,NCTC12153_01673,NCTC12153_01674,NCTC12153_01675,NCTC12153_01676	1134
B0JKY5_MICAN	trembl_bacteria	FQSLIGFKINWN	4	NCTC12153_01681	UFRL01000002	2018		Csy1_I-F,Csy2_I-F,Csy3_I-F	NCTC12153_01674,NCTC12153_01675,NCTC12153_01676	4025
B0JKY6_MICAN	trembl_bacteria	FQSLIGFKINWN	2	NCTC12153_01682	UFRL01000002	2018		Csy1_I-F,Csy2_I-F,Csy3_I-F	NCTC12153_01674,NCTC12153_01675,NCTC12153_01676	4518
B0TDV2_HELMI	trembl_bacteria	AANEELET	2	NCTC12229_01433	UGRS01000002	2018		Cas7_I-C,Cas4_I-A_I-B_I-C_I-D_II-B,Cas1_I-C,Cas2_I_II_III	NCTC12229_01425,NCTC12229_01426,NCTC12229_01430,NCTC12229_01431	3589
B0TFL8_HELMI	trembl_bacteria	PSQGFVGDLSPYA	2	NCTC12282_03863	CAADJA010000002	2019		Csy3_I-F	NCTC12282_03851	7235
B0U7J6_METS4	trembl_bacteria	MAATNEAERNERQDG	2	NCTC12742_00142	LR134533	2019		Cas2_I_II_III,Cas1_I-C,Cas4_I-A_I-B_I-C_I-D_II-B,Cas7_I-C,Cas5_I-C	NCTC12742_00146,NCTC12742_00147,NCTC12742_00149,NCTC12742_00150,NCTC12742_00152	2799
B0VHB7_CLOAI	trembl_bacteria	REFKVQSAGVQSSK	2	NCTC12742_00143	LR134533	2019		Cas2_I_II_III,Cas1_I-C,Cas4_I-A_I-B_I-C_I-D_II-B,Cas7_I-C,Cas5_I-C	NCTC12742_00146,NCTC12742_00147,NCTC12742_00149,NCTC12742_00150,NCTC12742_00152	2100
B1EGQ6_ESCAT	trembl_bacteria	AQQPQIQP	2	NCTC12742_00144	LR134533	2019		Cas2_I_II_III,Cas1_I-C,Cas4_I-A_I-B_I-C_I-D_II-B,Cas7_I-C,Cas5_I-C	NCTC12742_00146,NCTC12742_00147,NCTC12742_00149,NCTC12742_00150,NCTC12742_00152	1162
B1GZL8_UNCTG	trembl_bacteria	IDFEKFEEDEKIV	2	NCTC12742_00145	LR134533	2019		Cas2_I_II_III,Cas1_I-C,Cas4_I-A_I-B_I-C_I-D_II-B,Cas7_I-C,Cas5_I-C	NCTC12742_00146,NCTC12742_00147,NCTC12742_00149,NCTC12742_00150,NCTC12742_00152	19
B2PYF7_PROST	trembl_bacteria	FLSCLCGSE	3	NCTC12858_01564	LS483447	2018		Cas4_I-A_I-B_I-C_I-D_II-B,Cas1_I-B,Cas2_I_II_III	NCTC12858_01561,NCTC12858_01562,NCTC12858_01563	1588
B2PYF8_PROST	trembl_bacteria	VHCRIGSLE	2	NCTC12858_01571	LS483447	2018		Cas4_I-A_I-B_I-C_I-D_II-B,Cas1_I-B,Cas2_I_II_III	NCTC12858_01561,NCTC12858_01562,NCTC12858_01563	5792
B2PYF9_PROST	trembl_bacteria	HVHCRIGSLEN	2	NCTC12877_00584	UGQB01000004	2018		Csy3_I-F,Csy2_I-F,Csy1_I-F	NCTC12877_00590,NCTC12877_00591,NCTC12877_00592	4196
B2UP46_AKKM8	trembl_bacteria	VVLCLILDSRQN	2	NCTC12877_00585	UGQB01000004	2018		Csy3_I-F,Csy2_I-F,Csy1_I-F	NCTC12877_00590,NCTC12877_00591,NCTC12877_00592	3573
B2VD24_ERWT9	trembl_bacteria	FLSCLCGSE	2	NCTC12877_00586	UGQB01000004	2018		Csy3_I-F,Csy2_I-F,Csy1_I-F	NCTC12877_00590,NCTC12877_00591,NCTC12877_00592	3035
B2VD25_ERWT9	trembl_bacteria	MFLSCLCGSE	2	NCTC12877_00587	UGQB01000004	2018		Csy3_I-F,Csy2_I-F,Csy1_I-F,Cas3_Cas2_I-F	NCTC12877_00590,NCTC12877_00591,NCTC12877_00592,NCTC12877_00593	2524
B3EG08_CHLL2	trembl_bacteria	AEEAARQ	2	NCTC12877_00588	UGQB01000004	2018		Csy3_I-F,Csy2_I-F,Csy1_I-F,Cas3_Cas2_I-F	NCTC12877_00590,NCTC12877_00591,NCTC12877_00592,NCTC12877_00593	2314
B5GV86_STRC2	trembl_bacteria	NRLTGLP	2	NCTC12951_00304	CAADJQ010000008	2019		Cas1_I-F,Cas3_Cas2_I-F,Csy1_I-F,Csy2_I-F,Csy3_I-F	NCTC12951_00305,NCTC12951_00306,NCTC12951_00307,NCTC12951_00308,NCTC12951_00309	232
B5GY65_STRC2	trembl_bacteria	TAATAPA	2	NCTC12967_00598	LR134406	2019		Cas2_I_II_III,Cas1_I-C,Cas3_I	NCTC12967_00602,NCTC12967_00603,NCTC12967_00605	1769
B5YIS8_THEYD	trembl_bacteria	FISHMVQMKQ	2	NCTC12967_00599	LR134406	2019		Cas2_I_II_III,Cas1_I-C,Cas3_I,Csb1_I-U	NCTC12967_00602,NCTC12967_00603,NCTC12967_00605,NCTC12967_00607	551
B5YIT1_THEYD	trembl_bacteria	LYIPHGSDET	2	NCTC12967_00601	LR134406	2019		Cas2_I_II_III,Cas1_I-C,Cas3_I,Csb1_I-U	NCTC12967_00602,NCTC12967_00603,NCTC12967_00605,NCTC12967_00607	228
B5YIT4_THEYD	trembl_bacteria	LYIPHGSDET	2	NCTC12967_02642	LR134406	2019		Cas2_I_II_III,Cas1_I-C,Csb1_I-U	NCTC12967_02647,NCTC12967_02648,NCTC12967_02650	2583
B5YIT5_THEYD	trembl_bacteria	LYIPHGSDET	2	NCTC12967_02644	LR134406	2019		Cas2_I_II_III,Cas1_I-C,Csb1_I-U	NCTC12967_02647,NCTC12967_02648,NCTC12967_02650	1836
B5YIT9_THEYD	trembl_bacteria	LYIPHGSDET	2	NCTC12967_02645	LR134406	2019		Cas2_I_II_III,Cas1_I-C,Csb1_I-U	NCTC12967_02647,NCTC12967_02648,NCTC12967_02650	508
B5YIU0_THEYD	trembl_bacteria	LYIPHGSDET	2	NCTC13076_00998	UATM01000032	2018		Cas5_I-C,Cas7_I-C,Cas1_I-C,Cas2_I_II_III	NCTC13076_00991,NCTC13076_00994,NCTC13076_00996,NCTC13076_00997	3193
B5YIU3_THEYD	trembl_bacteria	RLYIPHGSDET	2	NCTC13154_01536	LR134509	2019	PF03787	Cas1_I-II-III,Cas6_III,Cas2_I_II_III	NCTC13154_01535,NCTC13154_01542,NCTC13154_01546	57
B5YIU5_THEYD	trembl_bacteria	EFHLNHVGYK	2	NCTC13156_00190	UGJF01000001	2018	PF03787	Cas2_I_II_III,Cas6_III,Cas1_I-II-III	NCTC13156_00179,NCTC13156_00183,NCTC13156_00191	126
B5YL13_THEYD	trembl_bacteria	FQFLIGRLKT	2	NCTC13291_02137	UGVN01000001	2018		Cas5_I-C,Cas4_I-A_I-B_I-C_I-D_II-B,Cas1_I-C,Cas2_I_II_III	NCTC13291_02128,NCTC13291_02133,NCTC13291_02134,NCTC13291_02135	1428
B7AS09_9FIRM	trembl_bacteria	FTFQHVSINS	2	NCTC13350_00453	UGSK01000001	2018		Cas1_II	NCTC13350_00455	748
B7AS10_9FIRM	trembl_bacteria	FTSQHVSINS	2	NCTC13350_02549	UGSK01000001	2018		Cas2_I_II_III,Cas1_II	NCTC13350_02550,NCTC13350_02551	313
B7IEE4_THEAB	trembl_bacteria	FQFLQGKVQT	4	NCTC13437_01522	CAADJS010000002	2019		Cas1_I-F,Cas3_Cas2_I-F,Csy1_I-F,Csy2_I-F,Csy3_I-F	NCTC13437_01523,NCTC13437_01524,NCTC13437_01525,NCTC13437_01526,NCTC13437_01527	232
B7IEE7_THEAB	trembl_bacteria	FVPYLVGIEI	2	NCTC13619_03977	CAADJO010000003	2019		Cas1_I-F,Cas3_Cas2_I-F,Csy1_I-F,Csy2_I-F,Csy3_I-F	NCTC13619_03978,NCTC13619_03979,NCTC13619_03980,NCTC13619_03981,NCTC13619_03982	241
B7J7L1_ACIF2	trembl_bacteria	LLSRACGGI	3	NCTC13760_01344	UHFP01000001	2018		Cas2_I_II_III,Cas1_II	NCTC13760_01346,NCTC13760_01347	1804
B7LEG0_ECO55	trembl_bacteria	QQPQIQPVQ	2	NCTC13832_01041	UHDT01000001	2018		Cas1_II,Cas2_I_II_III	NCTC13832_01044,NCTC13832_01045	3949
B7MRU6_ECO81	trembl_bacteria	FLSCLYGSE	4	NCTC4823_03482	LR134328	2019		Cas2_I_II_III,Cas1_I-C,Cas4_I-A_I-B_I-C_I-D_II-B,Cas7_I-C,Cas5_I-C	NCTC4823_03483,NCTC4823_03484,NCTC4823_03485,NCTC4823_03486,NCTC4823_03488	161
B8CJ56_SHEPW	trembl_bacteria	ELPNRQLKS	2	NCTC6198_01615	CABEII010000002	2019		Cas2_I_II_III,Cas1_I-C,Cas7_I-C,Cas5_I-C	NCTC6198_01617,NCTC6198_01618,NCTC6198_01620,NCTC6198_01622	1557
B8FDI6_DESAL	trembl_bacteria	GADLQEA	2	NCTC6198_01616	CABEII010000002	2019		Cas2_I_II_III,Cas1_I-C,Cas7_I-C,Cas5_I-C	NCTC6198_01617,NCTC6198_01618,NCTC6198_01620,NCTC6198_01622	760
B8GB49_CHLAD	trembl_bacteria	NKGKPCAVCRE	2	NCTC7163_00465	CAACYC010000002	2019		Cas1_II,Cas2_I_II_III,Csn2	NCTC7163_00462,NCTC7163_00463,NCTC7163_00464	248
B9K7F9_THENN	trembl_bacteria	FYLPKRNMN	2	NCTC764_02050	UFXV01000002	2018		Cas1_I-E,Cas6_I-E,Cas5_I-E,Cas7_I-E,Cse2_I-E,Cse1_I-E	NCTC764_02053,NCTC764_02054,NCTC764_02055,NCTC764_02056,NCTC764_02057,NCTC764_02058	3729
B9MPX0_CALBD	trembl_bacteria	FNPQRAGY	2	NCTC7812_01373	CAACYH010000004	2019		Csm2_III-A,Csm3_III-A,Cas1_I-II-III,Cas2_I_II_III	NCTC7812_01364,NCTC7812_01365,NCTC7812_01371,NCTC7812_01372	1134
C0BSJ0_9BIFI	trembl_bacteria	GRSPHGERGLK	2	NCTC7911_02436	UGQC01000001	2018		Cas1_I-F	NCTC7911_02441	6215
C0BSJ1_9BIFI	trembl_bacteria	IFQSTLSMRRAT	2	NCTC7922_03107	UGFC01000006	2018		Cas2_I-E	NCTC7922_03123	9193
C0BSJ2_9BIFI	trembl_bacteria	FQSTLSMRRAT	3	NCTC7978_00313	CABEEG010000002	2019	PF01551	Cas2_I-E	NCTC7978_00325	9499
C0QHW0_DESAH	trembl_bacteria	FNPCCRGSGIPG	2	NCTC8282_00619	LR134488	2019		Cas2_I_II_III,Cas1_I-II-III,Cas2_I_II_III,Csx1_III-U,Csx16_III-U	NCTC8282_00616,NCTC8282_00617,NCTC8282_00618,NCTC8282_00625,NCTC8282_00627	196
C0QHW2_DESAH	trembl_bacteria	VSILVVVDQAFQA	2	NCTC8282_00621	LR134488	2019		Cas2_I_II_III,Cas1_I-II-III,Cas2_I_II_III,Csx1_III-U,Csx16_III-U,Csm3_III-A,Csm2_III-A	NCTC8282_00616,NCTC8282_00617,NCTC8282_00618,NCTC8282_00625,NCTC8282_00627,NCTC8282_00631,NCTC8282_00632	2150
C0QHW8_DESAH	trembl_bacteria	SFNPCCRGSGIPG	2	NCTC8622_07119	UGCP01000002	2018	PF01476	Cas2_I-E	NCTC8622_07133	9610
C0QHX0_DESAH	trembl_bacteria	FNPCCRGSGIPG	3	NCTC8678_00981	CABEGM010000003	2019		Cas4_I-A_I-B_I-C_I-D_II-B,Cas2_I_II_III,Cas6-I-III,Cas8a1_I-A,Cas7_I-C,Cas3_I	NCTC8678_00972,NCTC8678_00975,NCTC8678_00976,NCTC8678_00977,NCTC8678_00978,NCTC8678_00980	1379
C0QHX1_DESAH	trembl_bacteria	SFNPCCRGSGIPGI	3	NCTC8678_00982	CABEGM010000003	2019		Cas6-I-III,Cas8a1_I-A,Cas7_I-C,Cas3_I	NCTC8678_00976,NCTC8678_00977,NCTC8678_00978,NCTC8678_00980	3540
C0QHX2_DESAH	trembl_bacteria	VSILVVVDQAFQA	2	NCTC8684_02609	UIGR01000001	2018		Cas2_I-E,Cas1_I-E,Cas6_I-E,Cas5_I-E,Cas7_I-E,Cse2_I-E,Cse1_I-E	NCTC8684_02610,NCTC8684_02611,NCTC8684_02612,NCTC8684_02613,NCTC8684_02614,NCTC8684_02615,NCTC8684_02616	1718
C1DUM3_SULAA	trembl_bacteria	FISHIVQTK	2	NCTC9343_04190	UFTH01000001	2018		Cas2_I_II_III	NCTC9343_04191	204
C3X8E1_OXAFO	trembl_bacteria	VHCRIGSLEE	3	NCTC9702_01340	LR134246	2019		Cas2_I-E	NCTC9702_01327	9438
C4FMT3_9FIRM	trembl_bacteria	FSVPIWGLFNLT	2	Ndas_1295	CP002040	2010	PF04149	Cas7_I-E,Cas5_I-E,Cas1_I-E,Cas2_I-E	Ndas_1283,Ndas_1284,Ndas_1286,Ndas_1287	5320
C4G7Y8_9FIRM	trembl_bacteria	FQSTGPMRDP	2	NIES2098_06240	AP018172	2017		Csm3_III-A,Csx10,Csm3_III-A	NIES2098_06160,NIES2098_06180,NIES2098_06190	5495
C4G7Z2_9FIRM	trembl_bacteria	ISIHGSREGPD	3	NIES2098_61910	AP018172	2017		Cas1_I-C	NIES2098_61810	8881
C4G7Z4_9FIRM	trembl_bacteria	ISIHGSREGPD	2	NIES2100_06910	AP018178	2017	PF00805	Cas3_I-D	NIES2100_06840	4684
C4G7Z5_9FIRM	trembl_bacteria	FQSTGPVRDPTR	2	NIES2104_08290	BBWW01000001	2016		Cas1_I-C,Cas4_I-A_I-B_I-C_I-D_II-B,Cas3_I-D,Csc2_I-D	NIES2104_08330,NIES2104_08340,NIES2104_08360,NIES2104_08380	1144
C4G7Z6_9FIRM	trembl_bacteria	ISIHGSREGPD	2	NIES2104_08300	BBWW01000001	2016		Cas1_I-C,Cas4_I-A_I-B_I-C_I-D_II-B,Cas3_I-D,Csc2_I-D	NIES2104_08330,NIES2104_08340,NIES2104_08360,NIES2104_08380	996
C4G7Z9_9FIRM	trembl_bacteria	FQSTGPVRDPT	2	NIES2104_08430	BBWW01000001	2016		Cas3_I-D,Csc2_I-D	NIES2104_08360,NIES2104_08380	5042
C4G800_9FIRM	trembl_bacteria	ISIHGSREGPD	2	NIES2104_08440	BBWW01000001	2016		Cas3_I-D,Csc2_I-D	NIES2104_08360,NIES2104_08380	5746
C4GKB3_9NEIS	trembl_bacteria	QPPSGGCVLK	2	NIES2104_08450	BBWW01000001	2016		Csc2_I-D	NIES2104_08380	6105
C4GKB4_9NEIS	trembl_bacteria	TAQPPSGGCVLK	2	NIES2104_08460	BBWW01000001	2016		Csc2_I-D	NIES2104_08380	6337
C4XPX8_DESMR	trembl_bacteria	KIYDSKG	2	NIES21_08870	AP018174	2017		Cas5_I-C,Cas7_I-C	NIES21_08940,NIES21_08950	6852
C4ZG12_AGARV	trembl_bacteria	VAPLVGAWIEM	2	NIES2111_38210	AP018184	2017		Csm3_III-A,Csm3_III-A,Csx10	NIES2111_38260,NIES2111_38280,NIES2111_38300	3776
C4ZG13_AGARV	trembl_bacteria	FQSTLPREERP	2	NIES3585_25190	BDUB01000001	2017		Cas3_I-D,Cas10d_I-D,Csc2_I-D,Cas4_I-A_I-B_I-C_I-D_II-B	NIES3585_25180,NIES3585_25250,NIES3585_25260,NIES3585_25310	0
C5WH56_STRDG	trembl_bacteria	RFGTIQNNIALKQY	2	NIES73_25850	AP018314	2017	PF04055	Csm6_III-A,Csm4_III-A,Csm2_III-A,Cas10_III	NIES73_25860,NIES73_25890,NIES73_25910,NIES73_25920	307
C6AR35_TERTT	trembl_bacteria	FNPRAREERE	2	NIES73_25960	AP018314	2017	PF02881	Csm4_III-A,Csm2_III-A,Cas10_III	NIES73_25890,NIES73_25910,NIES73_25920	3854
C6C424_DICP7	trembl_bacteria	TQQVAQQT	2	NIES806_36390	AP018316	2017	PF14765	Cas1_I-C	NIES806_36330	8890
C6CA64_DICP7	trembl_bacteria	VHCRVGSLER	2	NIES806_44060	AP018316	2017	PF00176	Csm3_III-A	NIES806_44010	8139
C6CMB0_DICC1	trembl_bacteria	QQTQQVA	2	NITINOP_1023	LN885086	2016		Cas2_I_II_III,Csx1_III-U	NITINOP_1019,NITINOP_1020	2167
C7BPN2_PHOAA	trembl_bacteria	GEAFARG	2	NITINOP_1024	LN885086	2016		Cas2_I_II_III,Csx1_III-U	NITINOP_1019,NITINOP_1020	2400
C8UEV0_ECO1A	trembl_bacteria	QQPQIQPVQ	2	NITINOP_1025	LN885086	2016		Cas2_I_II_III,Csx1_III-U	NITINOP_1019,NITINOP_1020	2795
C8VZK3_DESAS	trembl_bacteria	MQQNNMQQ	2	NITINOP_1028	LN885086	2016		Cas2_I_II_III,Csx1_III-U,Cmr6_III-B,Cmr5_III-B	NITINOP_1019,NITINOP_1020,NITINOP_1038,NITINOP_1039	5145
C8WIK7_EGGLE	trembl_bacteria	ELLDLLDG	2	NITINOP_1029	LN885086	2016		Cas2_I_II_III,Csx1_III-U,Cmr6_III-B,Cmr5_III-B	NITINOP_1019,NITINOP_1020,NITINOP_1038,NITINOP_1039	6107
C9LGP9_9BACT	trembl_bacteria	WFDVEERYN	2	NITINOP_1031	LN885086	2016		Cas2_I_II_III,Csx1_III-U,Cmr6_III-B,Cmr5_III-B,Cmr3_III-B	NITINOP_1019,NITINOP_1020,NITINOP_1038,NITINOP_1039,NITINOP_1044	4485
C9LM30_9FIRM	trembl_bacteria	SKLPIRQIT	5	NITINOP_1033	LN885086	2016		Cmr6_III-B,Cmr5_III-B,Cmr3_III-B	NITINOP_1038,NITINOP_1039,NITINOP_1044	2973
C9P4H5_VIBME	trembl_bacteria	VHCRTGSLE	2	NITINOP_2497	LN885086	2016		Cas3_I,Csx14_I-U,Csb1_I-U,Csb2_I-U	NITINOP_2498,NITINOP_2499,NITINOP_2500,NITINOP_2501	595
D0IGL4_9VIBR	trembl_bacteria	VHCRTGSLE	3	NITINOP_2513	LN885086	2016		Csx14_I-U,Csb1_I-U,Csb2_I-U,Cas1_I-C,Cas2_I_II_III	NITINOP_2499,NITINOP_2500,NITINOP_2501,NITINOP_2510,NITINOP_2511	1231
D2C266_DICZ5	trembl_bacteria	QQTQQVA	2	NITINOP_2514	LN885086	2016		Csb2_I-U,Cas1_I-C,Cas2_I_II_III	NITINOP_2501,NITINOP_2510,NITINOP_2511	2567
D2Q5L6_BIFDB	trembl_bacteria	ISIHALREESD	2	NITINOP_2515	LN885086	2016		Csb2_I-U,Cas1_I-C,Cas2_I_II_III	NITINOP_2501,NITINOP_2510,NITINOP_2511	3152
D2Z4I4_9BACT	trembl_bacteria	LLLDVPMRNGN	2	NLA_17690	FN995097	2011		Cas1_II,Cas2_I_II_III	NLA_17670,NLA_17680	316
D3GRS4_ECO44	trembl_bacteria	QQPQIQPVQ	2	NLP_2441	CP026692	2018	PF12802	Cas2_I_II_III,Cas1_I-II-III	NLP_2453,NLP_2454	8033
D3IFE2_9BACT	trembl_bacteria	VRVHHPL	2	NNO_1573	AP019005	2019		Cas1_II,Cas2_I_II_III	NNO_1571,NNO_1572	498
D3PQD7_MEIRD	trembl_bacteria	RPEGDRP	4	Noc_2756	CP000127	2005		Cas3_Cas2_I-F,Cas1_I-F,Csy2_I-F,Csy3_I-F	Noc_2750,Noc_2751,Noc_2753,Noc_2754	863
D3QPT9_ECOCB	trembl_bacteria	QQPQIQPVQ	2	NSND_60383	FWEX01000006	2017		Cas2_I_II_III,Cas1_I-C,Cas4_I-A_I-B_I-C_I-D_II-B,Cas7_I-C,Cas5_I-C	NSND_60387,NSND_60388,NSND_60389,NSND_60390,NSND_60392	1152
D3R6G4_BIFAB	trembl_bacteria	PSMKLRSRDFGD	5	NSND_60384	FWEX01000006	2017		Cas2_I_II_III,Cas1_I-C,Cas4_I-A_I-B_I-C_I-D_II-B,Cas7_I-C,Cas5_I-C	NSND_60387,NSND_60388,NSND_60389,NSND_60390,NSND_60392	955
D3V5E6_XENBS	trembl_bacteria	PVYPRTYGEH	2	NSND_60386	FWEX01000006	2017		Cas2_I_II_III,Cas1_I-C,Cas4_I-A_I-B_I-C_I-D_II-B,Cas7_I-C,Cas5_I-C	NSND_60387,NSND_60388,NSND_60389,NSND_60390,NSND_60392	248
D4JUP6_9FIRM	trembl_bacteria	TIPDSVTSIG	2	NSP_34090	CP007203	2014		Csm6_III-A,Csx10,Csm3_III-A,Csx3_III-U,Cas1_I-II-III,Cas2_I_II_III	NSP_33960,NSP_33980,NSP_33990,NSP_34010,NSP_34030,NSP_34040	864
D4LJB8_9FIRM	trembl_bacteria	RFGGGANRGQGGQGG	2	O3K_05820	CP003289	2015	PF01551	Cas2_I-E	O3K_05760	9133
D5MKW0_9BACT	trembl_bacteria	LQWGHGSEAVET	2	O53_2561	ANKQ01000002	2013		Cmr3_III-B	O53_3297	5243
D5MKW1_9BACT	trembl_bacteria	LQWGHGSEAVET	3	O53_3012	ANKQ01000002	2013	PF03787	Cmr6_III-B,Cmr3_III-B	O53_3012,O53_3297	1833
D5MKW3_9BACT	trembl_bacteria	ALQWGHGSEAVET	2	O59_001956	AICM01000003	2012		Csy3_I-F,Csy2_I-F,Csy1_I-F	O59_001959,O59_001960,O59_001961	5184
D5MKW6_9BACT	trembl_bacteria	FHGLRAVAPLK	2	O77CONTIG1_04788	AP017367	2016		Csm3_III-A,Csx3_III-U	O77CONTIG1_04784,O77CONTIG1_04789	0
D6KPK8_9FIRM	trembl_bacteria	VATVPTVYGIET	2	OFBG_00495	GG658170	2009		Cas1_I-F	OFBG_00500	5970
D6LG14_9FUSO	trembl_bacteria	FPSPYGVSFILI	2	OKIT_1273	AFVZ01000001	2012		Cas1_II,Csn2	OKIT_1270,OKIT_1272	12
D6S8Z0_FINMA	trembl_bacteria	IKIQPEWNVN	2	OKIT_1274	AFVZ01000001	2012		Cas1_II,Csn2	OKIT_1270,OKIT_1272	426
D6S8Z2_FINMA	trembl_bacteria	IKIYPEWNVN	2	OKIT_1275	AFVZ01000001	2012		Cas1_II,Csn2	OKIT_1270,OKIT_1272	756
D6S8Z3_FINMA	trembl_bacteria	IKIYPEWNVN	2	OKIT_1276	AFVZ01000001	2012		Cas1_II,Csn2	OKIT_1270,OKIT_1272	1416
D6SZ78_GARVA	trembl_bacteria	TDTLLDE	2	OKIT_1277	AFVZ01000001	2012		Cas1_II,Csn2	OKIT_1270,OKIT_1272	1908
D7B2N5_NOCDD	trembl_bacteria	FRKSSYSG	2	OKIT_1278	AFVZ01000001	2012		Cas1_II,Csn2	OKIT_1270,OKIT_1272	2175
D7JGG2_9BACT	trembl_bacteria	PLFQTTKIQTFESNSQ	2	OKIT_1279	AFVZ01000001	2012		Cas1_II,Csn2	OKIT_1270,OKIT_1272	2670
E0PQK7_STRMT	trembl_bacteria	FLYSQDLSNCTT	6	Osc7112_5981	CP003614	2013	PF13533	Csx3_III-U	Osc7112_5972	7596
E0SF97_DICD3	trembl_bacteria	SSLPSRQLRK	2	OsccyDRAFT_3611	AJUB01000015	2013	PF01850	Csm3_III-A,Csx10,Csm3_III-A,Csm3_III-A	OsccyDRAFT_3604,OsccyDRAFT_3605,OsccyDRAFT_3614,OsccyDRAFT_3615	1735
E0SI73_DICD3	trembl_bacteria	QQTQQVA	2	OsccyDRAFT_4831	AJUB01000019	2013	PF03544	Cas2_I_II_III	OsccyDRAFT_4828	9587
E0SIE0_DICD3	trembl_bacteria	MFQSTRLCEAR	2	PA14_33360	CP000438	2015		Csy3_I-F,Csy2_I-F,Csy1_I-F,Cas3_Cas2_I-F,Cas1_I-F	PA14_33310,PA14_33320,PA14_33330,PA14_33340,PA14_33350	241
E1QHM0_DESB2	trembl_bacteria	GLLFGLV	2	Pan181_32400	CP036278	2019		Cas1_I-C,Cas2_I_II_III	Pan181_32340,Pan181_32350	8009
E3ELL4_BIFBS	trembl_bacteria	FQMPVRSMTLTTV	2	Pan216_32600	CP036279	2019	PF05593	Cas5_I-C	Pan216_32690	9101
E3PHP9_ECOH1	trembl_bacteria	QQPQIQPVQ	2	Pan216_32800	CP036279	2019		Cas7_I-C,Cas4_I-A_I-B_I-C_I-D_II-B,Cas1_I-C,Cas2_I_II_III	Pan216_32710,Pan216_32720,Pan216_32730,Pan216_32740	4867
E4TBR7_RIEAD	trembl_bacteria	LGSVLGGG	2	PAU_02724	FM162591	2009		Csy3_I-F,Csy2_I-F,Csy1_I-F,Cas1_I-F	PAU_02719,PAU_02720,PAU_02721,PAU_02722	2703
E4ZF37_NEIL0	trembl_bacteria	VVAPFLISQCYN	6	PB1_10584	AFEU01000003	2012		Cas2_I_II_III,Cas1_I-C,Cas7_I-C,Cas5_I-C,Cas3_I	PB1_10589,PB1_10594,PB1_10604,PB1_10614,PB1_10619	718
E6K120_PARDN	trembl_bacteria	ISIHAPLAGSD	2	PCC7418_0704	CP003945	2013		Cas10d_I-D,Cas3_I-D	PCC7418_0695,PCC7418_0700	2648
E6K125_PARDN	trembl_bacteria	FQSTLPLRGAT	2	PEIBARAKI_5975	AP018040	2019		Cas3_I,Cas4_I-A_I-B_I-C_I-D_II-B,Cas1_I-B,Cas2_I_II_III	PEIBARAKI_5969,PEIBARAKI_5972,PEIBARAKI_5973,PEIBARAKI_5974	1501
E6K127_PARDN	trembl_bacteria	DFNPRSPCGERL	2	PEIBARAKI_5976	AP018040	2019		Cas3_I,Cas4_I-A_I-B_I-C_I-D_II-B,Cas1_I-B,Cas2_I_II_III	PEIBARAKI_5969,PEIBARAKI_5972,PEIBARAKI_5973,PEIBARAKI_5974	3316
E6K129_PARDN	trembl_bacteria	FQSTLPLRGAT	2	PFR_JS7-1_1974	LT618776	2017	PF12169	Cas5_I-E,Cas7_I-E,Cse2_I-E,Cse1_I-E,Cas3_I	PFR_JS7-1_1966,PFR_JS7-1_1967,PFR_JS7-1_1968,PFR_JS7-1_1970,PFR_JS7-1_1971	1310
E8N1Q5_ANATU	trembl_bacteria	TPTPLPT	2	PFR_JS7-2_1916	LT618777	2017	PF12169	Cas5_I-E,Cas7_I-E,Cse2_I-E,Cse1_I-E,Cas3_I	PFR_JS7-2_1908,PFR_JS7-2_1909,PFR_JS7-2_1910,PFR_JS7-2_1912,PFR_JS7-2_1913	1310
E9DN83_9STRE	trembl_bacteria	LYSYLNLESTKT	9	PGA_00576	HG977183	2019		Cas2_I-E	PGA_00563	9500
F0I702_STRSA	trembl_bacteria	FGTIRNNTALK	2	PL9214290413	CZDF01000132	2017		Cas7_I-C	PL9214290415	1216
F0NWE8_LACHH	trembl_bacteria	FQSTHSQGVRL	2	PLAM_4278	LO018304	2017		Cas2_I_II_III,Cas1_I-C,Cmr6_III-B,Cmr3_III-B	PLAM_4280,PLAM_4281,PLAM_4284,PLAM_4288	1657
F0NWF0_LACHH	trembl_bacteria	FQSTHSQGVR	2	PRIO_1416	LN831776	2015		Cas7_I-C,Cas4_I-A_I-B_I-C_I-D_II-B,Cas1_I-C,Cas2_I_II_III	PRIO_1409,PRIO_1410,PRIO_1411,PRIO_1412	6339
F0NWF1_LACHH	trembl_bacteria	DFNPRTHKECD	2	PROSTU_02041	ABJD02000101	2008		Cas1_I-F,Cas3_Cas2_I-F,Csy1_I-F,Csy2_I-F,Csy3_I-F	PROSTU_02035,PROSTU_02036,PROSTU_02037,PROSTU_02038,PROSTU_02039	780
F0NWF3_LACHH	trembl_bacteria	ISIHALTRSAT	2	PROSTU_02042	ABJD02000101	2008		Cas1_I-F,Cas3_Cas2_I-F,Csy1_I-F,Csy2_I-F,Csy3_I-F	PROSTU_02035,PROSTU_02036,PROSTU_02037,PROSTU_02038,PROSTU_02039	1001
F0NWF5_LACHH	trembl_bacteria	KFQSTHSQGVR	2	PROSTU_02043	ABJD02000101	2008		Cas1_I-F,Cas3_Cas2_I-F,Csy1_I-F,Csy2_I-F,Csy3_I-F	PROSTU_02035,PROSTU_02036,PROSTU_02037,PROSTU_02038,PROSTU_02039	1376
F2C4N5_STRSA	trembl_bacteria	FRAVLFRMVPKP	3	PSM36_1759	LT605205	2017		Cas7_I-C,Cas1_I-B,Cas2_I_II_III	PSM36_1753,PSM36_1757,PSM36_1758	3570
F2C4N6_STRSA	trembl_bacteria	RFGTIRNNTALK	2	PSM36_1760	LT605205	2017		Cas1_I-B,Cas2_I_II_III	PSM36_1757,PSM36_1758	4569
F2LZH6_LACAL	trembl_bacteria	ITSTYVENTK	2	Q7C_1029	CP003380	2012		Csy3_I-F,Csy2_I-F,Csy1_I-F	Q7C_1041,Q7C_1042,Q7C_1043	4530
F2N771_CORGP	trembl_bacteria	KPAAKKTAAAKK	2	Q7C_1030	CP003380	2012		Csy3_I-F,Csy2_I-F,Csy1_I-F	Q7C_1041,Q7C_1042,Q7C_1043	4392
F2NCY5_DESAR	trembl_bacteria	DRLCGSEINCTRPL	2	Q7C_1032	CP003380	2012		Csy3_I-F,Csy2_I-F,Csy1_I-F,Cas3_Cas2_I-F	Q7C_1041,Q7C_1042,Q7C_1043,Q7C_1044	3342
F3Y604_CLOD6	trembl_bacteria	FTYHLVNIK	3	Q7C_1033	CP003380	2012		Csy3_I-F,Csy2_I-F,Csy1_I-F,Cas3_Cas2_I-F	Q7C_1041,Q7C_1042,Q7C_1043,Q7C_1044	2892
F4BG25_9GAMM	trembl_bacteria	VSVARLFDILLL	2	Q7C_1034	CP003380	2012		Csy3_I-F,Csy2_I-F,Csy1_I-F,Cas3_Cas2_I-F	Q7C_1041,Q7C_1042,Q7C_1043,Q7C_1044	2604
F4TJT7_ECOLX	trembl_bacteria	QQPQIQPVQ	2	Q7C_1035	CP003380	2012		Csy3_I-F,Csy2_I-F,Csy1_I-F,Cas3_Cas2_I-F	Q7C_1041,Q7C_1042,Q7C_1043,Q7C_1044	2310
F5WVI6_STRG1	trembl_bacteria	FRAVLFRMVPK	2	Q7C_1036	CP003380	2012		Csy3_I-F,Csy2_I-F,Csy1_I-F,Cas3_Cas2_I-F,Cas1_I-F	Q7C_1041,Q7C_1042,Q7C_1043,Q7C_1044,Q7C_1045	1959
F5WVI8_STRG1	trembl_bacteria	SFRAVLFRMVPK	2	Q7C_1037	CP003380	2012		Csy3_I-F,Csy2_I-F,Csy1_I-F,Cas3_Cas2_I-F,Cas1_I-F	Q7C_1041,Q7C_1042,Q7C_1043,Q7C_1044,Q7C_1045	1770
F5YHA1_TREPZ	trembl_bacteria	EVEAVAE	2	Q7C_1038	CP003380	2012		Csy3_I-F,Csy2_I-F,Csy1_I-F,Cas3_Cas2_I-F,Cas1_I-F	Q7C_1041,Q7C_1042,Q7C_1043,Q7C_1044,Q7C_1045	1109
F5Z201_MYCSD	trembl_bacteria	HDHDHDHDHD	2	RA0C_1040	CP003388	2011	PF06078	Cas2_I_II_III,Cas1_II	RA0C_1031,RA0C_1032	8318
F8E3B0_CORRG	trembl_bacteria	DSLGDAV	2	RA11412_1576	AP017895	2018		Cse1_I-E,Cas7_I-E,Cas5_I-E	RA11412_1568,RA11412_1570,RA11412_1571	2443
F8E942_FLESM	trembl_bacteria	VVIPSNQVMDSN	2	RA11412_1578	AP017895	2018		Cse1_I-E,Cas7_I-E,Cas5_I-E	RA11412_1568,RA11412_1570,RA11412_1571	3232
F8ESZ7_ZYMMT	trembl_bacteria	CRISSGMKSFCG	3	RALSY_10525	FR854086	2011		Cas1_II	RALSY_10527	1504
F8IDR6_ALIAT	trembl_bacteria	ASMGPPTISADQ	2	RAS1_13750	SMLU01000001	2019		Cas1_I-C,Cas2_I_II_III	RAS1_13780,RAS1_13790	1385
F8IKT2_ALIAT	trembl_bacteria	PTISAEQ	2	Rcas_3291	CP000804	2007		Csx1_III-U,Csm3_III-A,Csm3_III-A,Csx1_III-U,Csx3_III-U	Rcas_3288,Rcas_3292,Rcas_3292,Rcas_3296,Rcas_3297	0
F9HIH1_9STRE	trembl_bacteria	FWNHSKQHSSKT	3	Rcas_3292	CP000804	2007	PF03787	Csx1_III-U,Csm3_III-A,Csm3_III-A,Csx1_III-U,Csx3_III-U	Rcas_3288,Rcas_3292,Rcas_3292,Rcas_3296,Rcas_3297	5329
F9HIH2_9STRE	trembl_bacteria	FWNHSKQHSSKT	5	Rfer_3910	CP000267	2006		Cas5_I-C,Cas7_I-C,Cas4_I-A_I-B_I-C_I-D_II-B,Cas1_I-C,Cas2_I_II_III	Rfer_3902,Rfer_3904,Rfer_3906,Rfer_3907,Rfer_3908	2478
F9HIH3_9STRE	trembl_bacteria	FWNHSKQHSSKT	2	RHOM_12690	CP003040	2011		Cas2_I_II_III,Cas1_I-C,Cas4_I-A_I-B_I-C_I-D_II-B,Cas7_I-C,Cas5_I-C	RHOM_12700,RHOM_12705,RHOM_12710,RHOM_12715,RHOM_12725	3946
F9HIH4_9STRE	trembl_bacteria	FWNHSKQHSSKT	3	RHOM_12695	CP003040	2011		Cas2_I_II_III,Cas1_I-C,Cas4_I-A_I-B_I-C_I-D_II-B,Cas7_I-C,Cas5_I-C	RHOM_12700,RHOM_12705,RHOM_12710,RHOM_12715,RHOM_12725	548
F9PTC3_9FIRM	trembl_bacteria	NLHYSMFLFKP	2	RoseRS_0373	CP000686	2007		Csm3_III-A,Csx10,Csm3_III-A	RoseRS_0365,RoseRS_0367,RoseRS_0368	6291
F9Q204_STROR	trembl_bacteria	YSQDLSNCTT	3	RPYSC3_24000	CP019967	2018		Cas2_I_II_III,Cas1_I-C,Cas4_I-A_I-B_I-C_I-D_II-B,Cas7_I-C	RPYSC3_24040,RPYSC3_24050,RPYSC3_24060,RPYSC3_24070	4926
F9Q205_STROR	trembl_bacteria	YSQDLSNCTT	2	RPYSC3_24020	CP019967	2018		Cas2_I_II_III,Cas1_I-C,Cas4_I-A_I-B_I-C_I-D_II-B,Cas7_I-C,Cas5_I-C	RPYSC3_24040,RPYSC3_24050,RPYSC3_24060,RPYSC3_24070,RPYSC3_24090	2358
G0CLU7_XANCA	trembl_bacteria	LVHCRVGSSE	2	Rru_A0837	CP000230	2006	PF12799	Cas5_I-C,Cas7_I-C,Cas4_I-A_I-B_I-C_I-D_II-B,Cas1_I-C,Cas2_I_II_III	Rru_A0829,Rru_A0831,Rru_A0832,Rru_A0833,Rru_A0834	3625
G0CLU8_XANCA	trembl_bacteria	VHCRVGSSE	4	RSAG_04617	ACII02000003	2013		Cas2_I_II_III	RSAG_02590	2109
G0CLV1_XANCA	trembl_bacteria	VHCRVGSSEN	2	RSTT_195	AP017459	2016	PF09709	Cas3_I,Cas5_I-C,Cas7_I-C,Cas4_I-A_I-B_I-C_I-D_II-B,Cas1_I-C,Cas2_I_II_III	RSTT_193,RSTT_194,RSTT_196,RSTT_197,RSTT_198,RSTT_199	0
G0CLV3_XANCA	trembl_bacteria	VHCRVGSSEN	2	SAG0898	AE009948	2003		Cas1_II,Cas2_I_II_III,Csn2	SAG0895,SAG0896,SAG0897	112
G0F264_ECOLX	trembl_bacteria	GLSPLARGT	2	SAG0899	AE009948	2003		Cas1_II,Cas2_I_II_III,Csn2	SAG0895,SAG0896,SAG0897	376
G2LFD9_CHLTF	trembl_bacteria	IEQRGFP	2	SAG0900	AE009948	2003		Cas1_II,Cas2_I_II_III,Csn2	SAG0895,SAG0896,SAG0897	784
G2LLL2_CHLTF	trembl_bacteria	TGRPSEANHGNVT	2	SAG0901	AE009948	2003		Cas1_II,Cas2_I_II_III,Csn2	SAG0895,SAG0896,SAG0897	1036
G2MUB2_9THEO	trembl_bacteria	KEGKTKR	2	Salpa_4047	VLKC01000002	2019	PF04851	Cas6-I-III,Cas7_I-B,Cas5_I-B,Cas4_I-A_I-B_I-C_I-D_II-B,Cas1_I-B,Cas2_I_II_III	Salpa_4043,Salpa_4045,Salpa_4046,Salpa_4050,Salpa_4051,Salpa_4052	20
G2PYJ8_9FIRM	trembl_bacteria	GKLEGKLE	2	SAMEA23986918_00740	UFBK01000002	2018	PF01551	Cas2_I-E	SAMEA23986918_00728	9621
G2SY58_ROSHA	trembl_bacteria	ISIHAPLTGSDL	2	SAMEA3545256_00763	FMFK01000002	2016		Csn2,Cas2_I_II_III,Cas1_II	SAMEA3545256_00764,SAMEA3545256_00765,SAMEA3545256_00766	711
G2SY59_ROSHA	trembl_bacteria	SLPVRGAWIEI	2	SAMEA44547418_00038	LT906470	2017		Cas1_II,Cas2_I_II_III,Csn2	SAMEA44547418_00035,SAMEA44547418_00036,SAMEA44547418_00037	316
G3A058_9RALS	trembl_bacteria	RLADRELRSGYN	2	SAMEA44547418_00039	LT906470	2017		Cas1_II,Cas2_I_II_III,Csn2	SAMEA44547418_00035,SAMEA44547418_00036,SAMEA44547418_00037	1441
G7W4U7_PAETH	trembl_bacteria	SHSVWSAWIE	4	SAMN02982994_0010	FXBR01000001	2017	PF05860	Cas5_I-C	SAMN02982994_0018	7952
G7ZE24_AZOL4	trembl_bacteria	FQSAPKRGHRRN	2	SAMN04487934_101142	FNUU01000001	2017	PF00589	Csn2,Cas2_I_II_III,Cas1_II	SAMN04487934_101144,SAMN04487934_101145,SAMN04487934_101146	3465
G8N8A6_9DEIN	trembl_bacteria	NRTYKGLK	2	SAMN04489733_2001	LT629789	2017		Cas4_I-A_I-B_I-C_I-D_II-B	SAMN04489733_2005	2701
G9WGU8_9LACT	trembl_bacteria	ASDVCQINEVEP	3	SAMN05216298_0405	FNGF01000001	2017		Cas1_I-E,Cas6_I-E,Cas5_I-E,Cas7_I-E,Cse2_I-E,Cse1_I-E	SAMN05216298_0408,SAMN05216298_0409,SAMN05216298_0410,SAMN05216298_0411,SAMN05216298_0412,SAMN05216298_0413	2988
G9WGU9_9LACT	trembl_bacteria	CQINEVEP	3	SAMN05216371_6879	LT629775	2017	PF05593	Cse1_I-E,Cse2_I-E,Cas7_I-E,Cas5_I-E,Cas1_I-E	SAMN05216371_6870,SAMN05216371_6871,SAMN05216371_6872,SAMN05216371_6873,SAMN05216371_6875	3285
G9WGV0_9LACT	trembl_bacteria	CQINEVEP	3	SAMN05216552_100150	FPBO01000001	2017	PF01189	Cas5_I-E,Cas6_I-E,Cas1_I-E,Cas2_I-E	SAMN05216552_100146,SAMN05216552_100147,SAMN05216552_100148,SAMN05216552_100149	6877
G9WGV1_9LACT	trembl_bacteria	CQINEVEP	3	SAMN05421547_101182	FNPE01000001	2017		Csy3_I-F,Csy2_I-F,Csy1_I-F,Cas3_Cas2_I-F	SAMN05421547_101185,SAMN05421547_101186,SAMN05421547_101187,SAMN05421547_101190	1811
G9WGV2_9LACT	trembl_bacteria	ASDVCQINEVEP	2	SAMN05421770_104316	FZOU01000004	2017		Cas3_I,Cas5_I-C,Cas7_I-C,Cas4_I-A_I-B_I-C_I-D_II-B,Cas1_I-C,Cas2_I_II_III	SAMN05421770_104309,SAMN05421770_104310,SAMN05421770_104312,SAMN05421770_104313,SAMN05421770_104314,SAMN05421770_104315	1572
G9WGV3_9LACT	trembl_bacteria	ASDVCQINEVEP	4	SAMN05421795_101353	FTOM01000001	2017		Cas2_I_II_III,Cas1_I-C,Cas4_I-A_I-B_I-C_I-D_II-B,Cas7_I-C,Cas5_I-C	SAMN05421795_101355,SAMN05421795_101356,SAMN05421795_101357,SAMN05421795_101358,SAMN05421795_101360	2199
G9WGV4_9LACT	trembl_bacteria	CQINEVEP	7	SAMN05421795_101354	FTOM01000001	2017		Cas2_I_II_III,Cas1_I-C,Cas4_I-A_I-B_I-C_I-D_II-B,Cas7_I-C,Cas5_I-C	SAMN05421795_101355,SAMN05421795_101356,SAMN05421795_101357,SAMN05421795_101358,SAMN05421795_101360	948
H5XWS2_9FIRM	trembl_bacteria	EMQGLRTELKGD	2	SAMN05428987_5020	FMZN01000003	2017		Cas5_I-C	SAMN05428987_5024	8384
H6L948_SAPGL	trembl_bacteria	GGGGGGGG	2	SAMN05428988_6306	FOJF01000003	2017		Cas3_I,Cas4_I-A_I-B_I-C_I-D_II-B,Cas1_I-B,Cas2_I_II_III	SAMN05428988_6300,SAMN05428988_6303,SAMN05428988_6304,SAMN05428988_6305	1053
H7FYD3_9LACO	trembl_bacteria	SSSSVAQT	2	SAMN05428988_6308	FOJF01000003	2017		Cas3_I,Cas4_I-A_I-B_I-C_I-D_II-B,Cas1_I-B,Cas2_I_II_III	SAMN05428988_6300,SAMN05428988_6303,SAMN05428988_6304,SAMN05428988_6305	1719
I0AIW6_IGNAJ	trembl_bacteria	LNSTMVRLK	2	SAMN05428996_2037	FNKA01000002	2017		Cas2_I-E,Cas1_I-E,Cas5_I-E,Cas7_I-E,Cse2_I-E	SAMN05428996_2040,SAMN05428996_2041,SAMN05428996_2043,SAMN05428996_2044,SAMN05428996_2045	4878
I0AIW9_IGNAJ	trembl_bacteria	SQFHYGSIKT	3	SAMN05444162_2927	LT629764	2017		Cas5_I-C,Cas7_I-C,Cas4_I-A_I-B_I-C_I-D_II-B,Cas1_I-C,Cas2_I_II_III	SAMN05444162_2919,SAMN05444162_2921,SAMN05444162_2922,SAMN05444162_2923,SAMN05444162_2924	3043
I0AIX0_IGNAJ	trembl_bacteria	SQFHYGSIKT	2	SAMN05444162_2928	LT629764	2017		Cas5_I-C,Cas7_I-C,Cas4_I-A_I-B_I-C_I-D_II-B,Cas1_I-C,Cas2_I_II_III	SAMN05444162_2919,SAMN05444162_2921,SAMN05444162_2922,SAMN05444162_2923,SAMN05444162_2924	3291
I0AIX3_IGNAJ	trembl_bacteria	SLNSTMVRLK	2	SAMN05444166_6697	FSRB01000002	2017		Csb1_I-U	SAMN05444166_6694	3677
I0AIX4_IGNAJ	trembl_bacteria	SQFHYGSIKT	3	SAMN05444274_102520	FQUM01000002	2017		Cas2_I_II_III,Cas1_I-B,Cas4_I-A_I-B_I-C_I-D_II-B,Cas3_I	SAMN05444274_102523,SAMN05444274_102524,SAMN05444274_102525,SAMN05444274_102527	2151
I0AP33_IGNAJ	trembl_bacteria	WFNILKEQVESKSQ	3	SAMN05444274_102540	FQUM01000002	2017		Cas6_I-A	SAMN05444274_102534	8556
I0AP34_IGNAJ	trembl_bacteria	LGWFNILKEQVESKSQ	2	SAMN05444359_101228	FOFB01000001	2017		Csx1_III-U,Cas1_I-II-III,Cas2_I_II_III	SAMN05444359_101218,SAMN05444359_101223,SAMN05444359_101225	1389
I0EP27_HELC0	trembl_bacteria	NLLQIDPFKGIET	2	SAMN05444391_0071	LT670846	2017	PF04545	Cas2_I_II_III,Cas1_I-B,Cas4_I-A_I-B_I-C_I-D_II-B,Cas3_I	SAMN05444391_0079,SAMN05444391_0080,SAMN05444391_0081,SAMN05444391_0082	4477
I1YGZ5_METFJ	trembl_bacteria	SVHCRTGSLEM	2	SAMN05444716_10172	FPAB01000001	2017		Cas2_I-E,Cas1_I-E,Cas5_I-E,Cas7_I-E,Cse2_I-E,Cse1_I-E	SAMN05444716_101725,SAMN05444716_101726,SAMN05444716_101728,SAMN05444716_101729,SAMN05444716_101730,SAMN05444716_101731	80
I1YGZ6_METFJ	trembl_bacteria	VHCRTGSLEK	2	SAMN05444716_103133	FPAB01000003	2017	PF01471	Csb2_I-U,Csb1_I-U	SAMN05444716_103127,SAMN05444716_103128	6573
I1YGZ8_METFJ	trembl_bacteria	VHCRTGSLE	4	SAMN05444724_0838	FSRI01000001	2017		Cas1_I-F,Cas3_Cas2_I-F,Csy1_I-F,Csy2_I-F,Csy3_I-F	SAMN05444724_0832,SAMN05444724_0833,SAMN05444724_0834,SAMN05444724_0835,SAMN05444724_0836	790
I1YGZ9_METFJ	trembl_bacteria	VHCRTGSLEI	2	SAMN05519226_1045	FQZJ01000002	2017		Cas1_I-F	SAMN05519226_1039	6836
I1YH00_METFJ	trembl_bacteria	VHCRTGSLE	4	SAMN05519226_1046	FQZJ01000002	2017		Cas1_I-F	SAMN05519226_1039	8132
I1YH01_METFJ	trembl_bacteria	VHCRTGSLE	4	SAMN05519226_1047	FQZJ01000002	2017		Cas1_I-F	SAMN05519226_1039	8805
I1YH02_METFJ	trembl_bacteria	TGSLEKRS	2	SB48_HM08orf01208	CP010525	2015		Cas5_I-C,Cas7_I-C,Cas4_I-A_I-B_I-C_I-D_II-B,Cas1_I-C,Cas2_I_II_III	SB48_HM08orf01201,SB48_HM08orf01203,SB48_HM08orf01205,SB48_HM08orf01206,SB48_HM08orf01207	2562
I1YH03_METFJ	trembl_bacteria	VHCRTGSLE	2	SCAZ3_08335	AIDX01000001	2012		Cas2_I_II_III,Cas1_I-C,Cas7_I-C,Cas5_I-C	SCAZ3_08345,SCAZ3_08350,SCAZ3_08360,SCAZ3_08370	1304
I1YH04_METFJ	trembl_bacteria	VHCRTGSLEN	2	SCAZ3_08340	AIDX01000001	2012		Cas2_I_II_III,Cas1_I-C,Cas7_I-C,Cas5_I-C	SCAZ3_08345,SCAZ3_08350,SCAZ3_08360,SCAZ3_08370	670
I2GRP0_9BACT	trembl_bacteria	VSIAPSGIEI	2	sce0561	AM746676	2008		Cas6_I-E	sce0560	677
I2GRP1_9BACT	trembl_bacteria	YQSHLRVLKF	2	SCE1572_02195	CP003969	2013	PF12169	Cas3_I	SCE1572_02230	5153
I2GRP4_9BACT	trembl_bacteria	YQSHLRVLK	2	sce9180	AM746676	2008		Cas5_I-C,Cas1_I-II-III,Cas2_I_II_III	sce9175,sce9176,sce9177	1857
I2RZF8_ECOLX	trembl_bacteria	GLSPLARGTH	2	sce9181	AM746676	2008		Cas5_I-C,Cas1_I-II-III,Cas2_I_II_III	sce9175,sce9176,sce9177	5515
I2SMK1_ECOLX	trembl_bacteria	QQPQIQPVQ	2	SCLAV_1864	CM000913	2008	PF13855	Cas7_I-C,Cas1_I-B,Cas2_I_II_III	SCLAV_1856,SCLAV_1860,SCLAV_1861	2748
I2WVY3_ECOLX	trembl_bacteria	QQPQIQPVQ	2	SCLAV_2736	CM000913	2008		Cas5_I-E,Cas7_I-E,Cse2_I-E,Cse1_I-E	SCLAV_2738,SCLAV_2739,SCLAV_2740,SCLAV_2741	1037
I3CJU8_9GAMM	trembl_bacteria	LLLVARD	2	SDEG_1226	AP010935	2009		Csn2,Cas2_I_II_III,Cas1_II	SDEG_1228,SDEG_1229,SDEG_1230	488
I3DUT6_BACMT	trembl_bacteria	SYMDAWIEI	2	SDY_2941	CP000034	2005	PF01551	Cas2_I-E	SDY_2953	9265
I3IB43_9GAMM	trembl_bacteria	IHCRTGSLEK	2	SGGB_1433	AP012053	2011		Cas2_I_II_III,Cas1_II,Csn2,Cas2_I_II_III,Cas1_II	SGGB_1429,SGGB_1430,SGGB_1438,SGGB_1439,SGGB_1440	2348
I3XWE8_SULBS	trembl_bacteria	KTSVDSVK	2	SGGB_1435	AP012053	2011		Cas2_I_II_III,Cas1_II,Csn2,Cas2_I_II_III,Cas1_II	SGGB_1429,SGGB_1430,SGGB_1438,SGGB_1439,SGGB_1440	1425
I6WRA5_PSEPQ	trembl_bacteria	MKSGLEDRNN	2	SGLAD_v1c05930	CP038013	2019		Cas2_I_II_III,Cas1_II	SGLAD_v1c05960,SGLAD_v1c05970	6302
I6X1N2_PSEPQ	trembl_bacteria	MKSGLEDRNN	2	SGLAD_v1c05940	CP038013	2019		Cas2_I_II_III,Cas1_II	SGLAD_v1c05960,SGLAD_v1c05970	1863
I6XX70_PSEPQ	trembl_bacteria	MKSGLEDRNN	2	SGRA_0445	CP002831	2012		Csx1_III-U,Csx1_III-U	SGRA_0448,SGRA_0450	1670
I6Y126_PSEPQ	trembl_bacteria	SQWSLTFEVRKR	3	SHELI_v1c09460	CP017015	2016		Cas2_I_II_III,Cas1_II	SHELI_v1c09480,SHELI_v1c09490	2591
I7MYP1_STRCB	trembl_bacteria	VSPFMGEWIEI	3	SHEWBE_3705	LS483452	2018		Cas1_I-F	SHEWBE_3714	8374
I7WK40_STRCB	trembl_bacteria	ISIHSPMKGET	4	SHEWBE_3706	LS483452	2018		Cas1_I-F	SHEWBE_3714	7570
I7ZHL2_9GAMM	trembl_bacteria	MKPQITA	2	SHEWBE_3707	LS483452	2018		Cas1_I-F	SHEWBE_3714	7217
I7ZHM7_9GAMM	trembl_bacteria	ASKELRHEAADH	2	SHEWBE_3708	LS483452	2018		Cas1_I-F	SHEWBE_3714	6966
I7ZI06_9GAMM	trembl_bacteria	MKPQITG	2	SHEWBE_3709	LS483452	2018		Cas1_I-F	SHEWBE_3714	6567
I7ZI11_9GAMM	trembl_bacteria	LQRSCGMKPQIT	2	SLNWT_3596	CP010519	2015	PF00069	Cas2_I-E	SLNWT_3604	9380
I7ZI18_9GAMM	trembl_bacteria	ASKELRHEAADH	2	SMXD51_00898	AICL01000003	2012	PF00877	Cas1_II,Cas2_I_II_III	SMXD51_00928,SMXD51_00933	8284
I8I513_9GAMM	trembl_bacteria	LQRSCGMKPQIT	2	SNOUR_25310	CP011533	2016	PF01510	Cas1_I-II-III	SNOUR_25295	1392
I8QZW4_9ACTN	trembl_bacteria	PSDPARPS	2	SNOUR_25315	CP011533	2016	PF00483	Cas1_I-II-III	SNOUR_25295	3200
I8TBW1_9GAMM	trembl_bacteria	LQRSCGMKPQIT	3	SOCE836_106720	CP012672	2019		Cas5_I-C,Cas1_I-II-III,Cas2_I_II_III	SOCE836_106770,SOCE836_106780,SOCE836_106790	6278
I8TBW4_9GAMM	trembl_bacteria	LLQRSCGMKPQIT	2	SOCEGT47_002970	CP012670	2019		Csb1_I-U	SOCEGT47_003050	7539
I8TBW8_9GAMM	trembl_bacteria	LASKELRHEAADH	2	SOCEGT47_003010	CP012670	2019	PF12169	Csb1_I-U	SOCEGT47_003050	3096
I8TCJ9_9GAMM	trembl_bacteria	ASKELRHEAADH	2	soil367_17105	CP031093	2019	PF13505	Cas2_I-E,Cas1_I-E,Cas6_I-E,Cas5_I-E	soil367_17125,soil367_17130,soil367_17135,soil367_17140	7075
I8TCK4_9GAMM	trembl_bacteria	ASKELRHEAADHQ	2	SPIRO4BDMA_50628	FWDO01000005	2019		Cas5_I-C,Cas4_I-A_I-B_I-C_I-D_II-B,Cas1_I-C,Cas2_I_II_III	SPIRO4BDMA_50619,SPIRO4BDMA_50624,SPIRO4BDMA_50625,SPIRO4BDMA_50626	524
I8TCK8_9GAMM	trembl_bacteria	LQRSCGMKPQIT	2	SPIRO4BDMA_50629	FWDO01000005	2019		Cas5_I-C,Cas4_I-A_I-B_I-C_I-D_II-B,Cas1_I-C,Cas2_I_II_III	SPIRO4BDMA_50619,SPIRO4BDMA_50624,SPIRO4BDMA_50625,SPIRO4BDMA_50626	694
J4SJ11_9MYCO	trembl_bacteria	APPPAPPPPP	2	SPIRO4BDMA_50630	FWDO01000005	2019		Cas5_I-C,Cas4_I-A_I-B_I-C_I-D_II-B,Cas1_I-C,Cas2_I_II_III	SPIRO4BDMA_50619,SPIRO4BDMA_50624,SPIRO4BDMA_50625,SPIRO4BDMA_50626	1021
J7RW57_ECOLX	trembl_bacteria	QQPQIQPVQ	2	SPIRO4BDMA_50631	FWDO01000005	2019		Cas5_I-C,Cas4_I-A_I-B_I-C_I-D_II-B,Cas1_I-C,Cas2_I_II_III	SPIRO4BDMA_50619,SPIRO4BDMA_50624,SPIRO4BDMA_50625,SPIRO4BDMA_50626	1459
J9R7I1_RIEAN	trembl_bacteria	LGSVLGGG	2	SPIRO4BDMA_50632	FWDO01000005	2019		Cas4_I-A_I-B_I-C_I-D_II-B,Cas1_I-C,Cas2_I_II_III	SPIRO4BDMA_50624,SPIRO4BDMA_50625,SPIRO4BDMA_50626	1891
K0CDX1_ALCDB	trembl_bacteria	FAAAQAAKKT	2	Spy49_0830	CP000829	2015	PF00746	Cas1_II,Cas2_I_II_III,Csn2	Spy49_0825,Spy49_0826,Spy49_0827	3163
K0CGW3_ALCDB	trembl_bacteria	FLSCLRGSEP	2	sS8_5535	AP017928	2017		Cas2_I_II_III,Cas1_I-C,Cas2_I_II_III,Csx16_III-U,Csm3_III-A,Csm2_III-A,Cas10_III,Csx1_III-U	sS8_5527,sS8_5529,sS8_5530,sS8_5534,sS8_5540,sS8_5541,sS8_5542,sS8_5543	751
K0CJV7_ALCDB	trembl_bacteria	FLSCLRGSE	5	SSON_2890	CP000038	2005	PF01551	Cas2_I-E	SSON_2902	9133
K5ZZT7_9BACT	trembl_bacteria	VVSYRGTWVET	2	SSP531S_01230	BGZL01000001	2018	PF01546	Cse1_I-E,Cse2_I-E,Cas7_I-E,Cas5_I-E,Cas1_I-E	SSP531S_01160,SSP531S_01170,SSP531S_01180,SSP531S_01190,SSP531S_01210	2842
K6AM75_9BACT	trembl_bacteria	VASFTGAWIET	2	STA3757_26910	AP017375	2016		Cas5_I-C,Cas7_I-C,Cas4_I-A_I-B_I-C_I-D_II-B,Cas1_I-C,Cas2_I_II_III	STA3757_26820,STA3757_26840,STA3757_26860,STA3757_26870,STA3757_26880	3467
K7QWI8_THEOS	trembl_bacteria	EEALSALP	2	STSP1_01162	CP021023	2017		Cas2_I_II_III,Cas1_II	STSP1_01165,STSP1_01166	5481
K8GDH4_9CYAN	trembl_bacteria	YEPPPAPV	2	SULAZ_0831	CP001229	2009		Cas6-I-III,Cas8a1_I-A,Cas7_I-C,Cas5_I-B,Cas3_I,Cas4_I-A_I-B_I-C_I-D_II-B,Cas1_I-B,Cas2_I_II_III	SULAZ_0823,SULAZ_0824,SULAZ_0825,SULAZ_0826,SULAZ_0827,SULAZ_0828,SULAZ_0829,SULAZ_0830	388
K8GIM4_9CYAN	trembl_bacteria	PSPKLGR	2	Sulba_0971	CP003333	2012		Cas4_I-A_I-B_I-C_I-D_II-B,Cas1_I-B,Cas2_I_II_III	Sulba_0958,Sulba_0959,Sulba_0960	7978
K9UXZ1_9CYAN	trembl_bacteria	VPTPTQIQPVVE	2	Swol_1801	CP000448	2006		Cas2_I_II_III,Cas1_I-B,Cas4_I-A_I-B_I-C_I-D_II-B,Cas3_I,Cas5_I-B	Swol_1802,Swol_1803,Swol_1804,Swol_1805,Swol_1806	1683
K9VSI1_9CYAN	trembl_bacteria	KRQSLEESLRREQ	2	Swol_2511	CP000448	2006		Cas6_III,Cas2_I_II_III,Cas1_I-B,Cas4_I-A_I-B_I-C_I-D_II-B,Cas5_I-B	Swol_2514,Swol_2515,Swol_2516,Swol_2517,Swol_2519	3410
K9X5F9_9NOST	trembl_bacteria	LGQGGKT	2	swp_1015	CP000472	2009		Csy3_I-F	swp_1013	698
K9Y7W8_HALP7	trembl_bacteria	AAEEEMVEEESAAAEEE	2	SYN_02242	CP000252	2006		Cmr5_III-B,Cmr6_III-B,Csm6_III-A,Csx1_III-U,Cas1_I-II-III,Cas2_I_II_III,Cas2_I_II_III	SYN_02248,SYN_02247,SYN_02246,SYN_02245,SYN_02241,SYN_02240,SYN_02239	2257
L0DW03_THIND	trembl_bacteria	RQNDFPDEEGIKTA	2	SYN_02243	CP000252	2006		Cmr5_III-B,Cmr6_III-B,Csm6_III-A,Csx1_III-U,Cas1_I-II-III,Cas2_I_II_III,Cas2_I_II_III	SYN_02248,SYN_02247,SYN_02246,SYN_02245,SYN_02241,SYN_02240,SYN_02239	1775
L0DYF7_THIND	trembl_bacteria	FLSCLRGSEL	2	SYN_02244	CP000252	2006		Cmr1_III-B,Cas10_III,Cmr5_III-B,Cmr6_III-B,Csm6_III-A,Csx1_III-U,Cas1_I-II-III,Cas2_I_II_III,Cas2_I_II_III	SYN_02252,SYN_02251,SYN_02248,SYN_02247,SYN_02246,SYN_02245,SYN_02241,SYN_02240,SYN_02239	219
L0DYK2_THIND	trembl_bacteria	AFAAAQAAQK	2	SYN_02463	CP000252	2006		Cas2_I_II_III,Cas1_I-C,Cas4_I-A_I-B_I-C_I-D_II-B,Cas7_I-C,Cas5_I-C	SYN_02472,SYN_02473,SYN_02474,SYN_02475,SYN_02477	4271
L0R5R9_9DELT	trembl_bacteria	LLKRGIHIGMGFD	2	SYN_02467	CP000252	2006		Cas2_I_II_III,Cas1_I-C,Cas4_I-A_I-B_I-C_I-D_II-B,Cas7_I-C,Cas5_I-C	SYN_02472,SYN_02473,SYN_02474,SYN_02475,SYN_02477	478
L7E3Y8_MICAE	trembl_bacteria	LYSLEKLIEWKL	3	SYN_03395	CP000252	2006		Cmr5_III-B,Cmr6_III-B,Csm6_III-A,Csx1_III-U,Cas1_I-II-III,Cas2_I_II_III,Cas2_I_II_III	SYN_02248,SYN_02247,SYN_02246,SYN_02245,SYN_02241,SYN_02240,SYN_02239	2230
L7E5Q5_MICAE	trembl_bacteria	GGINPKKYG	2	SYN_03794	CP000252	2006		Cas2_I_II_III,Cas1_I-C,Cas4_I-A_I-B_I-C_I-D_II-B,Cas7_I-C	SYN_02472,SYN_02473,SYN_02474,SYN_02475	4542
L7UMF3_MYXSD	trembl_bacteria	RVLNAFRHHGEPR	2	TC41_2959	CP002902	2011		Cas2_I_II_III,Cas1_I-C,Cas4_I-A_I-B_I-C_I-D_II-B	TC41_2953,TC41_2954,TC41_2955	2128
L7UMU8_MYXSD	trembl_bacteria	VSTHAPRGHEER	2	TC41_3230	CP002902	2011		Cas3_I,Csb1_I-U	TC41_3233,TC41_3235	1562
L7UNM8_MYXSD	trembl_bacteria	LNAFRHHGEPR	2	TCCBUS3UF1_2440	CP003126	2012		Cas1_I-B,Cas7_I-B,Cas2_I_II_III	TCCBUS3UF1_2350,TCCBUS3UF1_2410,TCCBUS3UF1_2430	528
L7URG9_MYXSD	trembl_bacteria	SVLNAFRHHGERR	2	TERTU_3112	CP001614	2009		Cas2_I_II_III,Cas1_I-C,Cas4_I-A_I-B_I-C_I-D_II-B,Cas7_I-C,Cas5_I-C,Cas3_I	TERTU_3113,TERTU_3114,TERTU_3115,TERTU_3116,TERTU_3118,TERTU_3119	343
L9UBF9_9GAMM	trembl_bacteria	IFSCLCDGS	2	TES5_193	FJND01000001	2016		Cas2_I_II_III,Cas1_I-C,Cas4_I-A_I-B_I-C_I-D_II-B,Cas7_I-C,Cas5_I-C,Cas3_I	TES5_195,TES5_196,TES5_197,TES5_198,TES5_200,TES5_201	1865
M1LZ51_9CLOT	trembl_bacteria	WYYLNASG	2	TGRD_217	AP009510	2008	PF09709	Cas3_I,Cas5_I-C,Cas7_I-C,Cas4_I-A_I-B_I-C_I-D_II-B,Cas1_I-C,Cas2_I_II_III	TGRD_215,TGRD_216,TGRD_218,TGRD_219,TGRD_220,TGRD_221	0
M4R948_BIBTR	trembl_bacteria	VSTHSHPKVAA	2	THA_1949	CP001185	2009		Cas2_I_II_III,Cas1_I-B,Cas4_I-A_I-B_I-C_I-D_II-B,Cas3_I	THA_1954,THA_1955,THA_1956,THA_1957	3471
M4RA41_BIBTR	trembl_bacteria	FNSQLRVRSW	2	THA_1952	CP001185	2009		Cas2_I_II_III,Cas1_I-B,Cas4_I-A_I-B_I-C_I-D_II-B,Cas3_I,Cas6_I-A	THA_1954,THA_1955,THA_1956,THA_1957,THA_1961	542
M4RFE1_9BIFI	trembl_bacteria	ISTHAPHAGSD	3	Theos_0818	CP003249	2013	PF01991	Csx1_III-U	Theos_0826	6776
M4YZ84_STREQ	trembl_bacteria	FQSTHPRRVR	2	Thewi_2615	CP002991	2011	PF00665	Cas2_I_II_III,Cas1_I-B,Cas4_I-A_I-B_I-C_I-D_II-B	Thewi_2617,Thewi_2618,Thewi_2619	1619
M5DZ79_9FIRM	trembl_bacteria	CSPLCWGLRIET	2	THEYE_A1104	CP001147	2008		Csa5_I-A,Cas7_I-A,Cas1_I-B	THEYE_A1096,THEYE_A1098,THEYE_A1101	940
M9XDV5_MEIRD	trembl_bacteria	GSSPRVRGIP	2	THEYE_A2015	CP001147	2008		Cas2_I_II_III,Cas1_I-B	THEYE_A2034,THEYE_A2036	8233
Q02AL8_SOLUE	trembl_bacteria	PPAPPAP	2	THEYE_A2018	CP001147	2008		Cas2_I_II_III,Cas1_I-B	THEYE_A2034,THEYE_A2036	6340
Q0AU04_SYNWW	trembl_bacteria	VSIPYTRVTN	2	THEYE_A2021	CP001147	2008		Cas2_I_II_III,Cas1_I-B	THEYE_A2034,THEYE_A2036	5757
Q0AW05_SYNWW	trembl_bacteria	ISIHQMCRFR	2	THEYE_A2022	CP001147	2008		Cas2_I_II_III,Cas1_I-B	THEYE_A2034,THEYE_A2036	5361
Q0REA2_FRAAA	trembl_bacteria	VADHPWRDRN	2	THEYE_A2026	CP001147	2008		Cas2_I_II_III,Cas1_I-B,Cas3_I	THEYE_A2034,THEYE_A2036,THEYE_A2039	4010
Q0RTH3_FRAAA	trembl_bacteria	VVPARAGIF	2	THEYE_A2027	CP001147	2008		Cas2_I_II_III,Cas1_I-B,Cas3_I	THEYE_A2034,THEYE_A2036,THEYE_A2039	3432
Q1JLY7_STRPC	trembl_bacteria	GPAGPQG	2	THEYE_A2030	CP001147	2008		Cas2_I_II_III,Cas1_I-B,Cas3_I,Cas7_I-C	THEYE_A2034,THEYE_A2036,THEYE_A2039,THEYE_A2041	2319
Q1Q0Y6_KUEST	trembl_bacteria	FQFLIGRMKT	2	THEYE_A2032	CP001147	2008		Cas2_I_II_III,Cas1_I-B,Cas3_I,Cas7_I-C	THEYE_A2034,THEYE_A2036,THEYE_A2039,THEYE_A2041	1532
Q1Q0Y8_KUEST	trembl_bacteria	FQFLIGRMKT	2	THII_0563	AP014633	2014		Cas4_I-A_I-B_I-C_I-D_II-B,Cas2_I_II_III,Cas1_I-II-III	THII_0565,THII_0566,THII_0567	3509
Q1Q0Y9_KUEST	trembl_bacteria	FHSTYEELK	2	THII_0564	AP014633	2014		Cas4_I-A_I-B_I-C_I-D_II-B,Cas2_I_II_III,Cas1_I-II-III,Cas7_I-B	THII_0565,THII_0566,THII_0567,THII_0574	945
Q1Q0Z0_KUEST	trembl_bacteria	FQFLIGRMKT	2	THII_0576	AP014633	2014		Cas1_I-II-III,Cas7_I-B	THII_0567,THII_0574	2684
Q1Q0Z1_KUEST	trembl_bacteria	FQFLIGRMKT	3	THII_0577	AP014633	2014		Cas7_I-B	THII_0574	3210
Q1Q0Z2_KUEST	trembl_bacteria	FHSTYEELK	5	THIX_60888	FMBP01000008	2017		Cas2_I_II_III,Cas1_I-C,Cas4_I-A_I-B_I-C_I-D_II-B	THIX_60899,THIX_60900,THIX_60901	7401
Q1Q3I2_KUEST	trembl_bacteria	LNPFYIRSMIST	2	THIX_60890	FMBP01000008	2017		Cas2_I_II_III,Cas1_I-C,Cas4_I-A_I-B_I-C_I-D_II-B,Cas7_I-C	THIX_60899,THIX_60900,THIX_60901,THIX_60904	5510
Q1Q3I3_KUEST	trembl_bacteria	GLNPFYIRSMIST	2	THIX_60891	FMBP01000008	2017		Cas2_I_II_III,Cas1_I-C,Cas4_I-A_I-B_I-C_I-D_II-B,Cas7_I-C	THIX_60899,THIX_60900,THIX_60901,THIX_60904	4703
Q1Q3I4_KUEST	trembl_bacteria	LNPFYIRSMIST	2	THIX_60892	FMBP01000008	2017		Cas2_I_II_III,Cas1_I-C,Cas4_I-A_I-B_I-C_I-D_II-B,Cas7_I-C,Cas5_I-C	THIX_60899,THIX_60900,THIX_60901,THIX_60904,THIX_60906	2826
Q1RE39_ECOUT	trembl_bacteria	FLSCLYGSE	3	THIX_60893	FMBP01000008	2017		Cas2_I_II_III,Cas1_I-C,Cas4_I-A_I-B_I-C_I-D_II-B,Cas7_I-C,Cas5_I-C	THIX_60899,THIX_60900,THIX_60901,THIX_60904,THIX_60906	2152
Q21RJ4_RHOFT	trembl_bacteria	GSPGIHVGRGLKL	2	THIX_60894	FMBP01000008	2017		Cas2_I_II_III,Cas1_I-C,Cas4_I-A_I-B_I-C_I-D_II-B,Cas7_I-C,Cas5_I-C	THIX_60899,THIX_60900,THIX_60901,THIX_60904,THIX_60906	1320
Q24TT5_DESHY	trembl_bacteria	FQSLIGKLTT	4	THIX_60896	FMBP01000008	2017		Cas2_I_II_III,Cas1_I-C,Cas4_I-A_I-B_I-C_I-D_II-B,Cas7_I-C,Cas5_I-C	THIX_60899,THIX_60900,THIX_60901,THIX_60904,THIX_60906	666
Q2JN51_SYNJB	trembl_bacteria	SLIPREDQP	2	THIX_60897	FMBP01000008	2017		Cas2_I_II_III,Cas1_I-C,Cas4_I-A_I-B_I-C_I-D_II-B,Cas7_I-C,Cas5_I-C	THIX_60899,THIX_60900,THIX_60901,THIX_60904,THIX_60906	208
Q2LQW7_SYNAS	trembl_bacteria	LDRIDLIYEGIAT	2	THTE_2702	CP018477	2017		Cas1_II	THTE_2714	4978
Q2LQW8_SYNAS	trembl_bacteria	DRIDLIYEGIAT	3	THTE_2703	CP018477	2017		Cas1_II	THTE_2714	4577
Q2LQX2_SYNAS	trembl_bacteria	DRIDLIYEGIAT	2	THTE_2704	CP018477	2017		Cas1_II	THTE_2714	4297
Q2LQX5_SYNAS	trembl_bacteria	RNPFVNQVNSV	3	THTE_2706	CP018477	2017		Cas1_II	THTE_2714	3782
Q2LWZ6_SYNAS	trembl_bacteria	VSIHAPAWGATL	2	THTE_2709	CP018477	2017		Cas1_II	THTE_2714	2553
Q2LWZ7_SYNAS	trembl_bacteria	VSIHAPAWGAT	5	THTE_2710	CP018477	2017		Cas1_II	THTE_2714	1171
Q2LX08_SYNAS	trembl_bacteria	RVAPHAGAWIET	2	THTE_2711	CP018477	2017		Cas1_II	THTE_2714	842
Q2RW57_RHORT	trembl_bacteria	VTDLTPLTG	2	THTE_2712	CP018477	2017		Cas1_II	THTE_2714	644
Q2SIC4_HAHCH	trembl_bacteria	VASHAEAWIET	2	THTE_4322	CP018477	2017		Cas7_I-C,Cas3_I,Cas4_I-A_I-B_I-C_I-D_II-B,Cas1_I-B,Cas2_I_II_III,Cas6_I-A	THTE_4315,THTE_4317,THTE_4318,THTE_4319,THTE_4320,THTE_4321	480
Q2SID7_HAHCH	trembl_bacteria	VSIHASAWEAT	4	THTE_4414	CP018477	2017		Cas7_I-C,Cas5_I-B	THTE_4422,THTE_4423	5531
Q32CI8_SHIDS	trembl_bacteria	QQPQIQPVQ	2	Tmari_1813	CP004077	2013		Cmr1_III-B,Cas2_I_II_III,Cas1_I-B,Cas4_I-A_I-B_I-C_I-D_II-B,Cas3_I,Cas5_I-B,Cas7_I-B,Cas8a1_I-A,Csm5_III-A,Csm4_III-A,Csm3_III-A,Csm2_III-A,Cas10_III	Tmari_1805,Tmari_1806,Tmari_1807,Tmari_1808,Tmari_1809,Tmari_1810,Tmari_1811,Tmari_1812,Tmari_1818,Tmari_1819,Tmari_1820,Tmari_1821,Tmari_1822	823
Q3ARW0_CHLCH	trembl_bacteria	ESRPSRARGLK	2	TPE_0683	CP004120	2013		Cas2_I_II_III,Cas1_II	TPE_0688,TPE_0689	4378
Q3J7J1_NITOC	trembl_bacteria	VHRRTGGLE	4	TPE_0684	CP004120	2013		Cas2_I_II_III,Cas1_II	TPE_0688,TPE_0689	3568
Q3M5F9_TRIV2	trembl_bacteria	VSINTNPYQGLKV	2	TPE_0685	CP004120	2013		Cas2_I_II_III,Cas1_II	TPE_0688,TPE_0689	2840
Q3YYC0_SHISS	trembl_bacteria	QQPQIQPVQ	2	TPE_0686	CP004120	2013		Cas2_I_II_III,Cas1_II	TPE_0688,TPE_0689	611
Q4JWL0_CORJK	trembl_bacteria	ALATPVIL	2	TPE_0687	CP004120	2013		Cas2_I_II_III,Cas1_II	TPE_0688,TPE_0689	426
Q5LC93_BACFN	trembl_bacteria	VLIVPYGIEM	2	TREPR_1103	CP001843	2011		Csx1_III-U,Csm3_III-A	TREPR_1098,TREPR_1095	4514
Q6ARW2_DESPS	trembl_bacteria	VSITSKGVTTLK	2	TTE2646	AE008691	2002	PF05598	Cas10_III	TTE2639	2940
Q6D0W4_PECAS	trembl_bacteria	FLSYLHGSEL	2	TTE2647	AE008691	2002		Cas10_III	TTE2639	5109
Q6D0X2_PECAS	trembl_bacteria	FLSCLYGSEQ	2	TTE2652	AE008691	2002		Cas2_I_II_III,Cas1_I-B	TTE2657,TTE2658	8571
Q6D0X3_PECAS	trembl_bacteria	FLSCLCGSE	3	TTE2653	AE008691	2002		Cas2_I_II_III,Cas1_I-B	TTE2657,TTE2658	8269
Q7MC44_VIBVY	trembl_bacteria	IPSKPGMSET	2	TTE2654	AE008691	2002		Cas2_I_II_III,Cas1_I-B,Cas4_I-A_I-B_I-C_I-D_II-B,Cas3_I	TTE2657,TTE2658,TTE2659,TTE2660	4392
Q7NHR2_GLOVI	trembl_bacteria	DLIDGGPG	2	TTE2655	AE008691	2002		Cas2_I_II_III,Cas1_I-B,Cas4_I-A_I-B_I-C_I-D_II-B,Cas3_I,Cas7_I-C	TTE2657,TTE2658,TTE2659,TTE2660,TTE2662	3932
Q7NX78_CHRVO	trembl_bacteria	GSLPDRQLR	2	TTE2656	AE008691	2002		Cas2_I_II_III,Cas1_I-B,Cas4_I-A_I-B_I-C_I-D_II-B,Cas3_I,Cas7_I-C	TTE2657,TTE2658,TTE2659,TTE2660,TTE2662	3263
Q7NX79_CHRVO	trembl_bacteria	SLPDRQLRK	2	TTMY_0124	AP017920	2017		Cas1_I-B,Cas4_I-A_I-B_I-C_I-D_II-B,Cas3_I,Cas6-I-III,Cas7_I-B,Cas2_I_II_III	TTMY_0116,TTMY_0117,TTMY_0118,TTMY_0120,TTMY_0122,TTMY_0123	603
Q7NYP2_CHRVO	trembl_bacteria	VAPNAGAWIET	3	TVNIR_1490	CP003989	2013		Cmr5_III-B,Cmr6_III-B,Csx16_III-U,Cas2_I_II_III,Cas1_I-II-III,Cas2_I_II_III	TVNIR_1477,TVNIR_1478,TVNIR_1481,TVNIR_1485,TVNIR_1486,TVNIR_1488	809
Q8E035_STRA5	trembl_bacteria	LFRMVPK	6	TVNIR_2444	CP003989	2013		Csy3_I-F,Csy2_I-F,Csy1_I-F,Cas3_Cas2_I-F	TVNIR_2447,TVNIR_2448,TVNIR_2449,TVNIR_2450	2297
Q8E036_STRA5	trembl_bacteria	CFRAVLFRMVPK	2	TVNIR_2445	CP003989	2013		Csy3_I-F,Csy2_I-F,Csy1_I-F,Cas3_Cas2_I-F,Cas1_I-F	TVNIR_2447,TVNIR_2448,TVNIR_2449,TVNIR_2450,TVNIR_2451	1163
Q8E037_STRA5	trembl_bacteria	LFRMVPKH	3	U14_04351	DF820459	2016		Cas5_I-C,Cas7_I-C,Cas4_I-A_I-B_I-C_I-D_II-B,Cas1_I-C,Cas2_I_II_III	U14_04342,U14_04344,U14_04347,U14_04349,U14_04350	568
Q8E038_STRA5	trembl_bacteria	LFRMVPK	4	U27_06326	DF820470	2014		Csm3_III-A,Cas2_I_II_III	U27_06317,U27_06324	1996
Q8F1F0_LEPIN	trembl_bacteria	RLTASKLYS	2	U27_06328	DF820470	2014		Cas2_I_II_III	U27_06324	4258
Q8R6X7_CALS4	trembl_bacteria	FLAYLRGIET	2	U27_06329	DF820470	2014		Cas2_I_II_III	U27_06324	7243
Q8R6X8_CALS4	trembl_bacteria	FLAYLRGIET	2	U27_06330	DF820470	2014		Cas2_I_II_III	U27_06324	8778
Q8R6X9_CALS4	trembl_bacteria	SAFLAYLRGIET	2	UA75_23670	CP016077	2017	PF05719	Cse1_I-E,Cas7_I-E,Cas5_I,Cas6_I-E	UA75_23685,UA75_23695,UA75_23700,UA75_23705	3018
Q8R6Y0_CALS4	trembl_bacteria	FQSLLGRLKT	2	UCH007_13340	AP014722	2015		Cas3_I,Cse1_I-E,Cse2_I-E,Cas7_I-E,Cas5_I-E,Cas6_I-E,Cas1_I-E,Cas2_I-E	UCH007_13260,UCH007_13270,UCH007_13280,UCH007_13290,UCH007_13300,UCH007_13310,UCH007_13320,UCH007_13330	622
Q8R6Y1_CALS4	trembl_bacteria	FLAYLRGIET	3	UCH007_13350	AP014722	2015		Cse1_I-E,Cse2_I-E,Cas7_I-E,Cas5_I-E,Cas6_I-E,Cas1_I-E,Cas2_I-E	UCH007_13270,UCH007_13280,UCH007_13290,UCH007_13300,UCH007_13310,UCH007_13320,UCH007_13330	2298
Q8R6Y6_CALS4	trembl_bacteria	FQSLLGRLKT	2	UMNF18_3562	AGTD01000001	2011		Cas2_I-E,Cas1_I-E,Cas6_I-E,Cas5_I-E,Cas7_I-E,Cse2_I-E,Cse1_I-E,Cas3_I	UMNF18_3565,UMNF18_3566,UMNF18_3567,UMNF18_3568,UMNF18_3569,UMNF18_3570,UMNF18_3571,UMNF18_3572	937
Q8R6Y7_CALS4	trembl_bacteria	FLAYLRGIET	2	URS_2198	AP018824	2019		Cas1_I-F,Cas3_Cas2_I-F,Csy1_I-F,Csy2_I-F,Csy3_I-F	URS_2191,URS_2192,URS_2193,URS_2194,URS_2195	1778
Q8RED3_FUSNN	trembl_bacteria	LCISILEFK	2	URS_2200	AP018824	2019		Cas3_Cas2_I-F,Csy1_I-F,Csy2_I-F,Csy3_I-F	URS_2192,URS_2193,URS_2194,URS_2195	2376
Q8X7Z3_ECO57	trembl_bacteria	QQPQIQPVQ	2	URS_2201	AP018824	2019		Cas3_Cas2_I-F,Csy1_I-F,Csy2_I-F,Csy3_I-F	URS_2192,URS_2193,URS_2194,URS_2195	2599
Q8YWN3_NOSS1	trembl_bacteria	VSINTNPYQGLK	2	URS_2202	AP018824	2019		Cas3_Cas2_I-F,Csy1_I-F,Csy2_I-F,Csy3_I-F	URS_2192,URS_2193,URS_2194,URS_2195	3026
Q8YWX5_NOSS1	trembl_bacteria	VLIPLPLTGMET	2	URS_2203	AP018824	2019		Csy1_I-F,Csy2_I-F,Csy3_I-F	URS_2193,URS_2194,URS_2195	3551
R0BL10_9FIRM	trembl_bacteria	LFQPTPPARTET	2	URS_2204	AP018824	2019		Csy1_I-F,Csy2_I-F,Csy3_I-F	URS_2193,URS_2194,URS_2195	4404
R0BMU0_9FIRM	trembl_bacteria	VSTLVVEWIEI	2	URS_2206	AP018824	2019		Csy1_I-F,Csy2_I-F,Csy3_I-F	URS_2193,URS_2194,URS_2195	5071
R4P2A0_THEMA	trembl_bacteria	FHTSKELLK	2	URS_2207	AP018824	2019		Csy1_I-F,Csy2_I-F,Csy3_I-F	URS_2193,URS_2194,URS_2195	5250
R4T5Y6_9PSEU	trembl_bacteria	QQGGYPQSGPQPQQGYPG	2	URS_2209	AP018824	2019		Csy1_I-F,Csy2_I-F,Csy3_I-F	URS_2193,URS_2194,URS_2195	5663
S2KS67_9FIRM	trembl_bacteria	FKISYITIKQ	2	URS_2210	AP018824	2019		Csy1_I-F,Csy2_I-F,Csy3_I-F	URS_2193,URS_2194,URS_2195	5856
S2ZUV1_9ACTO	trembl_bacteria	TPTPSTP	2	URS_2211	AP018824	2019		Csy1_I-F,Csy2_I-F,Csy3_I-F	URS_2193,URS_2194,URS_2195	6017
S4XS55_SORCE	trembl_bacteria	ANGAAAN	2	URS_2212	AP018824	2019		Csy1_I-F,Csy2_I-F,Csy3_I-F	URS_2193,URS_2194,URS_2195	6205
S5NS54_LACRE	trembl_bacteria	EQPTSQP	2	URS_2214	AP018824	2019		Csy2_I-F,Csy3_I-F	URS_2194,URS_2195	6926
S5QY14_9STRE	trembl_bacteria	GFRAVLFRMVPK	2	URS_2215	AP018824	2019		Csy2_I-F,Csy3_I-F	URS_2194,URS_2195	7231
S5R0U4_9STRE	trembl_bacteria	CFRAVLFRMVPKP	2	URS_2216	AP018824	2019		Csy2_I-F,Csy3_I-F	URS_2194,URS_2195	7710
S5R0U6_9STRE	trembl_bacteria	SFRAVLFRMVPK	2	URS_2217	AP018824	2019		Csy3_I-F	URS_2195	8422
S5R5B9_9STRE	trembl_bacteria	SFRAVLFRMVPK	2	URS_2218	AP018824	2019		Csy3_I-F	URS_2195	8779
S5RLX5_9STRE	trembl_bacteria	LSFRAVLFRMVPK	2	UTI89_C0889	CP000243	2006		Cas1_I-F,Cas3_Cas2_I-F,Csy1_I-F,Csy3_I-F	UTI89_C0890,UTI89_C0891,UTI89_C0892,UTI89_C0895	503
S5ZKU7_9SPIO	trembl_bacteria	IISLFKKKSNHN	3	VEIDISOL_00088	ACIK02000004	2009		Cas10_III,Csm2_III-A	VEIDISOL_00090,VEIDISOL_00091	4973
S5ZSU2_9SPIO	trembl_bacteria	IISLFKKKSNHN	2	Veis_1465	CP000542	2007		Csy2_I-F,Csy1_I-F,Cas3_Cas2_I-F,Cas1_I-F	Veis_1457,Veis_1458,Veis_1459,Veis_1460	2792
S5ZYN0_9SPIO	trembl_bacteria	IISLFKKKSNHN	2	VIB_001193	ACZO01000006	2009		Cas1_I-F	VIB_001188	5630
S6A328_9SPIO	trembl_bacteria	KIISLFKKKSNHN	2	VL20_3457	CP011339	2015	PF13458	Cas4_I-A_I-B_I-C_I-D_II-B	VL20_3466	7914
S6A843_9SPIO	trembl_bacteria	IISLFKKKSNHN	3	VOA_000784	ADBD01000007	2009		Cas1_I-F	VOA_000789	6990
S6L5U2_PSEST	trembl_bacteria	VSIHAPAWGAT	5	VT84_09530	CP011271	2016		Csf1_U	VT84_09485	5669
T2GC98_DESGG	trembl_bacteria	LRGADLS	2	VT84_16770	CP011271	2016	PF01935	Cas1_I-C,Cas2_I_II_III,Cas3_I,Csb1_I-U	VT84_16790,VT84_16795,VT84_16800,VT84_16815	984
T5LJX4_9FIRM	trembl_bacteria	LFQYISCYSLS	2	VVA1543	BA000038	2003		Cas1_I-C,Cas2_I_II_III,Cas2_I_II_III,Csx1_III-U,Csx16_III-U,Csx16_III-U,Csx1_III-U	VVA1544,VVA1545,VVA1546,VVA1547,VVA1548,VVA1549,VVA1550	30
U4KJW5_ACHPJ	trembl_bacteria	LLDSKNYEGNTT	4	W5S_3798	CP003415	2015		Csy3_I-F,Csy2_I-F,Csy1_I-F,Cas3_Cas2_I-F,Cas1_I-F	W5S_3793,W5S_3794,W5S_3795,W5S_3796,W5S_3797	341
U4KK30_ACHPJ	trembl_bacteria	LDSKNYEGNTT	4	W5S_3799	CP003415	2015		Csy3_I-F,Csy2_I-F,Csy1_I-F,Cas3_Cas2_I-F,Cas1_I-F	W5S_3793,W5S_3794,W5S_3795,W5S_3796,W5S_3797	1104
U4KK33_ACHPJ	trembl_bacteria	DWLLDSKNYEGNTT	2	W909_01795	CP006929	2015	PF11471	Cas3_I,Cse1_I-E	W909_01820,W909_01825	4996
U4KK35_ACHPJ	trembl_bacteria	LDSKNYEGNTT	5	WA1_12510	ANNX02000016	2016		Cas3_I-D,Cas10d_I-D,Csc2_I-D	WA1_12520,WA1_12525,WA1_12530	3408
U4KNT2_ACHPJ	trembl_bacteria	LLDSKNYEGNTTI	2	WA1_14215	ANNX02000016	2016	PF00805	Cas2_I_II_III	WA1_14220	314
U4KR48_ACHPJ	trembl_bacteria	LLDSKNYEGNTT	5	WQG_14070	CP003745	2013		Cas3_I,Cas5_I-C,Cas7_I-C,Cas4_I-A_I-B_I-C_I-D_II-B,Cas1_I-C,Cas2_I_II_III	WQG_14080,WQG_14090,WQG_14110,WQG_14120,WQG_14130,WQG_14140	1261
U5MR52_CLOSA	trembl_bacteria	LKINIICFEII	2	WQG_14160	CP003745	2013		Cas3_I,Cas5_I-C,Cas7_I-C,Cas4_I-A_I-B_I-C_I-D_II-B,Cas1_I-C,Cas2_I_II_III	WQG_14080,WQG_14090,WQG_14110,WQG_14120,WQG_14130,WQG_14140	1168
U5QGY1_9CYAN	trembl_bacteria	LTGANLS	2	WQQ_15220	AKGD01000001	2012		Csb1_I-U,Cas1_I-C,Cas2_I_II_III	WQQ_15180,WQQ_15200,WQQ_15210	583
U5RSQ5_9CLOT	trembl_bacteria	VEPQHEMYLN	3	WQQ_15240	AKGD01000001	2012		Csb1_I-U,Cas1_I-C,Cas2_I_II_III	WQQ_15180,WQQ_15200,WQQ_15210	1476
U5RW87_9CLOT	trembl_bacteria	VEPQHEMYLN	4	WQQ_15260	AKGD01000001	2012		Csb1_I-U,Cas1_I-C,Cas2_I_II_III	WQQ_15180,WQQ_15200,WQQ_15210	2033
V2Y1W2_9FIRM	trembl_bacteria	RNKKKTPIGDEN	2	WQQ_15270	AKGD01000001	2012		Csb1_I-U,Cas1_I-C,Cas2_I_II_III	WQQ_15180,WQQ_15200,WQQ_15210	2325
V2Y4E9_9FIRM	trembl_bacteria	FHPLSGFSSYF	2	WQQ_15280	AKGD01000001	2012		Csb1_I-U,Cas1_I-C,Cas2_I_II_III	WQQ_15180,WQQ_15200,WQQ_15210	2618
V2Y5J6_9FIRM	trembl_bacteria	KRNKKKTPIGDEN	2	WQQ_15290	AKGD01000001	2012		Csb1_I-U,Cas1_I-C,Cas2_I_II_III	WQQ_15180,WQQ_15200,WQQ_15210	2905
V2Z7Q4_9FIRM	trembl_bacteria	VFIPYRGFLLIS	2	WQQ_15300	AKGD01000001	2012		Csb1_I-U,Cas1_I-C,Cas2_I_II_III	WQQ_15180,WQQ_15200,WQQ_15210	3767
V2Z7Q9_9FIRM	trembl_bacteria	YRNKKKTPIGDEN	2	WQQ_15320	AKGD01000001	2012		Csb1_I-U,Cas1_I-C,Cas2_I_II_III	WQQ_15180,WQQ_15200,WQQ_15210	4090
W0Q864_9PAST	trembl_bacteria	IVALRNEKGSYN	5	WQQ_15340	AKGD01000001	2012		Csb1_I-U,Cas1_I-C,Cas2_I_II_III	WQQ_15180,WQQ_15200,WQQ_15210	4873
W0R8A8_BIBTR	trembl_bacteria	VSTHSHPEVAA	3	WQQ_15350	AKGD01000001	2012		Cas1_I-C,Cas2_I_II_III	WQQ_15200,WQQ_15210	5448
W2E445_9BACL	trembl_bacteria	THMEQRHP	2	WQQ_15400	AKGD01000001	2012		Cas1_I-C,Cas2_I_II_III	WQQ_15200,WQQ_15210	7980
W6G503_NODSP	trembl_bacteria	FPSPCGEMVMKNM	2	WQQ_15410	AKGD01000001	2012		Cas2_I_II_III	WQQ_15210	8171
W6R1A3_PSEP5	trembl_bacteria	EVHCRVGSSE	2	X781_19040	CP006942	2014		Cas1_II,Cas2_I_II_III	X781_19020,X781_19030	85
W6RUV4_9CLOT	trembl_bacteria	FTFLIVKIKA	2	XBJ1_3757	FN667741	2010		Cas3_I,Cse1_I-E,Cse2_I-E,Cas7_I-E,Cas5_I-E,Cas6_I-E,Cas1_I-E,Cas2_I-E	XBJ1_3749,XBJ1_3750,XBJ1_3751,XBJ1_3752,XBJ1_3753,XBJ1_3754,XBJ1_3755,XBJ1_3756	59
W7VRD2_9ACTN	trembl_bacteria	PVSGPPGQ	2	XCR_4284	CP002789	2011		Cas1_I-F,Cas3_Cas2_I-F,Csy1_I-F,Csy2_I-F,Csy3_I-F	XCR_4278,XCR_4279,XCR_4280,XCR_4281,XCR_4282	685
W7YX08_9BACL	trembl_bacteria	VALYMSAWIEI	2	XCR_4285	CP002789	2011		Cas1_I-F,Cas3_Cas2_I-F,Csy1_I-F,Csy2_I-F,Csy3_I-F	XCR_4278,XCR_4279,XCR_4280,XCR_4281,XCR_4282	1471
W8T9C7_PEPAC	trembl_bacteria	FNSRTRTGCD	2	XCR_4288	CP002789	2011		Csy1_I-F,Csy2_I-F,Csy3_I-F	XCR_4280,XCR_4281,XCR_4282	3513
W8U9I8_PEPAC	trembl_bacteria	SFNSRTRTGCD	2	XCR_4290	CP002789	2011		Csy1_I-F,Csy2_I-F,Csy3_I-F	XCR_4280,XCR_4281,XCR_4282	5797
W8WV43_CASDE	trembl_bacteria	FSAACAAAN	4	YC6258_01141	CP007142	2015	PF03787	Cmr1_III-B,Cmr3_III-B,Cmr5_III-B,Cmr6_III-B	YC6258_01136,YC6258_01138,YC6258_01140,YC6258_01141	0
W8X289_CASDE	trembl_bacteria	FSAACAAAN	6	YC6258_05000	CP007142	2015		Csy3_I-F,Csy2_I-F,Csy1_I-F,Cas3_Cas2_I-F	YC6258_05003,YC6258_05004,YC6258_05005,YC6258_05009	2065
W8X2W0_CASDE	trembl_bacteria	HFSAACAAAN	2	YC6258_05001	CP007142	2015		Csy3_I-F,Csy2_I-F,Csy1_I-F,Cas3_Cas2_I-F,Cas1_I-F	YC6258_05003,YC6258_05004,YC6258_05005,YC6258_05009,YC6258_05010	798
W8X2W3_CASDE	trembl_bacteria	FLSCLRGSE	3	YPK_1643	CP000950	2015		Cas1_I-F,Cas3_Cas2_I-F,Csy1_I-F,Csy2_I-F,Csy3_I-F	YPK_1644,YPK_1645,YPK_1646,YPK_1647,YPK_1648	276
W8X8P4_CASDE	trembl_bacteria	HFSAACAAAN	2	Zymop_1003	CP002865	2011		Cas2_I-E,Cas1_I-E,Cas6_I-E,Cas5_I-E,Cas7_I-E,Cse2_I-E	Zymop_1008,Zymop_1009,Zymop_1010,Zymop_1011,Zymop_1012,Zymop_1013	4020
